# Supplementary material for: Longitudinal analyses of CLL in mice identify leukemia-related clonal changes including a Myc gain predicting poor outcome in patients
Source: Leukemia. 2021 Aug 20;36(2):464–75. doi: 10.1038/s41375-021-01381-4 (PMC8807396; doi:10.1038/s41375-021-01381-4)
Supplement: Supplementary file 6 — Suppl. Table 1 [file 41375_2021_1381_MOESM6_ESM.xlsx]

## Sheet: Sheet1
Supplementary Table 1: Number of sequencing reads and calculated average coverage per sample for the public dataset (SRP150049) and in-house samples used for computational analysis in this study.
	sample name	number of reads	read length	target region in bases	average coverage
SRP150049	S-D22-3.1	35585177	100	49368397	72.0809
	S-F3	35804182	100	49368397	72.5245
	S-E31	31641545	100	51147052	61.8639
	S-D22	34224281	100	49368397	69.3243
	S-C25	30331591	100	51147052	59.3027
	S-347	38049730	100	49368397	77.0731
	S-221	32521296	100	49368397	65.8747
	S-212	42100076	100	49368397	85.2774
	S-C25-6.1	32812296	100	51147052	64.1529
	S-D22-7.1	38215479	100	49368397	77.4088
	S-E31-2.1	36980559	100	51147052	72.3024
This study	506	90819721	101	49368397	185.803
	729	76959692	101	51147052	151.972
	741	89542922	101	51147052	176.82
	774	98944453	101	51147052	195.385
	506-3.1	93073405	101	49368397	190.414
	741-2.1	97558441	101	51147052	192.648
	729-2.1	90088436	101	51147052	177.897
	774-2.1	88330365	101	51147052	174.426
	636	34742626	101	49368397	71.078
	647	40356036	101	49368397	82.5621
	661	41263266	101	49368397	84.4182
	695	43171401	101	51147052	85.2505
