# Supplementary material for: Longitudinal analyses of CLL in mice identify leukemia-related clonal changes including a Myc gain predicting poor outcome in patients
Source: Leukemia. 2021 Aug 20;36(2):464–75. doi: 10.1038/s41375-021-01381-4 (PMC8807396; doi:10.1038/s41375-021-01381-4)
Supplement: Supplementary file 7 — Suppl. Table 2 [file 41375_2021_1381_MOESM7_ESM.xls]

## Sheet: Sheet 1
Supplementary Table 2: Progression of tumor load in peripheral blood. Percentage of CLL cells within CD45 positive cells in blood is reported at the indicated time points after transplantation of the mice with the primary tumor, indicated in column A. Mice which had to be euthanized at that time point are indicated with a U symbol.
	mouse #	day post transplantation:	23	37	45	57	70	84	109	148
595J	1	%CLL/CD45+ in Peripheral Blood	0.87	0.63	0.81	2.71	6.57	18.7
595J	2		0.65	1.6	1.4	4.11	27	84.7
595J	3		0.8	0.37	0.35	0.89	1.2	3.84
595J	4		0.64	1.69	0.94	5.18	46.4	90.3
723J	1		0.87	37.3	69.2	89.7	U	U
723J	2		1.1	53.4	84	61.3	58.8	93.5
723J	3		0.56	1.02	0.52	3.96	14.9	59
723J	4		0.84	1.18	0.56	15.6	65.8	U
683J	1		3.1	41.9	48.6	74.1	91.6	U
683J	2		3.25	41.1	55.6	67.7	87.1	U
683J	3		1.31	14.2	48.1	64	87.7	88.7
683J	4		5.57	45.8	51.5	75.6	U	U
684J	1		0.67	1.36	0.3	0.48	0.38	0.48
684J	2		0.8	1.02	0.45	0.61	0.55	0.93
684J	3		0.48	0.74	0.27	0.6	0.45	0.39
684J	4		0.66	0.59	0.33	0.99	0.59	0.34
684J	5		-	-	-	-	-	0.88
684J	6		-	-	-	-	-	1.04
684J	7		-	-	-	-	-	2.15
684J	8		-	-	-	-	-	1.97
684J	9		-	-	-	-	-	1.02
684J	10		-	-	-	-	-	1.21
684J	11		-	-	-	-	-	0.76
684J	12		-	-	-	-	-	0.96
684J	13		-	-	-	-	-	1.12
684J	14		-	-	-	-	-	0.84
739J	1		0.97	27.3	81.6	U	U	U
739J	2		1.02	13.3	70.1	92	U	U
739J	3		1.01	11	38.7	66.7	88	U
739J	4		1.09		71	92.4	U	U
695N	1		0.69	0.85	0.74	7.38	35.6	77.7
695N	2		0.98	0.71	0.55	3.78	34.9	77.6
695N	3		1.04	0.89	0.29	0.6	0.55	1.22
695N	4		0.76	0.76	0.41	1.64	15.8	48.1
1000N	1		78.2	U
1000N	2		87.1	U
1000N	3		82.8	U
1000N	4		86.2	U
813N	1		0.66	0.32	0.3	0.66	0.46	0.82
813N	2		1.54	24	53.9	47.6	28	24
813N	3		7.02	58.8	49.1	39.6	16.9	9.66
774N	1		85.5	U
774N	2		74.1	U
774N	3		76.5	U
774N	4		76.4	U
774N	5		77.3	U
774N	6		85.9	U
774N	7		76.3	U
774N	8		0.71	U
648N	1		0.87	1.43	1.7	1.78	-	1.31
648N	2		0.8	1.72	3.25	5.8	-	31.4
648N	3		1.08	2.48	6.33	12.2	-	38.7
648N	4		0.89	2.78	7.6	19.1	-	59.4
756J	1		0.86	28.6	57.8	53.3	66	U
756J	2		0.86	2.99	17.4	52	88.8	U
756J	3		0.8	7.75	26.1	71.9	82.7	U
756J	4		1.04	2.05	3.47	19	58.2	57.9
850J	1		0.77	1.2	1.7	11.3	28.5	60.1	82.2
850J	2		1.09	1.07	0.75	0.96	7.51	38.1	65.7
850J	3		0.91	1.18	0.87	0.77	0.56	0.62	1.15
850J	4		0.81	1.87	2.18	15.3	43.5	57.8	74.7
7498J	1		1.99	77.4	U
7498J	2		1.6	78.4	U
7498J	3		3.54	87.4	U
7498J	4		11	86.5	U
647 N	1		-	-	-	-	-	-	-	9.21
647 N	2		-	-	-	-	-	-	-	1.33
647 N	3		-	-	-	-	-	-	-	4.33
647 N	4		-	-	-	-	-	-	-	1.04
