# Supplementary material for: Longitudinal analyses of CLL in mice identify leukemia-related clonal changes including a Myc gain predicting poor outcome in patients
Source: Leukemia. 2021 Aug 20;36(2):464–75. doi: 10.1038/s41375-021-01381-4 (PMC8807396; doi:10.1038/s41375-021-01381-4)
Supplement: Supplementary file 8 — Suppl. Table 3 [file 41375_2021_1381_MOESM8_ESM.xlsx]

## Sheet: HD_all
Supplementary Table 3: B-cell receptor sequences obtained by exome sequencing or RACE-PCR and analyzed by MiXCR and related information. Method of analysis; sample ID; genetic Background of the mouse (C57BL/6 N or J); Transfer sequence of tumor (primary or sequence number*x(times)); Clone_no (number of clones representing different BCR sequence identified for a sample); counts (number of reads id…
	Method	ID	Background	Transfer	Clone_no	counts	%	IGHV	IGHD	IGHJ	Amino acid	Nucleotide
	exome-seq	506	N	primary	1	58	0.682353	IGHV4-1*00(814.2)	IGHD1-1*00(55)	IGHJ1*00(430.6)	CARD*ITTV_SLWYFDVW	TGTGCAAGAGATTAGATTACTACGGTAGTAGCCTTTGGTACTTCGATGTCTGG
	exome-seq				2	27	0.317647	IGHV12-3*00(773.5)	IGHD1-1*00(80)	IGHJ1*00(396.2)	CAGDSGGYYYGSKGYFDVW	TGTGCAGGAGACAGCGGGGGGTATTACTACGGTAGTAAGGGGTACTTCGATGTCTGG
	exome-seq	506-3.1		3x	1	53	0.716216	IGHV4-1*00(722.8)	IGHD1-1*00(55)	IGHJ1*00(433.6)	CARD*ITTV_SLWYFDVW	TGTGCAAGAGATTAGATTACTACGGTAGTAGCCTTTGGTACTTCGATGTCTGG
	exome-seq				2	21	0.283784	IGHV12-3*00(830.2)	IGHD1-1*00(80)	IGHJ1*00(396)	CAGDSGGYYYGSKGYFDVW	TGTGCAGGAGACAGCGGGGGGTATTACTACGGTAGTAAGGGGTACTTCGATGTCTGG
	RACE- PCR	506-3.1		3x	1	11740	0.936204	IGHV12-3*00(1019.3)	IGHD1-1*00(80)	IGHJ1*00(479.7)	CAGDSGGYYYGSKGYFDVW	TGTGCAGGAGACAGCGGGGGGTATTACTACGGTAGTAAGGGGTACTTCGATGTCTGG
	RACE- PCR				2	754	0.0601276	IGHV4-1*00(779.4)	IGHD1-1*00(55)	IGHJ1*00(492.5)	CARD*ITTV_SLWYFDVW	TGTGCAAGAGATTAGATTACTACGGTAGTAGCCTTTGGTACTTCGATGTCTGG
	exome-seq	741	N	primary	1	140	1	IGHV1-26*00(953.6)	IGHD4-1*00(60)	IGHJ2*00(438.3)	CARAANWEELYYFDYW	TGTGCAAGAGCAGCTAACTGGGAGGAGTTGTACTACTTTGACTACTGG
	exome-seq	741-2.1		2x	1	162	1	IGHV1-26*00(1003)	IGHD4-1*00(60)	IGHJ2*00(404.4)	CARAANWEELYYFDYW	TGTGCAAGAGCAGCTAACTGGGAGGAGTTGTACTACTTTGACTACTGG
	RACE- PCR	741-2.1		2x	1	28731	0.999131	IGHV1-26*00(1046.1),IGHV1-34*00(949.1)	IGHD4-1*00(60)	IGHJ2*00(510.6)	CARAANWEELYYFDYW	TGTGCAAGAGCAGCTAACTGGGAGGAGTTGTACTACTTTGACTACTGG
	exome-seq	729	N	primary	1	227	0.873077	IGHV1-55*00(691.1)	IGHD1-1*00(70)	IGHJ1*00(421.1)	CARKGYYGSSWYFDVW	TGTGCAAGAAAGGGGTACTACGGTAGTAGCTGGTACTTCGATGTCTGG
	exome-seq				2	18	0.0692308	IGHV2-3*00(861.9)	IGHD2-3*00(45)	IGHJ4*00(482.2)	CAKL*WLL_YYAMDYW	TGTGCCAAACTATGATGGTTACTACTACTATGCTATGGACTACTGG
	exome-seq				3	13	0.05	IGHV1-64*00(501)	IGHD1-1*00(90)	IGHJ2*00(341.5)	CARGAYYGSSYDYW	TGTGCAAGAGGGGCCTACTACGGTAGTAGCTACGACTACTGG
	exome-seq				4	2	0.00769231	IGHV11-2*00(1260),IGHV11-1*00(1231)	IGHD1-1*00(40)	IGHJ2*00(310)	CMRY_PLLL	TGTATGAGATATCCCCCCTATTACTA
	RACE- PCR	729-1.1		1x	1	6208	0.971822	IGHV1-55*00(1110.5)	IGHD1-1*00(70)	IGHJ1*00(499.8)	CARKGYYGSSWYFDVW	TGTGCAAGAAAGGGGTACTACGGTAGTAGCTGGTACTTCGATGTCTGG
	RACE- PCR				2	108	0.0169067	IGHV2-3*00(1041.9)	IGHD2-3*00(45)	IGHJ4*00(521.9)	CAKL*WLL_YYAMDYW	TGTGCCAAACTATGATGGTTACTACTACTATGCTATGGACTACTGG
	RACE- PCR				3	72	0.0112711	IGHV12-3*00(946.1)	IGHD2-3*00(50)	IGHJ1*00(519.5)	CAGDYDGYWYFDVW	TGTGCAGGAGACTATGATGGTTACTGGTACTTCGATGTCTGG
	exome-seq	729-2.1		2x	1	27	0.586957	IGHV12-3*00(648.7)	IGHD2-3*00(50)	IGHJ1*00(475.9)	CAGDYDGYWYFDVW	TGTGCAGGAGACTATGATGGTTACTGGTACTTCGATGTCTGG
	exome-seq				2	17	0.369565	IGHV1-55*00(862.5)	IGHD1-1*00(70)	IGHJ1*00(392.9)	CARKGYYGSSWYFDVW	TGTGCAAGAAAGGGGTACTACGGTAGTAGCTGGTACTTCGATGTCTGG
	exome-seq				3	2	0.0434783	IGHV2-3*00(1115)	IGHD2-3*00(45)	IGHJ4*00(337)	CAKL*WLL_YYAMDYW	TGTGCCAAACTATGATGGTTACTACTACTATGCTATGGACTACTGG
	RACE- PCR	729-2.1		2x	1	11799	0.668007	IGHV12-3*00(1069.3)	IGHD2-3*00(50)	IGHJ1*00(519.7)	CAGDYDGYWYFDVW	TGTGCAGGAGACTATGATGGTTACTGGTACTTCGATGTCTGG
	RACE- PCR				2	5779	0.327181	IGHV1-55*00(1070.8)	IGHD1-1*00(70)	IGHJ1*00(499.6)	CARKGYYGSSWYFDVW	TGTGCAAGAAAGGGGTACTACGGTAGTAGCTGGTACTTCGATGTCTGG
	RACE- PCR				3	43	0.00243447	IGHV2-3*00(1007.7)	IGHD2-3*00(45)	IGHJ4*00(522)	CAKL*WLL_YYAMDYW	TGTGCCAAACTATGATGGTTACTACTACTATGCTATGGACTACTGG
	RACE- PCR	729-1.2		1x	1	5239	0.899399	IGHV1-55*00(948.4)	IGHD1-1*00(70)	IGHJ1*00(499.6)	CARKGYYGSSWYFDVW	TGTGCAAGAAAGGGGTACTACGGTAGTAGCTGGTACTTCGATGTCTGG
	RACE- PCR				2	399	0.0684979	IGHV12-3*00(955.6)	IGHD2-3*00(30)	IGHJ1*00(519.7)	CAGDPDGYWYFDVW	TGTGCAGGAGACCCGGATGGTTACTGGTACTTCGATGTCTGG
	RACE- PCR				3	187	0.032103	IGHV2-3*00(1211.7)	IGHD2-3*00(45)	IGHJ4*00(521.8)	CAKL*WLL_YYAMDYW	TGTGCCAAACTATGATGGTTACTACTACTATGCTATGGACTACTGG
	RACE- PCR	729-1.3		1x	1	2155	0.885374	IGHV1-55*00(1095.9)	IGHD1-1*00(70)	IGHJ1*00(499.8)	CARKGYYGSSWYFDVW	TGTGCAAGAAAGGGGTACTACGGTAGTAGCTGGTACTTCGATGTCTGG
	RACE- PCR				2	249	0.102301	IGHV2-3*00(1159.8)	IGHD2-3*00(45)	IGHJ4*00(522)	CAKL*WLL_YYAMDYW	TGTGCCAAACTATGATGGTTACTACTACTATGCTATGGACTACTGG
	exome-seq	774	N	primary	1	69	0.971831	IGHV11-2*00(858.3),IGHV11-1*00(822.9)	IGHD1-1*00(60)	IGHJ1*00(500.9)	CMRYPRYYYGSSYWYFDVW	TGTATGAGATATCCCCGGTATTACTACGGTAGTAGCTACTGGTACTTCGATGTCTGG
	exome-seq				2	1	0.0140845	IGHV5-5*00(251)	IGHD5-7*00(45),IGHD5-8*00(45),IGHD6-1*00(45)	IGHJ2*00(152)	THTQRNLAWLQCSSYSWAW	ACACACACACAACGGAATTTGGCTTGGCTGCAGTGCTCCTCTTATAGCTGGGCCTGG
	exome-seq				3	1	0.0140845	IGHV1-55*00(1020),IGHV1-50*00(962),IGHV1-56*00(962)		IGHJ2*00(400)	CARRDYW	TGTGCAAGACGGGACTACTGG
	RACE- PCR	774	N	primary	1	20447	0.987301	IGHV11-2*00(978.5),IGHV11-1*00(944.3)	IGHD1-1*00(60)	IGHJ1*00(579.7)	CMRYPRYYYGSSYWYFDVW	TGTATGAGATATCCCCGGTATTACTACGGTAGTAGCTACTGGTACTTCGATGTCTGG
	RACE- PCR				2	250	0.0120715	IGHV1-55*00(1126.9)		IGHJ2*00(399.5)	CARRDYW	TGTGCAAGACGGGACTACTGG
	exome-seq	774-2.1		2x	1	39	0.906977	IGHV11-2*00(958.8),IGHV11-1*00(925.9)	IGHD1-1*00(60)	IGHJ1*00(519.7)	CMRYPRYYYGSSYWYFDVW	TGTATGAGATATCCCCGGTATTACTACGGTAGTAGCTACTGGTACTTCGATGTCTGG
	exome-seq				2	2	0.0465116	IGHV5-6*00(1595.5),IGHV5-9-1*00(1508.5),IGHV5-4*00(1450.5)	IGHD2-7*00(55)	IGHJ1*00(230)	CARLGLWL_NWYFDVW	TGTGCAAGACTGGGACTATGGTTACAAACTGGTACTTCGATGTCTGG
	exome-seq				3	1	0.0232558	IGHV1-78*00(1240)	IGHD1-1*00(90)	IGHJ3*00(430)	CARGGDYYGSSSFAYW	TGTGCAAGAGGTGGGGATTACTACGGTAGTAGCTCCTTTGCTTACTGG
	exome-seq				4	1	0.0232558	IGHV1-36*00(310),IGHV1-49*00(310),IGHV1-50*00(310)	IGHD1-1*00(70)	IGHJ1*00(500)	CARKGYYGSSWYFDVW	TGTGCAAGAAAGGGGTACTACGGTAGTAGCTGGTACTTCGATGTCTGG
	RACE- PCR	774-2.1		2x	1	12779	0.997814	IGHV11-2*00(942.7),IGHV11-1*00(910.1)	IGHD1-1*00(60)	IGHJ1*00(579.7)	CMRYPRYYYGSSYWYFDVW	TGTATGAGATATCCCCGGTATTACTACGGTAGTAGCTACTGGTACTTCGATGTCTGG
heterogenous and late engrafment	RACE- PCR	595	J	primary	1	33725	0.944996	IGHV12-3*00(933.6)	IGHD2-7*00(30),IGHD2-8*00(30),IGHD5-8*00(26)	IGHJ1*00(519.5)	CAGDRYGYWYFDVW	TGTGCAGGAGACAGATATGGTTACTGGTACTTCGATGTCTGG
	RACE- PCR				2	1759	0.0492883	IGHV1-58*00(862.6)	IGHD1-1*00(40),IGHD2-3*00(35)	IGHJ2*00(429.7)	LLR*FDYW	TTACTACGGTAGTTTGACTACTGG
	RACE- PCR				3	191	0.00535194	IGHV11-2*00(737.9),IGHV11-1*00(711.5)		IGHJ1*00(579.5)	CMRYGSSYWYFDVW	TGTATGAGATACGGTAGTAGCTACTGGTACTTCGATGTCTGG
	RACE- PCR				4	13	0.000364268	IGHV1-54*00(796.2)		IGHJ3*00(470)	CATG_AYW	TGTGCAACTGGTTTGCTTACTGG
	RACE- PCR	595-1.1		1x	1	8683	0.993251	IGHV12-3*00(975.2)	IGHD2-7*00(30),IGHD2-8*00(30),IGHD5-8*00(26)	IGHJ1*00(519.7)	CAGDRYGYWYFDVW	TGTGCAGGAGACAGATATGGTTACTGGTACTTCGATGTCTGG
	RACE- PCR				2	59	0.00674903	IGHV11-2*00(995),IGHV11-1*00(964.6)		IGHJ1*00(580)	CMRYGSSYWYFDVW	TGTATGAGATACGGTAGTAGCTACTGGTACTTCGATGTCTGG
	RACE- PCR	595-1.2		1x	1	4709	0.986385	IGHV12-3*00(1040.4)	IGHD4-1*00(35)	IGHJ1*00(539.7)	CAGDNWGYWYFDVW	TGTGCAGGAGACAACTGGGGCTACTGGTACTTCGATGTCTGG
	RACE- PCR				2	18	0.00377042	IGHV12-3*00(1242.9)	IGHD2-7*00(30),IGHD2-8*00(30),IGHD5-8*00(26)	IGHJ1*00(520)	CAGDRYGYWYFDVW	TGTGCAGGAGACAGATATGGTTACTGGTACTTCGATGTCTGG
	RACE- PCR	595-1.3		1x	1	6291	0.914655	IGHV12-3*00(996)	IGHD2-7*00(30),IGHD2-8*00(30),IGHD5-8*00(26)	IGHJ1*00(519.7)	CAGDRYGYWYFDVW	TGTGCAGGAGACAGATATGGTTACTGGTACTTCGATGTCTGG
	RACE- PCR				2	219	0.0318407	IGHV11-2*00(869.6),IGHV11-1*00(840.5)		IGHJ1*00(540.3)	CMRYGNYWYFDVW	TGTATGAGATATGGTAACTACTGGTACTTCGATGTCTGG
	RACE- PCR				3	152	0.0220994	IGHV11-2*00(952.1),IGHV11-1*00(920.6)		IGHJ1*00(579.8)	CMRYGSSYWYFDVW	TGTATGAGATACGGTAGTAGCTACTGGTACTTCGATGTCTGG
	RACE- PCR				4	16	0.00232626	IGHV1-80*00(662.1)		IGHJ3*00(400)	CARGAYW	TGTGCAAGAGGCGCTTACTGG
	RACE- PCR				5	15	0.00218087	IGHV1-54*00(1096.7)		IGHJ3*00(468.1)	CATG_AYW	TGTGCAACTGGTTTGCTTACTGG
	RACE- PCR				6	13	0.00189008	IGHV12-3*00(853.1)	IGHD4-1*00(35)	IGHJ1*00(520)	CAGDRLGYWYFDVW	TGTGCAGGAGACAGACTGGGATACTGGTACTTCGATGTCTGG
good engraftment and fastest growth	RACE- PCR	1000	N	primary	1	15568	0.924356	IGHV12-3*00(995.9)	IGHD2-3*00(50)	IGHJ1*00(519.6)	CAGDYDGYWYFDVW	TGTGCAGGAGACTATGATGGTTACTGGTACTTCGATGTCTGG
	RACE- PCR				2	1194	0.0708942	IGHV5-9-1*00(847.4)	IGHD1-1*00(65)	IGHJ2*00(499)	CTRDKEYPYYYGSSYYFDYW	TGTACAAGAGATAAGGAATATCCTTATTACTACGGTAGTAGCTACTACTTTGACTACTGG
	RACE- PCR				3	80	0.00475003	IGHV13-2*00(798.6)	IGHD4-1*00(45)	IGHJ2*00(419.3)	CSAQLGPVDYW	TGTAGTGCACAACTGGGACCGGTTGACTACTGG
	RACE- PCR	1000-1.1		1x	1	6808	0.997802	IGHV12-3*00(1017.2)	IGHD2-3*00(50)	IGHJ1*00(519.7)	CAGDYDGYWYFDVW	TGTGCAGGAGACTATGATGGTTACTGGTACTTCGATGTCTGG
	RACE- PCR	1000-1.2		1x	1	7996	0.998128	IGHV12-3*00(1043.1)	IGHD2-3*00(50)	IGHJ1*00(519.5)	CAGDYDGYWYFDVW	TGTGCAGGAGACTATGATGGTTACTGGTACTTCGATGTCTGG
	RACE- PCR	1000-1.3		1x	1	7262	0.9989	IGHV12-3*00(859)	IGHD2-3*00(50)	IGHJ1*00(519.6)	CAGDYDGYWYFDVW	TGTGCAGGAGACTATGATGGTTACTGGTACTTCGATGTCTGG
	RACE- PCR	723	J	primary	1	15487	0.965765	IGHV12-3*00(969.1)	IGHD4-1*00(35)	IGHJ1*00(539.4)	CAGDNWGYWYFDVW	TGTGCAGGAGACAACTGGGGCTACTGGTACTTCGATGTCTGG
	RACE- PCR				2	475	0.0296209	IGHV11-2*00(859.3),IGHV11-1*00(830.9)		IGHJ1*00(540.7)	CMRYGNYWYFDVW	TGTATGAGATATGGTAACTACTGGTACTTCGATGTCTGG
	RACE- PCR				3	24	0.00149663	IGHV1-55*00(549.2)	IGHD4-1*00(35)	IGHJ4*00(520)	CARETTGYYAMDYW	TGTGCAAGAGAGACAACTGGGTACTATGCTATGGACTACTGG
all engratfed, normal growth	RACE- PCR	756	J	primary	1	5040	0.97561	IGHV12-3*00(1029.1)	IGHD4-1*00(35)	IGHJ1*00(519.3)	CAGDRLGYWYFDVW	TGTGCAGGAGACAGACTGGGATACTGGTACTTCGATGTCTGG
	RACE- PCR				2	93	0.0180023	IGHV11-2*00(759.7),IGHV11-1*00(736.9)		IGHJ1*00(551)	CMRYSNYWYFDVW	TGTATGAGATATAGTAACTACTGGTACTTCGATGTCTGG
very fast, engrafted in all	RACE- PCR	7498	J	primary	1	5383	0.99025	IGHV11-2*00(1117),IGHV11-1*00(1077.2)		IGHJ1*00(579.7)	CMRYGSSYWYFDVW	TGTATGAGATACGGTAGTAGCTACTGGTACTTCGATGTCTGG
	RACE- PCR			primary	2	26	0.00478293	IGHV11-2*00(1095.4),IGHV11-1*00(1059.3)		IGHJ1*00(551)	CMRYSNYWYFDVW	TGTATGAGATATAGTAACTACTGGTACTTCGATGTCTGG
good engraftment and fast growth	RACE- PCR	683	J	primary	1	16042	0.997699	IGHV11-2*00(866.5),IGHV11-1*00(836.3)		IGHJ1*00(579.4)	CMRYGSSYWYFDVW	TGTATGAGATACGGTAGTAGCTACTGGTACTTCGATGTCTGG
	RACE- PCR				2	19	0.00118167	IGHV12-3*00(742.7)	IGHD2-3*00(50)	IGHJ1*00(520)	CAGDYDGYWYFDVW	TGTGCAGGAGACTATGATGGTTACTGGTACTTCGATGTCTGG
absolutely no engrafment	RACE- PCR	684	J	primary	1	20683	0.7441	IGHV1-39*00(970)	IGHD2-3*00(45)	IGHJ4*00(549.6)	CAREPLGGYYLYYYAMDYW	TGTGCAAGAGAACCCCTGGGAGGTTACTACCTCTATTACTATGCTATGGACTACTGG
	RACE- PCR				2	3999	0.14387	IGHV5-16*00(968.4)	IGHD1-1*00(60)	IGHJ1*00(579.5)	CARDPFYYYGSSYWYFDVW	TGTGCAAGAGATCCCTTCTATTACTACGGTAGTAGCTACTGGTACTTCGATGTCTGG
	RACE- PCR				3	1977	0.0711253	IGHV1-11*00(857.2)	IGHD5-7*00(25),IGHD5-8*00(25),IGHD6-1*00(25)	IGHJ2*00(478)	CGSPLW_YFDYW	TGTGGAAGTCCGCTCTGGACTACTTTGACTACTGG
	RACE- PCR				4	648	0.0233127	IGHV9-3*00(882.3),IGHV9-2*00(812.2)	IGHD1-1*00(115)	IGHJ3*00(427.8)	CARYRRVYYYGSSYTDFAYW	TGTGCAAGATACCGGCGGGTTTATTACTACGGTAGTAGCTACACGGATTTTGCTTACTGG
	RACE- PCR				5	207	0.00744711	IGHV11-2*00(901.9),IGHV11-1*00(872.9)	IGHD2-3*00(55)	IGHJ1*00(529)	CMRYDGYYYWYFDVW	TGTATGAGATATGATGGTTACTACTACTGGTACTTCGATGTCTGG
	RACE- PCR				6	106	0.0038135	IGHV2-6-8*00(887.3),IGHV2-9*00(760.2)	IGHD1-1*00(80)	IGHJ3*00(429.4)	CASDYGSSYFAYW	TGTGCCAGTGACTACGGTAGTAGCTACTTTGCTTACTGG
	RACE- PCR				7	27	0.000971363	IGHV1-64*00(1057)	IGHD2-4*00(60)	IGHJ3*00(410)	CARSTM_YGGAYW	TGTGCAAGGTCTACTATGATTACGGGGGTGCTTACTGG
	RACE- PCR				8	23	0.000827457	IGHV11-2*00(750.4),IGHV11-1*00(724.3)		IGHJ1*00(549.7)	CMRYSNYWYFDVW	TGTATGAGATATAGTAACTACTGGTACTTCGATGTCTGG
late but good growth	RACE- PCR	739	J	primary	1	22862	0.967172	IGHV1-55*00(881)	IGHD1-1*00(75)	IGHJ4*00(499.4)	CARRVYYGSSYAMDYW	TGTGCAAGAAGGGTTTACTACGGTAGTAGCTATGCTATGGACTACTGG
	RACE- PCR				2	720	0.0304594	IGHV11-2*00(858.4),IGHV11-1*00(829.5)		IGHJ1*00(550.3)	CMRYSNYWYFDVW	TGTATGAGATATAGTAACTACTGGTACTTCGATGTCTGG
	RACE- PCR				3	33	0.00139606	IGHV8-12*00(912.5)	IGHD1-1*00(30),IGHD2-5*00(30),IGHD2-6*00(30)	IGHJ2*00(506.7)	CARRRGDYEYYFDYW	TGTGCTCGAAGGAGGGGGGACTACGAGTACTACTTTGACTACTGG
	RACE- PCR				4	12	0.000507657	IGHV1-55*00(597.5)	IGHD1-1*00(50)	IGHJ2*00(500)	CARRVYYGSSYYFDYW	TGTGCAAGAAGGGTTTACTACGGTAGTAGCTACTACTTTGACTACTGG
	RACE- PCR				5	11	0.000465352	IGHV12-3*00(958.3)	IGHD2-7*00(30),IGHD2-8*00(30),IGHD5-8*00(26)	IGHJ1*00(517.4)	CAGDRYGYWYFDVW	TGTGCAGGAGACAGATATGGTTACTGGTACTTCGATGTCTGG
	exome-seq	695	N	primary	1	85	1	IGHV1-55*00(821.4)	IGHD1-1*00(80)	IGHJ4*00(430.3)	CARFYYYGSSYAMDYW	TGTGCAAGATTTTATTACTACGGTAGTAGCTATGCTATGGACTACTGG
very slow, relatively good engrafment	RACE- PCR	695	N	primary	1	28507	0.997481	IGHV1-55*00(1181.7)	IGHD1-1*00(80)	IGHJ4*00(499.6)	CARFYYYGSSYAMDYW	TGTGCAAGATTTTATTACTACGGTAGTAGCTATGCTATGGACTACTGG
	RACE- PCR				2	32	0.0011197	IGHV11-2*00(866),IGHV11-1*00(833.3)		IGHJ1*00(580)	CMRYGSSYWYFDVW	TGTATGAGATACGGTAGTAGCTACTGGTACTTCGATGTCTGG
	RACE- PCR				3	27	0.00094475	IGHV1-55*00(1071.1)	IGHD1-1*00(40)	IGHJ1*00(578.9)	CARLHYGSSYWYFDVW	TGTGCAAGATTGCACTACGGTAGTAGCTACTGGTACTTCGATGTCTGG
	RACE- PCR				4	13	0.000454879	IGHV1-47*00(919.2)		IGHJ2*00(500)	CVVAT_FDYW	TGTGTAGTAGCTACTACTTTGACTACTGG
	RACE- PCR	813	N	primary	1	20359	1	IGHV1-55*00(859.5)	IGHD4-1*00(35)	IGHJ4*00(519.5)	CARETTGYYAMDYW	TGTGCAAGAGAGACAACTGGGTACTATGCTATGGACTACTGG
heterogenous and late engrafment	RACE- PCR	648	N	primary	1	7324	0.97993	IGHV1-55*00(1059.2)	IGHD1-1*00(105)	IGHJ4*00(499.7)	CARRIYYYGSSYAMDYW	TGTGCAAGAAGAATTTATTACTACGGTAGTAGCTATGCTATGGACTACTGG
	RACE- PCR				2	93	0.0124431	IGHV4-1*00(770.7)	IGHD2-5*00(90),IGHD2-6*00(90)	IGHJ1*00(502.3)	CARREGSYYSNYDWYFDVW	TGTGCAAGAAGGGAAGGCTCCTACTATAGTAACTACGACTGGTACTTCGATGTCTGG
	RACE- PCR				3	38	0.00508429	IGHV12-3*00(713.7)	IGHD2-3*00(30),IGHD2-4*00(30),IGHD2-7*00(30)	IGHJ1*00(540)	CAGDRSGYWYFDVW	TGTGCAGGAGACAGATCTGGCTACTGGTACTTCGATGTCTGG
engrtafted in 3/4 and slow growth	RACE- PCR	850	J	primary	1	6177	0.981255	IGHV1-55*00(1134.1)	IGHD1-1*00(43),IGHD2-5*00(40),IGHD2-6*00(40)	IGHJ1*00(579.7)	CARINYGSSYWYFDVW	TGTGCAAGAATTAACTACGGTAGTAGCTACTGGTACTTCGATGTCTGG
	RACE- PCR				2	106	0.0168388	IGHV1-74*00(738.1)	IGHD2-5*00(70),IGHD2-6*00(70)	IGHJ2*00(449.5)	CAIGGYSNYVDFDYW	TGTGCAATAGGGGGGTATAGTAACTACGTGGACTTTGACTACTGG
	RACE- PCR	6029	J	primary	1	10126	0.976753	IGHV1-55*00(955.8)	IGHD1-1*00(55)	IGHJ2*00(499.7)	CARFYYYGSSYYFDYW	TGTGCAAGATTTTATTACTACGGTAGTAGCTACTACTTTGACTACTGG
	RACE- PCR				2	206	0.0198707	IGHV2-9-1*00(667.5)	IGHD2-5*00(50),IGHD2-6*00(50)	IGHJ2*00(489.6)	CARTIV_YYFDYW	TGTGCCAGAACTATAGTAACTACTACTTTGACTACTGG
	RACE- PCR				3	13	0.00125398	IGHV12-3*00(1150)	IGHD4-1*00(35)	IGHJ1*00(520)	CAGDRLGYWYFDVW	TGTGCAGGAGACAGACTGGGATACTGGTACTTCGATGTCTGG
	RACE- PCR	902	J	primary	1	6966	0.998423	IGHV12-3*00(1007.8)	IGHD2-3*00(40),IGHD2-4*00(40)	IGHJ1*00(539.7)	CAGDYDGYWYFDVW	TGTGCAGGAGACTATGATGGCTACTGGTACTTCGATGTCTGG
	RACE- PCR				2	11	0.00157661	IGHV1-26*00(975.5),IGHV1-34*00(824.9)	IGHD1-1*00(90)	IGHJ2*00(400)	CARWYYGSSYDYW	TGTGCAAGATGGTACTACGGTAGTAGCTACGACTACTGG
engrafted in all, slow growth	RACE- PCR	909	J	primary	1	1952	0.514361	IGHV11-2*00(1017.6),IGHV11-1*00(983.8)		IGHJ1*00(550.7)	CMRYSNYWYFDVW	TGTATGAGATATAGTAACTACTGGTACTTCGATGTCTGG
	RACE- PCR				2	1042	0.274572	IGHV12-3*00(985.2)	IGHD4-1*00(35)	IGHJ1*00(519.6)	CAGDRTGYWYFDVW	TGTGCAGGAGACAGAACTGGGTACTGGTACTTCGATGTCTGG
	RACE- PCR				3	724	0.190777	IGHV5-17*00(1007.8)	IGHD1-1*00(55)	IGHJ1*00(478.8)	CARRYGSRYFDVW	TGTGCAAGGCGCTACGGTAGTAGGTACTTCGATGTCTGG
	RACE- PCR				4	46	0.0121212	IGHV5-17*00(1153.8)	IGHD1-1*00(55)	IGHJ1*00(479.4)	CTRRYGSRYFDVW	TGTACAAGGCGCTACGGTAGTAGGTACTTCGATGTCTGG
	RACE- PCR				5	19	0.00500659	IGHV1-9*00(1145.8)	IGHD1-1*00(45)	IGHJ3*00(420)	CARGS_LAYW	TGTGCAAGAGGTAGTAGCTTGCTTACTGG
	exome-seq	636	N	primary	1	36	1	IGHV11-2*00(866),IGHV11-1*00(833.3)	IGHJ1*00(580)	IGHJ1*00(491.9)	CMRYGSSYWYFDVW	TGTATGAGATACGGTAGTAGCTACTGGTACTTCGATGTCTGG
	exome-seq	647	N	primary	1	96	0.872727	IGHV1-64*00(670.5)		IGHJ2*00(425.4)	CARLV_FDYW	TGTGCAAGATTGGTTACTTTGACTACTGG
	exome-seq				2	14	0.127273	IGHV12-3*00(549.3)	IGHD2-3*00(35)	IGHJ1*00(517.1)	CAGDVDGYWYFDVW	TGTGCAGGAGACGTTGATGGTTACTGGTACTTCGATGTCTGG
	exome-seq	661	N	primary	1	87	1	IGHV1-74*00(1042.6)	IGHD2-5*00(100),IGHD2-6*00(100)	IGHJ2*00(356.4)	CAIAYYSNYVDFDYW	TGTGCAATCGCCTACTATAGTAACTACGTGGACTTTGACTACTGG
