# Supplementary material for: Longitudinal analyses of CLL in mice identify leukemia-related clonal changes including a Myc gain predicting poor outcome in patients
Source: Leukemia. 2021 Aug 20;36(2):464–75. doi: 10.1038/s41375-021-01381-4 (PMC8807396; doi:10.1038/s41375-021-01381-4)
Supplement: Supplementary file 9 — Suppl. Table 4 [file 41375_2021_1381_MOESM9_ESM.xlsx]

## Sheet: Sheet1
Supplemetary Table 4: SNVs identified in exome-sequencing samples using Mutect2 tool. The table below is typical .vcf output from the tool but has been combined here for all samples. Information is provided for all tumor sample (primary and transfers) and their matched germline samples. Only the SNVs with status 'PASS' in the Mutect2 output .vcf were used for downstream analyses. In addition, 'AN…
Chromosome	Position	Reference_Allele	Alternate_Allele	Filter	Info	636_AD	636_AF	647_AD	647_AF	661_AD	661_AF	695_AD	695_AF	506_AD	506_AF	506_3.1_AD	506_3.1_AF	729_AD	729_AF	729_2.1_AD	729_2.1_AF	741_AD	741_AF	741_2.1_AD	741_2.1_AF	774_AD	774_AF	774_2.1_AD	774_2.1_AF	candidate	Exonic_Annotation	Functional_Annotation	Gene_Name	Gene_Details_for_IntergenicVariants	AminoAcid_Change	Human Ortholog	Mapped_to_DiseaseDatabase	Identified_in_COSMIC	Used_for_PycloneAnalysis (pattern)	TAIL_636_AD	TAIL_636_AF	TAIL_647_AD	TAIL_647_AF	TAIL_661_AD	TAIL_661_AF	TAIL_695_AD	TAIL_695_AF	TAIL_506_AD	TAIL_506_AF
1	3421690	G	A	PASS	AAChange.refGene=.;AC=1;AF=0.250;ALLELE_END;AN=4;ANNOVAR_DATE=2017-06-01;DP=111;Disease_description.refGene=.;ECNT=1;ExonicFunc.refGene=.;Expression(GNF/Atlas).refGene=.;Expression(egenetics).refGene=.;Func.refGene=intronic;Function_description.refGene=.;GDI-Phred.refGene=.;GDI.refGene=.;Gene.refGene=Xkr4;GeneDetail.refGene=.;Gene_full_name.refGene=.;NLOD=15.05;N_ART_LOD=-1.715e+00;P(HI).refGene=…	-	-	-	-	-	-	-	-	-	-	-	-	-	-	-	-	-	-	-	-	-	-	53,3	0.076		.	intronic	Xkr4	.	.	XKR4	NA	NA	NA	-	-	-	-	-	-	-	-	-	-
1	4352608	A	G	PASS	AAChange.refGene=Rp1:NM_001195662:exon2:c.T248C:p.V83A,Rp1:NM_011283:exon2:c.T218C:p.V73A;AC=1;AF=0.250;ALLELE_END;AN=4;ANNOVAR_DATE=2017-06-01;DP=194;Disease_description.refGene=.;ECNT=1;ExonicFunc.refGene=nonsynonymous_SNV;Expression(GNF/Atlas).refGene=.;Expression(egenetics).refGene=.;Func.refGene=exonic;Function_description.refGene=.;GDI-Phred.refGene=.;GDI.refGene=.;Gene.refGene=Rp1;GeneDeta…	-	-	-	-	-	-	-	-	-	-	-	-	-	-	-	-	-	-	-	-	-	-	78,4	0.081		nonsynonymous_SNV	exonic	Rp1	.	Rp1:NM_001195662:exon2:c.T248C:p.V83A,Rp1:NM_011283:exon2:c.T218C:p.V73A	RP1	NA	PATHOGENIC	NA	-	-	-	-	-	-	-	-	-	-
1	6438269	C	T	PASS	AAChange.refGene=.;AC=1;AF=0.250;ALLELE_END;AN=4;ANNOVAR_DATE=2017-06-01;DP=165;Disease_description.refGene=.;ECNT=1;ExonicFunc.refGene=.;Expression(GNF/Atlas).refGene=.;Expression(egenetics).refGene=.;Func.refGene=intergenic;Function_description.refGene=.;GDI-Phred.refGene=.;GDI.refGene=.;Gene.refGene=Alkal1\x3bSt18;GeneDetail.refGene=dist\x3d43538\x3bdist\x3d48962;Gene_full_name.refGene=.;NLOD=…	-	-	-	-	-	-	-	-	85,3	0.060	-	-	-	-	-	-	-	-	-	-	-	-	-	-		.	intergenic	Alkal1\x3bSt18	dist\x3d43538\x3bdist\x3d48962	.	ALKAL1	NA	NA	NA	-	-	-	-	-	-	-	-	69,0	0.022
1	6819945	TCAAATCCAG	T	PASS	AAChange.refGene=St18:NM_173868:exon11:c.1601_1609del:p.S534Lfs*510,St18:NM_001244693:exon12:c.1601_1609del:p.S534Lfs*510,St18:NM_001244692:exon13:c.1601_1609del:p.S534Lfs*510;AC=1;AF=0.250;ALLELE_END;AN=4;ANNOVAR_DATE=2017-06-01;DP=141;Disease_description.refGene=.;ECNT=2;ExonicFunc.refGene=nonframeshift_deletion;Expression(GNF/Atlas).refGene=.;Expression(egenetics).refGene=.;Func.refGene=exonic…	-	-	-	-	-	-	-	-	-	-	-	-	-	-	-	-	-	-	-	-	73,4	0.084	-	-		nonframeshift_deletion	exonic	St18	.	St18:NM_173868:exon11:c.1601_1609del:p.S534Lfs*510,St18:NM_001244693:exon12:c.1601_1609del:p.S534Lfs*510,St18:NM_001244692:exon13:c.1601_1609del:p.S534Lfs*510	ST18	NA	NA	NA	-	-	-	-	-	-	-	-	-	-
1	15312556	G	T	PASS	AAChange.refGene=Kcnb2:NM_001098528:exon1:c.G105T:p.R35R;AC=1;AF=0.250;ALLELE_END;AN=4;ANNOVAR_DATE=2017-06-01;DP=204;Disease_description.refGene=.;ECNT=1;ExonicFunc.refGene=synonymous_SNV;Expression(GNF/Atlas).refGene=.;Expression(egenetics).refGene=.;Func.refGene=exonic;Function_description.refGene=.;GDI-Phred.refGene=.;GDI.refGene=.;Gene.refGene=Kcnb2;GeneDetail.refGene=.;Gene_full_name.refGen…	-	-	-	-	-	-	-	-	-	-	-	-	-	-	-	-	89,3	0.045	-	-	-	-	-	-		synonymous_SNV	exonic	Kcnb2	.	Kcnb2:NM_001098528:exon1:c.G105T:p.R35R	KCNB2	NA	NA	NA	-	-	-	-	-	-	-	-	-	-
1	15709606	C	T	PASS	AAChange.refGene=Kcnb2:NM_001098528:exon2:c.C701T:p.A234V;AC=1;AF=0.250;ALLELE_END;AN=4;ANNOVAR_DATE=2017-06-01;DP=366;Disease_description.refGene=.;ECNT=1;ExonicFunc.refGene=nonsynonymous_SNV;Expression(GNF/Atlas).refGene=.;Expression(egenetics).refGene=.;Func.refGene=exonic;Function_description.refGene=.;GDI-Phred.refGene=.;GDI.refGene=.;Gene.refGene=Kcnb2;GeneDetail.refGene=.;Gene_full_name.re…	-	-	-	-	-	-	-	-	180,4	0.038	-	-	-	-	-	-	-	-	-	-	-	-	-	-		nonsynonymous_SNV	exonic	Kcnb2	.	Kcnb2:NM_001098528:exon2:c.C701T:p.A234V	KCNB2	NA	NA	NA	-	-	-	-	-	-	-	-	168,0	0.023
1	17399725	C	A	PASS	AAChange.refGene=.;AC=1;AF=0.250;ALLELE_END;AN=4;ANNOVAR_DATE=2017-06-01;DP=191;Disease_description.refGene=.;ECNT=1;ExonicFunc.refGene=.;Expression(GNF/Atlas).refGene=.;Expression(egenetics).refGene=.;Func.refGene=intergenic;Function_description.refGene=.;GDI-Phred.refGene=.;GDI.refGene=.;Gene.refGene=Gdap1\x3bPi15;GeneDetail.refGene=dist\x3d235455\x3bdist\x3d202176;Gene_full_name.refGene=.;NLOD…	-	-	-	-	-	-	-	-	97,3	0.067	-	-	-	-	-	-	-	-	-	-	-	-	-	-		.	intergenic	Gdap1\x3bPi15	dist\x3d235455\x3bdist\x3d202176	.	GDAP1	NA	NA	NA	-	-	-	-	-	-	-	-	77,0	0.036
1	20377262	GA	G	PASS	AAChange.refGene=.;AC=1;AF=0.250;ALLELE_END;AN=4;ANNOVAR_DATE=2017-06-01;DP=120;Disease_description.refGene=.;ECNT=1;ExonicFunc.refGene=.;Expression(GNF/Atlas).refGene=.;Expression(egenetics).refGene=.;Func.refGene=ncRNA_intronic;Function_description.refGene=.;GDI-Phred.refGene=.;GDI.refGene=.;Gene.refGene=4930486I03Rik;GeneDetail.refGene=.;Gene_full_name.refGene=.;NLOD=15.33;N_ART_LOD=-1.730e+00…	-	-	-	-	54,7	0.139	-	-	-	-	-	-	-	-	-	-	-	-	-	-	-	-	-	-		.	ncRNA_intronic	4930486I03Rik	.	.	4930486I03RIK	NA	NA	NA	-	-	-	-	51,0	0.037	-	-	-	-
1	21225552	C	T	PASS	AAChange.refGene=.;AC=1;AF=0.250;ALLELE_END;AN=4;ANNOVAR_DATE=2017-06-01;DP=468;Disease_description.refGene=.;ECNT=2;ExonicFunc.refGene=.;Expression(GNF/Atlas).refGene=.;Expression(egenetics).refGene=.;Func.refGene=intronic;Function_description.refGene=.;GDI-Phred.refGene=.;GDI.refGene=.;Gene.refGene=Tmem14a;GeneDetail.refGene=.;Gene_full_name.refGene=.;NLOD=76.32;N_ART_LOD=-2.408e+00;P(HI).refGe…	-	-	-	-	-	-	-	-	-	-	-	-	-	-	197,6	0.043	-	-	-	-	-	-	-	-		.	intronic	Tmem14a	.	.	TMEM14A	NA	NA	NA	-	-	-	-	-	-	-	-	-	-
1	23370048	C	T	PASS	AAChange.refGene=Ogfrl1:NM_001081079:exon7:c.G1096A:p.E366K;AC=1;AF=0.250;ALLELE_END;AN=4;ANNOVAR_DATE=2017-06-01;DP=347;Disease_description.refGene=.;ECNT=1;ExonicFunc.refGene=nonsynonymous_SNV;Expression(GNF/Atlas).refGene=.;Expression(egenetics).refGene=.;Func.refGene=exonic;Function_description.refGene=.;GDI-Phred.refGene=.;GDI.refGene=.;Gene.refGene=Ogfrl1;GeneDetail.refGene=.;Gene_full_name…	-	-	-	-	-	-	-	-	-	-	-	-	-	-	-	-	157,4	0.033	-	-	-	-	-	-		nonsynonymous_SNV	exonic	Ogfrl1	.	Ogfrl1:NM_001081079:exon7:c.G1096A:p.E366K	OGFRL1	NA	NA	NA	-	-	-	-	-	-	-	-	-	-
1	24328045	C	A	PASS	AAChange.refGene=Col19a1:NM_007733:exon20:c.G1455T:p.K485N;AC=1;AF=0.250;ALLELE_END;AN=4;ANNOVAR_DATE=2017-06-01;DP=296;Disease_description.refGene=.;ECNT=1;ExonicFunc.refGene=nonsynonymous_SNV;Expression(GNF/Atlas).refGene=.;Expression(egenetics).refGene=.;Func.refGene=exonic;Function_description.refGene=.;GDI-Phred.refGene=.;GDI.refGene=.;Gene.refGene=Col19a1;GeneDetail.refGene=.;Gene_full_name…	-	-	-	-	-	-	-	-	163,3	0.043	-	-	-	-	-	-	-	-	-	-	-	-	-	-		nonsynonymous_SNV	exonic	Col19a1	.	Col19a1:NM_007733:exon20:c.G1455T:p.K485N	COL19A1	NA	PATHOGENIC	NA	-	-	-	-	-	-	-	-	116,0	0.025
1	24612531	A	G	PASS	AAChange.refGene=.;AC=1;AF=0.250;ALLELE_END;AN=4;ANNOVAR_DATE=2017-06-01;DP=1932;Disease_description.refGene=.;ECNT=1;ExonicFunc.refGene=.;Expression(GNF/Atlas).refGene=.;Expression(egenetics).refGene=.;Func.refGene=intergenic;Function_description.refGene=.;GDI-Phred.refGene=.;GDI.refGene=.;Gene.refGene=Col19a1\x3bLmbrd1;GeneDetail.refGene=dist\x3d25094\x3bdist\x3d66013;Gene_full_name.refGene=.;N…	-	-	1132,8	0.012	-	-	-	-	-	-	-	-	-	-	-	-	-	-	-	-	-	-	-	-		.	intergenic	Col19a1\x3bLmbrd1	dist\x3d25094\x3bdist\x3d66013	.	COL19A1	NA	PATHOGENIC	NA	-	-	773,0	0.011	-	-	-	-	-	-
1	30821053	G	T	PASS	AAChange.refGene=.;AC=1;AF=0.250;ALLELE_END;AN=4;ANNOVAR_DATE=2017-06-01;DP=107;Disease_description.refGene=.;ECNT=2;ExonicFunc.refGene=.;Expression(GNF/Atlas).refGene=.;Expression(egenetics).refGene=.;Func.refGene=intronic;Function_description.refGene=.;GDI-Phred.refGene=.;GDI.refGene=.;Gene.refGene=Phf3;GeneDetail.refGene=.;Gene_full_name.refGene=.;NLOD=11.76;N_ART_LOD=-1.573e+00;P(HI).refGene=…	-	-	-	-	-	-	-	-	-	-	-	-	-	-	-	-	-	-	53,5	0.093	-	-	-	-		.	intronic	Phf3	.	.	PHF3	NA	NA	NA	-	-	-	-	-	-	-	-	-	-
1	30862977	T	A	PASS	AAChange.refGene=.;AC=1;AF=0.250;ALLELE_END;AN=4;ANNOVAR_DATE=2017-06-01;DP=85;Disease_description.refGene=.;ECNT=1;ExonicFunc.refGene=.;Expression(GNF/Atlas).refGene=.;Expression(egenetics).refGene=.;Func.refGene=intronic;Function_description.refGene=.;GDI-Phred.refGene=.;GDI.refGene=.;Gene.refGene=Phf3;GeneDetail.refGene=.;Gene_full_name.refGene=.;NLOD=10.55;N_ART_LOD=-1.223e+00;P(HI).refGene=.…	-	-	-	-	-	-	-	-	-	-	-	-	-	-	34,4	0.133	-	-	-	-	-	-	-	-		.	intronic	Phf3	.	.	PHF3	NA	NA	NA	-	-	-	-	-	-	-	-	-	-
1	33769715	G	A	PASS	AAChange.refGene=.;AC=1;AF=0.250;ALLELE_END;AN=4;ANNOVAR_DATE=2017-06-01;DP=381;Disease_description.refGene=.;ECNT=1;ExonicFunc.refGene=.;Expression(GNF/Atlas).refGene=.;Expression(egenetics).refGene=.;Func.refGene=intronic;Function_description.refGene=.;GDI-Phred.refGene=.;GDI.refGene=.;Gene.refGene=Zfp451;GeneDetail.refGene=.;Gene_full_name.refGene=.;NLOD=59.51;N_ART_LOD=-2.314e+00;P(HI).refGen…	-	-	-	-	-	-	-	-	-	-	-	-	145,6	0.083	-	-	-	-	-	-	-	-	-	-		.	intronic	Zfp451	.	.	ZFP451	NA	NA	NA	-	-	-	-	-	-	-	-	-	-
1	34189976	C	T	PASS	AAChange.refGene=Dst:NM_134448:exon36:c.C6649T:p.Q2217X,Dst:NM_001276764:exon39:c.C7183T:p.Q2395X;AC=1;AF=0.250;ALLELE_END;AN=4;ANNOVAR_DATE=2017-06-01;DP=330;Disease_description.refGene=.;ECNT=1;ExonicFunc.refGene=stopgain;Expression(GNF/Atlas).refGene=.;Expression(egenetics).refGene=.;Func.refGene=exonic;Function_description.refGene=.;GDI-Phred.refGene=.;GDI.refGene=.;Gene.refGene=Dst;GeneDetai…	-	-	-	-	-	-	-	-	157,3	0.031	-	-	-	-	-	-	-	-	-	-	-	-	-	-		stopgain	exonic	Dst	.	Dst:NM_134448:exon36:c.C6649T:p.Q2217X,Dst:NM_001276764:exon39:c.C7183T:p.Q2395X	DST	NA	PATHOGENIC	NA	-	-	-	-	-	-	-	-	162,0	0.018
1	37060258	C	T	PASS	AAChange.refGene=.;AC=1;AF=0.250;ALLELE_END;AN=4;ANNOVAR_DATE=2017-06-01;DP=108;Disease_description.refGene=.;ECNT=1;ExonicFunc.refGene=.;Expression(GNF/Atlas).refGene=.;Expression(egenetics).refGene=.;Func.refGene=intergenic;Function_description.refGene=.;GDI-Phred.refGene=.;GDI.refGene=.;Gene.refGene=Tmem131\x3bCnga3;GeneDetail.refGene=dist\x3d120731\x3bdist\x3d158020;Gene_full_name.refGene=.;N…	-	-	-	-	-	-	-	-	45,3	0.115	-	-	-	-	-	-	-	-	-	-	-	-	-	-		.	intergenic	Tmem131\x3bCnga3	dist\x3d120731\x3bdist\x3d158020	.	TMEM131	NA	PATHOGENIC	NA	-	-	-	-	-	-	-	-	53,0	0.011
1	37378758	G	T	PASS	AAChange.refGene=.;AC=1;AF=0.250;ALLELE_END;AN=4;ANNOVAR_DATE=2017-06-01;DP=29;Disease_description.refGene=.;ECNT=1;ExonicFunc.refGene=.;Expression(GNF/Atlas).refGene=.;Expression(egenetics).refGene=.;Func.refGene=intronic;Function_description.refGene=.;GDI-Phred.refGene=.;GDI.refGene=.;Gene.refGene=Inpp4a;GeneDetail.refGene=.;Gene_full_name.refGene=.;NLOD=4.52;N_ART_LOD=-1.204e+00;P(HI).refGene=…	-	-	-	-	-	-	-	-	11,2	0.179	-	-	-	-	-	-	-	-	-	-	-	-	-	-		.	intronic	Inpp4a	.	.	INPP4A	NA	PATHOGENIC	NA	-	-	-	-	-	-	-	-	15,0	3.450e-05
1	37536226	GTCCCGGGCC	G	PASS	AAChange.refGene=.;AC=1;AF=0.250;ALLELE_END;AN=4;ANNOVAR_DATE=2017-06-01;DP=27;Disease_description.refGene=.;ECNT=1;ExonicFunc.refGene=.;Expression(GNF/Atlas).refGene=.;Expression(egenetics).refGene=.;Func.refGene=UTR5;Function_description.refGene=.;GDI-Phred.refGene=.;GDI.refGene=.;Gene.refGene=Mgat4a;GeneDetail.refGene=NM_001290801:c.-95_-103delGGCCCGGGA\x3bNM_173870:c.-95_-103delGGCCCGGGA;Gene…	-	-	-	-	-	-	-	-	-	-	12,2	0.143	-	-	-	-	-	-	-	-	-	-	-	-		.	UTR5	Mgat4a	NM_001290801:c.-95_-103delGGCCCGGGA\x3bNM_173870:c.-95_-103delGGCCCGGGA	.	MGAT4A	NA	NA	NA	-	-	-	-	-	-	-	-	-	-
1	38054728	C	CTTTTTTTTTT	PASS	AAChange.refGene=.;AC=1;AF=0.250;ALLELE_END;AN=4;ANNOVAR_DATE=2017-06-01;DP=277;Disease_description.refGene=.;ECNT=2;ExonicFunc.refGene=.;Expression(GNF/Atlas).refGene=.;Expression(egenetics).refGene=.;Func.refGene=UTR3;Function_description.refGene=.;GDI-Phred.refGene=.;GDI.refGene=.;Gene.refGene=Eif5b;GeneDetail.refGene=NM_198303:c.*3015_*3016insTTTTTTTTTT;Gene_full_name.refGene=.;NLOD=40.14;N_A…	-	-	-	-	-	-	-	-	-	-	-	-	-	-	122,3	0.032	-	-	-	-	-	-	-	-		.	UTR3	Eif5b	NM_198303:c.*3015_*3016insTTTTTTTTTT	.	EIF5B	NA	NA	NA	-	-	-	-	-	-	-	-	-	-
1	38055460	G	A	PASS	AAChange.refGene=Rev1:NM_019570:exon18:c.C2876T:p.A959V;AC=1;AF=0.250;ALLELE_END;AN=4;ANNOVAR_DATE=2017-06-01;DP=217;Disease_description.refGene=.;ECNT=1;ExonicFunc.refGene=nonsynonymous_SNV;Expression(GNF/Atlas).refGene=.;Expression(egenetics).refGene=.;Func.refGene=exonic;Function_description.refGene=.;GDI-Phred.refGene=.;GDI.refGene=.;Gene.refGene=Rev1;GeneDetail.refGene=.;Gene_full_name.refGe…	-	-	-	-	-	-	-	-	-	-	112,3	0.078	-	-	-	-	-	-	-	-	-	-	-	-		nonsynonymous_SNV	exonic	Rev1	.	Rev1:NM_019570:exon18:c.C2876T:p.A959V	REV1	NA	NA	NA	-	-	-	-	-	-	-	-	-	-
1	39370248	G	GAACTCTCAAATGTGACACACACACACTATATAA	PASS	AAChange.refGene=.;AC=1;AF=0.250;ALLELE_END;AN=4;ANNOVAR_DATE=2017-06-01;DP=146;Disease_description.refGene=.;ECNT=1;ExonicFunc.refGene=.;Expression(GNF/Atlas).refGene=.;Expression(egenetics).refGene=.;Func.refGene=intronic;Function_description.refGene=.;GDI-Phred.refGene=.;GDI.refGene=.;Gene.refGene=Rpl31;GeneDetail.refGene=.;Gene_full_name.refGene=.;NLOD=18.58;N_ART_LOD=-1.823e+00;P(HI).refGene…	-	-	-	-	-	-	-	-	-	-	-	-	-	-	-	-	-	-	55,4	0.172	-	-	-	-		.	intronic	Rpl31	.	.	RPL31	NA	NA	NA	-	-	-	-	-	-	-	-	-	-
1	39696059	G	GACGGGTATCTTAGTCATACGGTTTCTC	PASS	AAChange.refGene=.;AC=1;AF=0.250;ALLELE_END;AN=4;ANNOVAR_DATE=2017-06-01;DP=46;Disease_description.refGene=.;ECNT=1;ExonicFunc.refGene=.;Expression(GNF/Atlas).refGene=.;Expression(egenetics).refGene=.;Func.refGene=intronic;Function_description.refGene=.;GDI-Phred.refGene=.;GDI.refGene=.;Gene.refGene=Rfx8;GeneDetail.refGene=.;Gene_full_name.refGene=.;NLOD=7.61;N_ART_LOD=-1.432e+00;P(HI).refGene=.;…	-	-	-	-	-	-	-	-	-	-	-	-	14,2	0.177	-	-	-	-	-	-	-	-	-	-		.	intronic	Rfx8	.	.	RFX8	NA	NA	NA	-	-	-	-	-	-	-	-	-	-
1	40019472	C	T	PASS	AAChange.refGene=.;AC=1;AF=0.250;ALLELE_END;AN=4;ANNOVAR_DATE=2017-06-01;DP=70;Disease_description.refGene=.;ECNT=2;ExonicFunc.refGene=.;Expression(GNF/Atlas).refGene=.;Expression(egenetics).refGene=.;Func.refGene=intronic;Function_description.refGene=.;GDI-Phred.refGene=.;GDI.refGene=.;Gene.refGene=Map4k4;GeneDetail.refGene=.;Gene_full_name.refGene=.;NLOD=10.53;N_ART_LOD=-1.566e+00;P(HI).refGene…	-	-	-	-	-	-	-	-	-	-	29,4	0.121	-	-	-	-	-	-	-	-	-	-	-	-		.	intronic	Map4k4	.	.	MAP4K4	NA	PATHOGENIC	NA	-	-	-	-	-	-	-	-	-	-
1	43805316	TAAAGGCAGA	T	PASS	AAChange.refGene=.;AC=1;AF=0.250;ALLELE_END;AN=4;ANNOVAR_DATE=2017-06-01;DP=189;Disease_description.refGene=.;ECNT=2;ExonicFunc.refGene=.;Expression(GNF/Atlas).refGene=.;Expression(egenetics).refGene=.;Func.refGene=intronic;Function_description.refGene=.;GDI-Phred.refGene=.;GDI.refGene=.;Gene.refGene=Uxs1;GeneDetail.refGene=.;Gene_full_name.refGene=.;NLOD=29.50;N_ART_LOD=-2.005e+00;P(HI).refGene=…	-	-	-	-	-	-	-	-	-	-	-	-	80,3	0.052	-	-	-	-	-	-	-	-	-	-		.	intronic	Uxs1	.	.	UXS1	NA	NA	NA	-	-	-	-	-	-	-	-	-	-
1	43934158	T	C	PASS	AAChange.refGene=Tpp2:NM_001310540:exon1:c.T70C:p.S24P,Tpp2:NM_009418:exon1:c.T70C:p.S24P;AC=1;AF=0.250;ALLELE_END;AN=4;ANNOVAR_DATE=2017-06-01;DP=46;Disease_description.refGene=.;ECNT=1;ExonicFunc.refGene=nonsynonymous_SNV;Expression(GNF/Atlas).refGene=.;Expression(egenetics).refGene=.;Func.refGene=exonic;Function_description.refGene=.;GDI-Phred.refGene=.;GDI.refGene=.;Gene.refGene=Tpp2;GeneDeta…	-	-	-	-	-	-	-	-	-	-	-	-	16,3	0.175	-	-	-	-	-	-	-	-	-	-		nonsynonymous_SNV	exonic	Tpp2	.	Tpp2:NM_001310540:exon1:c.T70C:p.S24P,Tpp2:NM_009418:exon1:c.T70C:p.S24P	TPP2	NA	PATHOGENIC	NA	-	-	-	-	-	-	-	-	-	-
1	53635414	ACCTGGATGTTC	A	PASS	AAChange.refGene=Dnah7a:NM_001252070:exon13:c.1192_1202del:p.E398Ffs*8;AC=1;AF=0.250;ALLELE_END;AN=4;ANNOVAR_DATE=2017-06-01;DP=206;Disease_description.refGene=.;ECNT=2;ExonicFunc.refGene=frameshift_deletion;Expression(GNF/Atlas).refGene=.;Expression(egenetics).refGene=.;Func.refGene=exonic;Function_description.refGene=.;GDI-Phred.refGene=.;GDI.refGene=.;Gene.refGene=Dnah7a;GeneDetail.refGene=.;G…	-	-	-	-	-	-	-	-	-	-	-	-	-	-	-	-	-	-	87,3	0.058	-	-	-	-		frameshift_deletion	exonic	Dnah7a	.	Dnah7a:NM_001252070:exon13:c.1192_1202del:p.E398Ffs*8	DNAH7A	NA	NA	NA	-	-	-	-	-	-	-	-	-	-
1	58224176	C	T	PASS	AAChange.refGene=Aox4:NM_023631:exon6:c.C456T:p.C152C;AC=1;AF=0.250;ALLELE_END;AN=4;ANNOVAR_DATE=2017-06-01;DP=277;Disease_description.refGene=.;ECNT=1;ExonicFunc.refGene=synonymous_SNV;Expression(GNF/Atlas).refGene=.;Expression(egenetics).refGene=.;Func.refGene=exonic;Function_description.refGene=.;GDI-Phred.refGene=.;GDI.refGene=.;Gene.refGene=Aox4;GeneDetail.refGene=.;Gene_full_name.refGene=.;…	-	-	-	-	-	-	-	-	-	-	-	-	111,3	0.046	-	-	-	-	-	-	-	-	-	-		synonymous_SNV	exonic	Aox4	.	Aox4:NM_023631:exon6:c.C456T:p.C152C	AOX4	NA	NA	NA	-	-	-	-	-	-	-	-	-	-
1	59158410	G	A	PASS	AAChange.refGene=.;AC=1;AF=0.250;ALLELE_END;AN=4;ANNOVAR_DATE=2017-06-01;DP=53;Disease_description.refGene=.;ECNT=1;ExonicFunc.refGene=.;Expression(GNF/Atlas).refGene=.;Expression(egenetics).refGene=.;Func.refGene=intronic;Function_description.refGene=.;GDI-Phred.refGene=.;GDI.refGene=.;Gene.refGene=Mpp4;GeneDetail.refGene=.;Gene_full_name.refGene=.;NLOD=10.23;N_ART_LOD=-1.549e+00;P(HI).refGene=.…	-	-	-	-	-	-	-	-	-	-	13,2	0.195	-	-	-	-	-	-	-	-	-	-	-	-		.	intronic	Mpp4	.	.	MPP4	NA	PATHOGENIC	NA	-	-	-	-	-	-	-	-	-	-
1	60087040	G	A	PASS	AAChange.refGene=.;AC=1;AF=0.250;ALLELE_END;AN=4;ANNOVAR_DATE=2017-06-01;DP=178;Disease_description.refGene=.;ECNT=1;ExonicFunc.refGene=.;Expression(GNF/Atlas).refGene=.;Expression(egenetics).refGene=.;Func.refGene=intronic;Function_description.refGene=.;GDI-Phred.refGene=.;GDI.refGene=.;Gene.refGene=Wdr12;GeneDetail.refGene=.;Gene_full_name.refGene=.;NLOD=28.20;N_ART_LOD=-1.993e+00;P(HI).refGene…	-	-	-	-	-	-	-	-	-	-	-	-	-	-	-	-	-	-	-	-	-	-	70,3	0.063		.	intronic	Wdr12	.	.	WDR12	NA	PATHOGENIC	NA	-	-	-	-	-	-	-	-	-	-
1	60126003	TCCCTCGTGCTA	T	PASS	AAChange.refGene=Carf:NM_001285473:exon4:c.344_354del:p.L116Qfs*9,Carf:NM_139150:exon6:c.449_459del:p.L151Qfs*9,Carf:NM_001285463:exon8:c.92_102del:p.L32Qfs*9;AC=1;AF=0.250;ALLELE_END;AN=4;ANNOVAR_DATE=2017-06-01;DP=390;Disease_description.refGene=.;ECNT=2;ExonicFunc.refGene=frameshift_deletion;Expression(GNF/Atlas).refGene=.;Expression(egenetics).refGene=.;Func.refGene=exonic;Function_descriptio…	-	-	-	-	-	-	-	-	-	-	-	-	-	-	148,6	0.069	-	-	-	-	-	-	-	-		frameshift_deletion	exonic	Carf	.	Carf:NM_001285473:exon4:c.344_354del:p.L116Qfs*9,Carf:NM_139150:exon6:c.449_459del:p.L151Qfs*9,Carf:NM_001285463:exon8:c.92_102del:p.L32Qfs*9	CARF	NA	NA	NA	-	-	-	-	-	-	-	-	-	-
1	60352881	G	T	PASS	AAChange.refGene=.;AC=2;AF=0.250;ALLELE_END;AN=8;ANNOVAR_DATE=2017-06-01;DP=172;Disease_description.refGene=.;ECNT=2;ExonicFunc.refGene=.;Expression(GNF/Atlas).refGene=.;Expression(egenetics).refGene=.;Func.refGene=intronic;Function_description.refGene=.;GDI-Phred.refGene=.;GDI.refGene=.;Gene.refGene=Cyp20a1;GeneDetail.refGene=.;Gene_full_name.refGene=.;P(HI).refGene=.;P(rec).refGene=.;POP_AF=0.0…	-	-	-	-	-	-	-	-	-	-	34,6	0.158	-	-	-	-	-	-	-	-	32,5	0.130	-	-		.	intronic	Cyp20a1	.	.	CYP20A1	NA	NA	NA	-	-	-	-	-	-	-	-	-	-
1	63379578	G	A	PASS	AAChange.refGene=.;AC=1;AF=0.250;ALLELE_END;AN=4;ANNOVAR_DATE=2017-06-01;DP=22;Disease_description.refGene=.;ECNT=1;ExonicFunc.refGene=.;Expression(GNF/Atlas).refGene=.;Expression(egenetics).refGene=.;Func.refGene=intergenic;Function_description.refGene=.;GDI-Phred.refGene=.;GDI.refGene=.;Gene.refGene=Zdbf2\x3bAdam23;GeneDetail.refGene=dist\x3d65003\x3bdist\x3d66313;Gene_full_name.refGene=.;NLOD=…	-	-	-	-	-	-	-	-	-	-	10,2	0.175	-	-	-	-	-	-	-	-	-	-	-	-		.	intergenic	Zdbf2\x3bAdam23	dist\x3d65003\x3bdist\x3d66313	.	ZDBF2	NA	NA	NA	-	-	-	-	-	-	-	-	-	-
1	64994095	G	A	PASS	AAChange.refGene=.;AC=1;AF=0.250;ALLELE_END;AN=4;ANNOVAR_DATE=2017-06-01;DP=412;Disease_description.refGene=.;ECNT=1;ExonicFunc.refGene=.;Expression(GNF/Atlas).refGene=.;Expression(egenetics).refGene=.;Func.refGene=intergenic;Function_description.refGene=.;GDI-Phred.refGene=.;GDI.refGene=.;Gene.refGene=Plekhm3\x3bAkr1cl;GeneDetail.refGene=dist\x3d37271\x3bdist\x3d18983;Gene_full_name.refGene=.;NL…	-	-	-	-	-	-	-	-	201,5	0.064	-	-	-	-	-	-	-	-	-	-	-	-	-	-		.	intergenic	Plekhm3\x3bAkr1cl	dist\x3d37271\x3bdist\x3d18983	.	PLEKHM3	NA	PATHOGENIC	NA	-	-	-	-	-	-	-	-	180,1	0.025
1	66412276	A	ATTTTTTTTT	PASS	AAChange.refGene=.;AC=1;AF=0.250;ALLELE_END;AN=4;ANNOVAR_DATE=2017-06-01;DP=40;Disease_description.refGene=.;ECNT=2;ExonicFunc.refGene=.;Expression(GNF/Atlas).refGene=.;Expression(egenetics).refGene=.;Func.refGene=intronic;Function_description.refGene=.;GDI-Phred.refGene=.;GDI.refGene=.;Gene.refGene=Map2;GeneDetail.refGene=.;Gene_full_name.refGene=.;NLOD=6.32;N_ART_LOD=-1.351e+00;P(HI).refGene=.;…	-	-	-	-	-	-	-	-	-	-	-	-	-	-	-	-	-	-	-	-	14,2	0.167	-	-		.	intronic	Map2	.	.	MAP2	NA	PATHOGENIC	NA	-	-	-	-	-	-	-	-	-	-
1	66715969	T	A	PASS	AAChange.refGene=Rpe:NM_001310644:exon5:c.T368A:p.L123X,Rpe:NM_025683:exon5:c.T488A:p.L163X,Rpe:NM_001310642:exon6:c.T509A:p.L170X,Rpe:NM_001310643:exon6:c.T284A:p.L95X;AC=1;AF=0.250;ALLELE_END;AN=4;ANNOVAR_DATE=2017-06-01;DP=370;Disease_description.refGene=.;ECNT=1;ExonicFunc.refGene=stopgain;Expression(GNF/Atlas).refGene=.;Expression(egenetics).refGene=.;Func.refGene=exonic;Function_description…	-	-	-	-	-	-	-	-	-	-	-	-	-	-	-	-	-	-	-	-	-	-	164,3	0.047		stopgain	exonic	Rpe	.	Rpe:NM_001310644:exon5:c.T368A:p.L123X,Rpe:NM_025683:exon5:c.T488A:p.L163X,Rpe:NM_001310642:exon6:c.T509A:p.L170X,Rpe:NM_001310643:exon6:c.T284A:p.L95X	RPE	NA	NA	NA	-	-	-	-	-	-	-	-	-	-
1	66838151	A	T	PASS	AAChange.refGene=.;AC=1;AF=0.250;ALLELE_END;AN=4;ANNOVAR_DATE=2017-06-01;DP=71;Disease_description.refGene=.;ECNT=2;ExonicFunc.refGene=.;Expression(GNF/Atlas).refGene=.;Expression(egenetics).refGene=.;Func.refGene=intronic;Function_description.refGene=.;GDI-Phred.refGene=.;GDI.refGene=.;Gene.refGene=Acadl;GeneDetail.refGene=.;Gene_full_name.refGene=.;NLOD=8.92;N_ART_LOD=-1.107e+00;P(HI).refGene=.…	-	-	-	-	-	-	-	-	31,3	0.089	-	-	-	-	-	-	-	-	-	-	-	-	-	-		.	intronic	Acadl	.	.	ACADL	NA	NA	NA	-	-	-	-	-	-	-	-	35,1	0.041
1	66838152	A	T	PASS	AAChange.refGene=.;AC=1;AF=0.250;ALLELE_END;AN=4;ANNOVAR_DATE=2017-06-01;DP=72;Disease_description.refGene=.;ECNT=2;ExonicFunc.refGene=.;Expression(GNF/Atlas).refGene=.;Expression(egenetics).refGene=.;Func.refGene=intronic;Function_description.refGene=.;GDI-Phred.refGene=.;GDI.refGene=.;Gene.refGene=Acadl;GeneDetail.refGene=.;Gene_full_name.refGene=.;NLOD=8.92;N_ART_LOD=-1.112e+00;P(HI).refGene=.…	-	-	-	-	-	-	-	-	31,3	0.089	-	-	-	-	-	-	-	-	-	-	-	-	-	-		.	intronic	Acadl	.	.	ACADL	NA	NA	NA	-	-	-	-	-	-	-	-	35,1	0.053
1	67152443	A	G	PASS	AAChange.refGene=.;AC=1;AF=0.250;ALLELE_END;AN=4;ANNOVAR_DATE=2017-06-01;DP=47;Disease_description.refGene=.;ECNT=1;ExonicFunc.refGene=.;Expression(GNF/Atlas).refGene=.;Expression(egenetics).refGene=.;Func.refGene=intronic;Function_description.refGene=.;GDI-Phred.refGene=.;GDI.refGene=.;Gene.refGene=Cps1;GeneDetail.refGene=.;Gene_full_name.refGene=.;NLOD=7.83;N_ART_LOD=-1.431e+00;P(HI).refGene=.;…	-	-	17,3	0.172	-	-	-	-	-	-	-	-	-	-	-	-	-	-	-	-	-	-	-	-		.	intronic	Cps1	.	.	CPS1	NA	PATHOGENIC	NA	-	-	26,0	7.367e-05	-	-	-	-	-	-
1	72381861	C	A	PASS	AAChange.refGene=.;AC=1;AF=0.250;ALLELE_END;AN=4;ANNOVAR_DATE=2017-06-01;DP=52;Disease_description.refGene=.;ECNT=1;ExonicFunc.refGene=.;Expression(GNF/Atlas).refGene=.;Expression(egenetics).refGene=.;Func.refGene=intronic;Function_description.refGene=.;GDI-Phred.refGene=.;GDI.refGene=.;Gene.refGene=Xrcc5;GeneDetail.refGene=.;Gene_full_name.refGene=.;NLOD=8.68;N_ART_LOD=-1.488e+00;P(HI).refGene=.…	-	-	-	-	-	-	-	-	-	-	-	-	-	-	-	-	-	-	18,2	0.119	-	-	-	-		.	intronic	Xrcc5	.	.	XRCC5	NA	PATHOGENIC	NA	-	-	-	-	-	-	-	-	-	-
1	72933605	TGAAG	T	PASS	AAChange.refGene=.;AC=1;AF=0.250;ALLELE_END;AN=4;ANNOVAR_DATE=2017-06-01;DP=138;Disease_description.refGene=.;ECNT=1;ExonicFunc.refGene=.;Expression(GNF/Atlas).refGene=.;Expression(egenetics).refGene=.;Func.refGene=intergenic;Function_description.refGene=.;GDI-Phred.refGene=.;GDI.refGene=.;Gene.refGene=Igfbp5\x3bTnp1;GeneDetail.refGene=dist\x3d58741\x3bdist\x3d81466;Gene_full_name.refGene=.;NLOD=…	-	-	-	-	-	-	-	-	-	-	-	-	-	-	61,6	0.108	-	-	-	-	-	-	-	-		.	intergenic	Igfbp5\x3bTnp1	dist\x3d58741\x3bdist\x3d81466	.	IGFBP5	NA	PATHOGENIC	NA	-	-	-	-	-	-	-	-	-	-
1	74254815	TCCCTCCCAC	T	PASS	AAChange.refGene=.;AC=1;AF=0.250;ALLELE_END;AN=4;ANNOVAR_DATE=2017-06-01;DP=244;Disease_description.refGene=.;ECNT=2;ExonicFunc.refGene=.;Expression(GNF/Atlas).refGene=.;Expression(egenetics).refGene=.;Func.refGene=intronic;Function_description.refGene=.;GDI-Phred.refGene=.;GDI.refGene=.;Gene.refGene=Arpc2;GeneDetail.refGene=.;Gene_full_name.refGene=.;NLOD=36.22;N_ART_LOD=-4.524e-01;P(HI).refGene…	-	-	-	-	-	-	-	-	-	-	-	-	95,3	0.049	-	-	-	-	-	-	-	-	-	-		.	intronic	Arpc2	.	.	ARPC2	NA	NA	NA	-	-	-	-	-	-	-	-	-	-
1	74254824	C	CTTTTTTTTT	PASS	AAChange.refGene=.;AC=1;AF=0.250;ALLELE_END;AN=4;ANNOVAR_DATE=2017-06-01;DP=232;Disease_description.refGene=.;ECNT=2;ExonicFunc.refGene=.;Expression(GNF/Atlas).refGene=.;Expression(egenetics).refGene=.;Func.refGene=intronic;Function_description.refGene=.;GDI-Phred.refGene=.;GDI.refGene=.;Gene.refGene=Arpc2;GeneDetail.refGene=.;Gene_full_name.refGene=.;NLOD=34.12;N_ART_LOD=-4.051e-01;P(HI).refGene…	-	-	-	-	-	-	-	-	-	-	-	-	91,3	0.051	-	-	-	-	-	-	-	-	-	-		.	intronic	Arpc2	.	.	ARPC2	NA	NA	NA	-	-	-	-	-	-	-	-	-	-
1	74384761	C	T	PASS	AAChange.refGene=Slc11a1:NM_013612:exon13:c.C1370T:p.A457V;AC=1;AF=0.250;ALLELE_END;AN=4;ANNOVAR_DATE=2017-06-01;DP=130;Disease_description.refGene=.;ECNT=1;ExonicFunc.refGene=nonsynonymous_SNV;Expression(GNF/Atlas).refGene=.;Expression(egenetics).refGene=.;Func.refGene=exonic;Function_description.refGene=.;GDI-Phred.refGene=.;GDI.refGene=.;Gene.refGene=Slc11a1;GeneDetail.refGene=.;Gene_full_name…	-	-	-	-	-	-	-	-	-	-	-	-	-	-	56,3	0.066	-	-	-	-	-	-	-	-		nonsynonymous_SNV	exonic	Slc11a1	.	Slc11a1:NM_013612:exon13:c.C1370T:p.A457V	SLC11A1	NA	PATHOGENIC	NA	-	-	-	-	-	-	-	-	-	-
1	74696545	TGAGCAGCCA	T	PASS	AAChange.refGene=Ttll4:NM_001014974:exon17:c.3112_3120del:p.E1038Rfs*154;AC=1;AF=0.250;ALLELE_END;AN=4;ANNOVAR_DATE=2017-06-01;DP=436;Disease_description.refGene=.;ECNT=2;ExonicFunc.refGene=nonframeshift_deletion;Expression(GNF/Atlas).refGene=.;Expression(egenetics).refGene=.;Func.refGene=exonic;Function_description.refGene=.;GDI-Phred.refGene=.;GDI.refGene=.;Gene.refGene=Ttll4;GeneDetail.refGene…	-	-	-	-	-	-	-	-	-	-	-	-	-	-	-	-	-	-	-	-	217,5	0.041	-	-		nonframeshift_deletion	exonic	Ttll4	.	Ttll4:NM_001014974:exon17:c.3112_3120del:p.E1038Rfs*154	TTLL4	NA	PATHOGENIC	NA	-	-	-	-	-	-	-	-	-	-
1	74696554	A	ATTTTTTTTT	PASS	AAChange.refGene=Ttll4:NM_001014974:exon17:c.3120_3121insTTTTTTTTT:p.P1040_R1041insFFF;AC=1;AF=0.250;ALLELE_END;AN=4;ANNOVAR_DATE=2017-06-01;DP=388;Disease_description.refGene=.;ECNT=2;ExonicFunc.refGene=nonframeshift_insertion;Expression(GNF/Atlas).refGene=.;Expression(egenetics).refGene=.;Func.refGene=exonic;Function_description.refGene=.;GDI-Phred.refGene=.;GDI.refGene=.;Gene.refGene=Ttll4;Gen…	-	-	-	-	-	-	-	-	-	-	-	-	-	-	-	-	-	-	-	-	206,4	0.024	-	-		nonframeshift_insertion	exonic	Ttll4	.	Ttll4:NM_001014974:exon17:c.3120_3121insTTTTTTTTT:p.P1040_R1041insFFF	TTLL4	NA	PATHOGENIC	NA	-	-	-	-	-	-	-	-	-	-
1	75144536	TCCACCACA	T	PASS	AAChange.refGene=.;AC=1;AF=0.250;ALLELE_END;AN=4;ANNOVAR_DATE=2017-06-01;DP=184;Disease_description.refGene=.;ECNT=2;ExonicFunc.refGene=.;Expression(GNF/Atlas).refGene=.;Expression(egenetics).refGene=.;Func.refGene=intronic;Function_description.refGene=.;GDI-Phred.refGene=.;GDI.refGene=.;Gene.refGene=Retreg2;GeneDetail.refGene=.;Gene_full_name.refGene=.;NLOD=22.57;N_ART_LOD=-1.895e+00;P(HI).refGe…	-	-	-	-	-	-	-	-	-	-	-	-	-	-	-	-	92,4	0.073	-	-	-	-	-	-		.	intronic	Retreg2	.	.	RETREG2	NA	NA	NA	-	-	-	-	-	-	-	-	-	-
1	75144544	A	ATTTTTTTT	PASS	AAChange.refGene=.;AC=1;AF=0.250;ALLELE_END;AN=4;ANNOVAR_DATE=2017-06-01;DP=166;Disease_description.refGene=.;ECNT=2;ExonicFunc.refGene=.;Expression(GNF/Atlas).refGene=.;Expression(egenetics).refGene=.;Func.refGene=intronic;Function_description.refGene=.;GDI-Phred.refGene=.;GDI.refGene=.;Gene.refGene=Retreg2;GeneDetail.refGene=.;Gene_full_name.refGene=.;NLOD=21.37;N_ART_LOD=-1.868e+00;P(HI).refGe…	-	-	-	-	-	-	-	-	-	-	-	-	-	-	-	-	83,4	0.066	-	-	-	-	-	-		.	intronic	Retreg2	.	.	RETREG2	NA	NA	NA	-	-	-	-	-	-	-	-	-	-
1	75176022	G	A	PASS	AAChange.refGene=.;AC=1;AF=0.250;ALLELE_END;AN=4;ANNOVAR_DATE=2017-06-01;DP=161;Disease_description.refGene=.;ECNT=1;ExonicFunc.refGene=.;Expression(GNF/Atlas).refGene=.;Expression(egenetics).refGene=.;Func.refGene=intronic;Function_description.refGene=.;GDI-Phred.refGene=.;GDI.refGene=.;Gene.refGene=Abcb6;GeneDetail.refGene=.;Gene_full_name.refGene=.;NLOD=21.93;N_ART_LOD=-1.879e+00;P(HI).refGene…	-	-	-	-	-	-	-	-	-	-	-	-	-	-	-	-	-	-	78,3	0.054	-	-	-	-		.	intronic	Abcb6	.	.	ABCB6	NA	PATHOGENIC	NA	-	-	-	-	-	-	-	-	-	-
1	75405027	C	A	PASS	AAChange.refGene=Speg:NM_001085370:exon8:c.C832A:p.L278M,Speg:NM_007463:exon10:c.C3037A:p.L1013M;AC=1;AF=0.250;ALLELE_END;AN=4;ANNOVAR_DATE=2017-06-01;DP=62;Disease_description.refGene=.;ECNT=1;ExonicFunc.refGene=nonsynonymous_SNV;Expression(GNF/Atlas).refGene=.;Expression(egenetics).refGene=.;Func.refGene=exonic;Function_description.refGene=.;GDI-Phred.refGene=.;GDI.refGene=.;Gene.refGene=Speg;G…	-	-	-	-	-	-	-	-	-	-	14,17	0.548	-	-	-	-	-	-	-	-	-	-	-	-	1	nonsynonymous_SNV	exonic	Speg	.	Speg:NM_001085370:exon8:c.C832A:p.L278M,Speg:NM_007463:exon10:c.C3037A:p.L1013M	SPEG	NA	NA	Yes (c)	-	-	-	-	-	-	-	-	-	-
1	75406873	C	T	PASS	AAChange.refGene=.;AC=1;AF=0.250;ALLELE_END;AN=4;ANNOVAR_DATE=2017-06-01;DP=43;Disease_description.refGene=.;ECNT=1;ExonicFunc.refGene=.;Expression(GNF/Atlas).refGene=.;Expression(egenetics).refGene=.;Func.refGene=intronic;Function_description.refGene=.;GDI-Phred.refGene=.;GDI.refGene=.;Gene.refGene=Speg;GeneDetail.refGene=.;Gene_full_name.refGene=.;NLOD=7.83;N_ART_LOD=-1.438e+00;P(HI).refGene=.;…	-	-	-	-	-	-	-	-	-	-	-	-	-	-	-	-	-	-	13,2	0.156	-	-	-	-		.	intronic	Speg	.	.	SPEG	NA	NA	NA	-	-	-	-	-	-	-	-	-	-
1	75418979	G	A	PASS	AAChange.refGene=Speg:NM_001085370:exon25:c.G3188A:p.G1063D,Speg:NM_007463:exon27:c.G5393A:p.G1798D;AC=1;AF=0.250;ALLELE_END;AN=4;ANNOVAR_DATE=2017-06-01;DP=202;Disease_description.refGene=.;ECNT=1;ExonicFunc.refGene=nonsynonymous_SNV;Expression(GNF/Atlas).refGene=.;Expression(egenetics).refGene=.;Func.refGene=exonic;Function_description.refGene=.;GDI-Phred.refGene=.;GDI.refGene=.;Gene.refGene=Sp…	-	-	-	-	-	-	-	-	-	-	-	-	-	-	-	-	-	-	-	-	115,3	0.046	-	-		nonsynonymous_SNV	exonic	Speg	.	Speg:NM_001085370:exon25:c.G3188A:p.G1063D,Speg:NM_007463:exon27:c.G5393A:p.G1798D	SPEG	NA	NA	NA	-	-	-	-	-	-	-	-	-	-
1	75491213	G	GAGCTAGCCTTCAACC	PASS	AAChange.refGene=Obsl1:NM_178884:exon12:c.4034_4035insGGTTGAAGGCTAGCT:p.D1345_R1349delinsEVEG*;AC=1;AF=0.250;ALLELE_END;AN=4;ANNOVAR_DATE=2017-06-01;DP=123;Disease_description.refGene=.;ECNT=1;ExonicFunc.refGene=stopgain;Expression(GNF/Atlas).refGene=.;Expression(egenetics).refGene=.;Func.refGene=exonic;Function_description.refGene=.;GDI-Phred.refGene=.;GDI.refGene=.;Gene.refGene=Obsl1;GeneDetail…	-	-	-	-	-	-	-	-	-	-	-	-	-	-	-	-	43,4	0.122	-	-	-	-	-	-		stopgain	exonic	Obsl1	.	Obsl1:NM_178884:exon12:c.4034_4035insGGTTGAAGGCTAGCT:p.D1345_R1349delinsEVEG*	OBSL1	NA	PATHOGENIC	NA	-	-	-	-	-	-	-	-	-	-
1	75533598	G	C	PASS	AAChange.refGene=Stk11ip:NM_027886:exon20:c.G2430C:p.P810P;AC=1;AF=0.250;ALLELE_END;AN=4;ANNOVAR_DATE=2017-06-01;DP=296;Disease_description.refGene=.;ECNT=1;ExonicFunc.refGene=synonymous_SNV;Expression(GNF/Atlas).refGene=.;Expression(egenetics).refGene=.;Func.refGene=exonic;Function_description.refGene=.;GDI-Phred.refGene=.;GDI.refGene=.;Gene.refGene=Stk11ip;GeneDetail.refGene=.;Gene_full_name.re…	-	-	-	-	-	-	-	-	-	-	-	-	-	-	-	-	-	-	137,5	0.046	-	-	-	-		synonymous_SNV	exonic	Stk11ip	.	Stk11ip:NM_027886:exon20:c.G2430C:p.P810P	STK11IP	NA	NA	NA	-	-	-	-	-	-	-	-	-	-
1	77514981	G	A	PASS	AAChange.refGene=Epha4:NM_007936:exon1:c.C51T:p.C17C;AC=1;AF=0.250;ALLELE_END;AN=4;ANNOVAR_DATE=2017-06-01;DP=221;Disease_description.refGene=.;ECNT=1;ExonicFunc.refGene=synonymous_SNV;Expression(GNF/Atlas).refGene=.;Expression(egenetics).refGene=.;Func.refGene=exonic;Function_description.refGene=.;GDI-Phred.refGene=.;GDI.refGene=.;Gene.refGene=Epha4;GeneDetail.refGene=.;Gene_full_name.refGene=.;…	-	-	-	-	-	-	-	-	-	-	-	-	-	-	-	-	103,3	0.068	-	-	-	-	-	-		synonymous_SNV	exonic	Epha4	.	Epha4:NM_007936:exon1:c.C51T:p.C17C	EPHA4	NA	PATHOGENIC	NA	-	-	-	-	-	-	-	-	-	-
1	77570789	G	T	PASS	AAChange.refGene=.;AC=1;AF=0.250;ALLELE_END;AN=4;ANNOVAR_DATE=2017-06-01;DP=48;Disease_description.refGene=.;ECNT=1;ExonicFunc.refGene=.;Expression(GNF/Atlas).refGene=.;Expression(egenetics).refGene=.;Func.refGene=intergenic;Function_description.refGene=.;GDI-Phred.refGene=.;GDI.refGene=.;Gene.refGene=Epha4\x3bPax3;GeneDetail.refGene=dist\x3d55701\x3bdist\x3d530478;Gene_full_name.refGene=.;NLOD=7…	-	-	-	-	-	-	-	-	-	-	-	-	-	-	-	-	19,2	0.100	-	-	-	-	-	-		.	intergenic	Epha4\x3bPax3	dist\x3d55701\x3bdist\x3d530478	.	EPHA4	NA	PATHOGENIC	NA	-	-	-	-	-	-	-	-	-	-
1	78425322	ACCGTCCAGGG	A	PASS	AAChange.refGene=Farsb:NM_001278075:exon17:c.1632_1641del:p.P545Vfs*14,Farsb:NM_011811:exon17:c.1632_1641del:p.P545Vfs*14;AC=1;AF=0.250;ALLELE_END;AN=4;ANNOVAR_DATE=2017-06-01;DP=271;Disease_description.refGene=.;ECNT=2;ExonicFunc.refGene=frameshift_deletion;Expression(GNF/Atlas).refGene=.;Expression(egenetics).refGene=.;Func.refGene=exonic;Function_description.refGene=.;GDI-Phred.refGene=.;GDI.r…	-	-	-	-	-	-	-	-	-	-	-	-	-	-	100,3	0.051	-	-	-	-	-	-	-	-		frameshift_deletion	exonic	Farsb	.	Farsb:NM_001278075:exon17:c.1632_1641del:p.P545Vfs*14,Farsb:NM_011811:exon17:c.1632_1641del:p.P545Vfs*14	FARSB	NA	PATHOGENIC	NA	-	-	-	-	-	-	-	-	-	-
1	78784457	ACCAGCCTTCTC	A	PASS	AAChange.refGene=.;AC=1;AF=0.250;ALLELE_END;AN=4;ANNOVAR_DATE=2017-06-01;DP=362;Disease_description.refGene=.;ECNT=2;ExonicFunc.refGene=.;Expression(GNF/Atlas).refGene=.;Expression(egenetics).refGene=.;Func.refGene=intergenic;Function_description.refGene=.;GDI-Phred.refGene=.;GDI.refGene=.;Gene.refGene=Acsl3\x3bKcne4;GeneDetail.refGene=dist\x3d76715\x3bdist\x3d32481;Gene_full_name.refGene=.;NLOD=…	-	-	-	-	-	-	-	-	-	-	-	-	-	-	-	-	-	-	-	-	164,3	0.038	-	-		.	intergenic	Acsl3\x3bKcne4	dist\x3d76715\x3bdist\x3d32481	.	ACSL3	NA	NA	NA	-	-	-	-	-	-	-	-	-	-
1	79671938	C	A	PASS	AAChange.refGene=.;AC=1;AF=0.250;ALLELE_END;AN=4;ANNOVAR_DATE=2017-06-01;DP=65;Disease_description.refGene=.;ECNT=1;ExonicFunc.refGene=.;Expression(GNF/Atlas).refGene=.;Expression(egenetics).refGene=.;Func.refGene=UTR5;Function_description.refGene=.;GDI-Phred.refGene=.;GDI.refGene=.;Gene.refGene=Ap1s3;GeneDetail.refGene=NM_183027:c.-86G>T;Gene_full_name.refGene=.;NLOD=12.25;N_ART_LOD=-1.639e+00;P…	-	-	-	-	-	-	-	-	-	-	-	-	14,2	0.200	-	-	-	-	-	-	-	-	-	-		.	UTR5	Ap1s3	NM_183027:c.-86G>T	.	AP1S3	NA	NA	NA	-	-	-	-	-	-	-	-	-	-
1	80567350	TGGCACTGACG	T	PASS	AAChange.refGene=Dock10:NM_001285927:exon23:c.2557_2566del:p.R853Kfs*23,Dock10:NM_175291:exon23:c.2593_2602del:p.R865Kfs*23;AC=1;AF=0.250;ALLELE_END;AN=4;ANNOVAR_DATE=2017-06-01;DP=618;Disease_description.refGene=.;ECNT=2;ExonicFunc.refGene=frameshift_deletion;Expression(GNF/Atlas).refGene=.;Expression(egenetics).refGene=.;Func.refGene=exonic;Function_description.refGene=.;GDI-Phred.refGene=.;GDI…	-	-	-	-	-	-	-	-	-	-	-	-	-	-	-	-	-	-	-	-	280,4	0.051	-	-		frameshift_deletion	exonic	Dock10	.	Dock10:NM_001285927:exon23:c.2557_2566del:p.R853Kfs*23,Dock10:NM_175291:exon23:c.2593_2602del:p.R865Kfs*23	DOCK10	NA	NA	NA	-	-	-	-	-	-	-	-	-	-
1	83182276	G	C	PASS	AAChange.refGene=Daw1:NM_027725:exon4:c.G285C:p.L95F;AC=1;AF=0.250;ALLELE_END;AN=4;ANNOVAR_DATE=2017-06-01;DP=486;Disease_description.refGene=.;ECNT=1;ExonicFunc.refGene=nonsynonymous_SNV;Expression(GNF/Atlas).refGene=.;Expression(egenetics).refGene=.;Func.refGene=exonic;Function_description.refGene=.;GDI-Phred.refGene=.;GDI.refGene=.;Gene.refGene=Daw1;GeneDetail.refGene=.;Gene_full_name.refGene=…	-	-	-	-	-	-	-	-	-	-	-	-	-	-	-	-	-	-	181,14	0.092	-	-	-	-		nonsynonymous_SNV	exonic	Daw1	.	Daw1:NM_027725:exon4:c.G285C:p.L95F	DAW1	NA	NA	NA	-	-	-	-	-	-	-	-	-	-
1	85075758	C	A	PASS	AAChange.refGene=.;AC=1;AF=0.250;ALLELE_END;AN=4;ANNOVAR_DATE=2017-06-01;DP=23;Disease_description.refGene=.;ECNT=2;ExonicFunc.refGene=.;Expression(GNF/Atlas).refGene=.;Expression(egenetics).refGene=.;Func.refGene=intergenic;Function_description.refGene=.;GDI-Phred.refGene=.;GDI.refGene=.;Gene.refGene=Slc16a14\x3bA530032D15Rik;GeneDetail.refGene=dist\x3d140675\x3bdist\x3d12381;Gene_full_name.refG…	-	-	-	-	-	-	-	-	-	-	7,3	0.325	-	-	-	-	-	-	-	-	-	-	-	-		.	intergenic	Slc16a14\x3bA530032D15Rik	dist\x3d140675\x3bdist\x3d12381	.	SLC16A14	NA	NA	NA	-	-	-	-	-	-	-	-	-	-
1	85075796	AT	A	PASS	AAChange.refGene=.;AC=1;AF=0.250;ALLELE_END;AN=4;ANNOVAR_DATE=2017-06-01;DP=15;Disease_description.refGene=.;ECNT=2;ExonicFunc.refGene=.;Expression(GNF/Atlas).refGene=.;Expression(egenetics).refGene=.;Func.refGene=intergenic;Function_description.refGene=.;GDI-Phred.refGene=.;GDI.refGene=.;Gene.refGene=Slc16a14\x3bA530032D15Rik;GeneDetail.refGene=dist\x3d140714\x3bdist\x3d12342;Gene_full_name.refG…	-	-	-	-	-	-	-	-	-	-	5,2	0.286	-	-	-	-	-	-	-	-	-	-	-	-		.	intergenic	Slc16a14\x3bA530032D15Rik	dist\x3d140714\x3bdist\x3d12342	.	SLC16A14	NA	NA	NA	-	-	-	-	-	-	-	-	-	-
1	85630707	C	G	PASS	AAChange.refGene=.;AC=1;AF=0.250;ALLELE_END;AN=4;ANNOVAR_DATE=2017-06-01;DP=23;Disease_description.refGene=.;ECNT=1;ExonicFunc.refGene=.;Expression(GNF/Atlas).refGene=.;Expression(egenetics).refGene=.;Func.refGene=intronic;Function_description.refGene=.;GDI-Phred.refGene=.;GDI.refGene=.;Gene.refGene=Sp140;GeneDetail.refGene=.;Gene_full_name.refGene=.;NLOD=3.91;N_ART_LOD=-1.146e+00;P(HI).refGene=.…	-	-	-	-	-	-	-	-	-	-	-	-	-	-	8,2	0.200	-	-	-	-	-	-	-	-		.	intronic	Sp140	.	.	SP140	PRESENT	NA	NA	-	-	-	-	-	-	-	-	-	-
1	86078483	TGCTGGGGAC	T	PASS	AAChange.refGene=.;AC=1;AF=0.250;ALLELE_END;AN=4;ANNOVAR_DATE=2017-06-01;DP=77;Disease_description.refGene=.;ECNT=2;ExonicFunc.refGene=.;Expression(GNF/Atlas).refGene=.;Expression(egenetics).refGene=.;Func.refGene=intronic;Function_description.refGene=.;GDI-Phred.refGene=.;GDI.refGene=.;Gene.refGene=Psmd1;GeneDetail.refGene=.;Gene_full_name.refGene=.;NLOD=11.82;N_ART_LOD=-1.613e+00;P(HI).refGene=…	-	-	-	-	-	-	-	-	-	-	-	-	-	-	-	-	-	-	-	-	-	-	33,3	0.093		.	intronic	Psmd1	.	.	PSMD1	NA	PATHOGENIC	NA	-	-	-	-	-	-	-	-	-	-
1	86078492	C	CTTTTTTTTT	PASS	AAChange.refGene=.;AC=1;AF=0.250;ALLELE_END;AN=4;ANNOVAR_DATE=2017-06-01;DP=77;Disease_description.refGene=.;ECNT=2;ExonicFunc.refGene=.;Expression(GNF/Atlas).refGene=.;Expression(egenetics).refGene=.;Func.refGene=intronic;Function_description.refGene=.;GDI-Phred.refGene=.;GDI.refGene=.;Gene.refGene=Psmd1;GeneDetail.refGene=.;Gene_full_name.refGene=.;NLOD=11.82;N_ART_LOD=-1.613e+00;P(HI).refGene=…	-	-	-	-	-	-	-	-	-	-	-	-	-	-	-	-	-	-	-	-	-	-	33,3	0.093		.	intronic	Psmd1	.	.	PSMD1	NA	PATHOGENIC	NA	-	-	-	-	-	-	-	-	-	-
1	86202476	TGCTCCCC	T	PASS	AAChange.refGene=.;AC=1;AF=0.250;ALLELE_END;AN=4;ANNOVAR_DATE=2017-06-01;DP=330;Disease_description.refGene=.;ECNT=2;ExonicFunc.refGene=.;Expression(GNF/Atlas).refGene=.;Expression(egenetics).refGene=.;Func.refGene=intronic;Function_description.refGene=.;GDI-Phred.refGene=.;GDI.refGene=.;Gene.refGene=Armc9;GeneDetail.refGene=.;Gene_full_name.refGene=.;NLOD=51.33;N_ART_LOD=-2.236e+00;P(HI).refGene…	-	-	-	-	-	-	-	-	-	-	-	-	-	-	-	-	-	-	-	-	-	-	143,4	0.039		.	intronic	Armc9	.	.	ARMC9	NA	PATHOGENIC	NA	-	-	-	-	-	-	-	-	-	-
1	87039874	G	T	PASS	AAChange.refGene=.;AC=1;AF=0.250;ALLELE_END;AN=4;ANNOVAR_DATE=2017-06-01;DP=20;Disease_description.refGene=.;ECNT=1;ExonicFunc.refGene=.;Expression(GNF/Atlas).refGene=.;Expression(egenetics).refGene=.;Func.refGene=intronic;Function_description.refGene=.;GDI-Phred.refGene=.;GDI.refGene=.;Gene.refGene=Dis3l2;GeneDetail.refGene=.;Gene_full_name.refGene=.;NLOD=2.70;N_ART_LOD=-1.037e+00;P(HI).refGene=…	-	-	-	-	-	-	-	-	-	-	-	-	-	-	-	-	7,2	0.222	-	-	-	-	-	-		.	intronic	Dis3l2	.	.	DIS3L2	NA	NA	NA	-	-	-	-	-	-	-	-	-	-
1	87706186	C	T	PASS	AAChange.refGene=.;AC=1;AF=0.250;ALLELE_END;AN=4;ANNOVAR_DATE=2017-06-01;DP=28;Disease_description.refGene=.;ECNT=1;ExonicFunc.refGene=.;Expression(GNF/Atlas).refGene=.;Expression(egenetics).refGene=.;Func.refGene=intronic;Function_description.refGene=.;GDI-Phred.refGene=.;GDI.refGene=.;Gene.refGene=Inpp5d;GeneDetail.refGene=.;Gene_full_name.refGene=.;NLOD=3.91;N_ART_LOD=-1.171e+00;P(HI).refGene=…	-	-	-	-	-	-	-	-	-	-	-	-	-	-	-	-	-	-	-	-	-	-	11,2	0.154		.	intronic	Inpp5d	.	.	INPP5D	NA	PATHOGENIC	NA	-	-	-	-	-	-	-	-	-	-
1	87766623	TCCCCAAAAAG	T	PASS	AAChange.refGene=.;AC=1;AF=0.250;ALLELE_END;AN=4;ANNOVAR_DATE=2017-06-01;DP=17;Disease_description.refGene=.;ECNT=2;ExonicFunc.refGene=.;Expression(GNF/Atlas).refGene=.;Expression(egenetics).refGene=.;Func.refGene=intronic;Function_description.refGene=.;GDI-Phred.refGene=.;GDI.refGene=.;Gene.refGene=Atg16l1;GeneDetail.refGene=.;Gene_full_name.refGene=.;NLOD=2.41;N_ART_LOD=-9.542e-01;P(HI).refGene…	-	-	-	-	-	-	-	-	-	-	6,2	0.278	-	-	-	-	-	-	-	-	-	-	-	-		.	intronic	Atg16l1	.	.	ATG16L1	NA	NA	NA	-	-	-	-	-	-	-	-	-	-
1	87766633	G	GTTTTTTTTTT	PASS	AAChange.refGene=.;AC=1;AF=0.250;ALLELE_END;AN=4;ANNOVAR_DATE=2017-06-01;DP=17;Disease_description.refGene=.;ECNT=2;ExonicFunc.refGene=.;Expression(GNF/Atlas).refGene=.;Expression(egenetics).refGene=.;Func.refGene=intronic;Function_description.refGene=.;GDI-Phred.refGene=.;GDI.refGene=.;Gene.refGene=Atg16l1;GeneDetail.refGene=.;Gene_full_name.refGene=.;NLOD=2.41;N_ART_LOD=-9.542e-01;P(HI).refGene…	-	-	-	-	-	-	-	-	-	-	6,2	0.278	-	-	-	-	-	-	-	-	-	-	-	-		.	intronic	Atg16l1	.	.	ATG16L1	NA	NA	NA	-	-	-	-	-	-	-	-	-	-
1	87814714	C	T	PASS	AAChange.refGene=Sag:NM_009118:exon5:c.C207T:p.G69G;AC=1;AF=0.250;ALLELE_END;AN=4;ANNOVAR_DATE=2017-06-01;DP=323;Disease_description.refGene=.;ECNT=1;ExonicFunc.refGene=synonymous_SNV;Expression(GNF/Atlas).refGene=.;Expression(egenetics).refGene=.;Func.refGene=exonic;Function_description.refGene=.;GDI-Phred.refGene=.;GDI.refGene=.;Gene.refGene=Sag;GeneDetail.refGene=.;Gene_full_name.refGene=.;NLO…	-	-	-	-	146,3	0.035	-	-	-	-	-	-	-	-	-	-	-	-	-	-	-	-	-	-		synonymous_SNV	exonic	Sag	.	Sag:NM_009118:exon5:c.C207T:p.G69G	SAG	NA	NA	NA	-	-	-	-	164,0	0.019	-	-	-	-
1	88151697	TCAAAAGTGC	T	PASS	AAChange.refGene=.;AC=1;AF=0.250;ALLELE_END;AN=4;ANNOVAR_DATE=2017-06-01;DP=356;Disease_description.refGene=.;ECNT=2;ExonicFunc.refGene=.;Expression(GNF/Atlas).refGene=.;Expression(egenetics).refGene=.;Func.refGene=intronic;Function_description.refGene=.;GDI-Phred.refGene=.;GDI.refGene=.;Gene.refGene=Ugt1a10\x3bUgt1a6a\x3bUgt1a6b\x3bUgt1a7c\x3bUgt1a9;GeneDetail.refGene=.;Gene_full_name.refGene=.;…	-	-	-	-	-	-	-	-	-	-	-	-	-	-	-	-	-	-	179,5	0.045	-	-	-	-		.	intronic	Ugt1a10\x3bUgt1a6a\x3bUgt1a6b\x3bUgt1a7c\x3bUgt1a9	.	.	UGT1A10	NA	PATHOGENIC	NA	-	-	-	-	-	-	-	-	-	-
1	88151706	C	CTTTTTTTTT	PASS	AAChange.refGene=.;AC=1;AF=0.250;ALLELE_END;AN=4;ANNOVAR_DATE=2017-06-01;DP=332;Disease_description.refGene=.;ECNT=2;ExonicFunc.refGene=.;Expression(GNF/Atlas).refGene=.;Expression(egenetics).refGene=.;Func.refGene=intronic;Function_description.refGene=.;GDI-Phred.refGene=.;GDI.refGene=.;Gene.refGene=Ugt1a10\x3bUgt1a6a\x3bUgt1a6b\x3bUgt1a7c\x3bUgt1a9;GeneDetail.refGene=.;Gene_full_name.refGene=.;…	-	-	-	-	-	-	-	-	-	-	-	-	-	-	-	-	-	-	165,4	0.043	-	-	-	-		.	intronic	Ugt1a10\x3bUgt1a6a\x3bUgt1a6b\x3bUgt1a7c\x3bUgt1a9	.	.	UGT1A10	NA	PATHOGENIC	NA	-	-	-	-	-	-	-	-	-	-
1	88224580	C	A	PASS	AAChange.refGene=.;AC=1;AF=0.250;ALLELE_END;AN=4;ANNOVAR_DATE=2017-06-01;DP=39;Disease_description.refGene=.;ECNT=1;ExonicFunc.refGene=.;Expression(GNF/Atlas).refGene=.;Expression(egenetics).refGene=.;Func.refGene=intergenic;Function_description.refGene=.;GDI-Phred.refGene=.;GDI.refGene=.;Gene.refGene=Ugt1a10\x3bMroh2a;GeneDetail.refGene=dist\x3d4578\x3bdist\x3d2440;Gene_full_name.refGene=.;NLOD=…	-	-	-	-	-	-	-	-	-	-	-	-	-	-	16,2	0.137	-	-	-	-	-	-	-	-		.	intergenic	Ugt1a10\x3bMroh2a	dist\x3d4578\x3bdist\x3d2440	.	UGT1A10	NA	PATHOGENIC	NA	-	-	-	-	-	-	-	-	-	-
1	88224672	G	T	PASS	AAChange.refGene=.;AC=1;AF=0.250;ALLELE_END;AN=4;ANNOVAR_DATE=2017-06-01;DP=153;Disease_description.refGene=.;ECNT=2;ExonicFunc.refGene=.;Expression(GNF/Atlas).refGene=.;Expression(egenetics).refGene=.;Func.refGene=intergenic;Function_description.refGene=.;GDI-Phred.refGene=.;GDI.refGene=.;Gene.refGene=Ugt1a10\x3bMroh2a;GeneDetail.refGene=dist\x3d4670\x3bdist\x3d2348;Gene_full_name.refGene=.;NLOD…	-	-	-	-	-	-	-	-	-	-	-	-	-	-	-	-	-	-	-	-	-	-	79,4	0.056		.	intergenic	Ugt1a10\x3bMroh2a	dist\x3d4670\x3bdist\x3d2348	.	UGT1A10	NA	PATHOGENIC	NA	-	-	-	-	-	-	-	-	-	-
1	88240315	C	A	PASS	AAChange.refGene=.;AC=1;AF=0.250;ALLELE_END;AN=4;ANNOVAR_DATE=2017-06-01;DP=220;Disease_description.refGene=.;ECNT=1;ExonicFunc.refGene=.;Expression(GNF/Atlas).refGene=.;Expression(egenetics).refGene=.;Func.refGene=intronic;Function_description.refGene=.;GDI-Phred.refGene=.;GDI.refGene=.;Gene.refGene=Mroh2a;GeneDetail.refGene=.;Gene_full_name.refGene=.;NLOD=35.47;N_ART_LOD=-2.082e+00;P(HI).refGen…	-	-	-	-	-	-	-	-	-	-	-	-	-	-	-	-	-	-	-	-	-	-	92,3	0.047		.	intronic	Mroh2a	.	.	MROH2A	NA	NA	NA	-	-	-	-	-	-	-	-	-	-
1	88267138	T	TACACACACACACACACACACACACAC	PASS	AAChange.refGene=.;AC=1;AF=0.250;ALLELE_END;AN=4;ANNOVAR_DATE=2017-06-01;DP=12;Disease_description.refGene=.;ECNT=1;ExonicFunc.refGene=.;Expression(GNF/Atlas).refGene=.;Expression(egenetics).refGene=.;Func.refGene=ncRNA_intronic;Function_description.refGene=.;GDI-Phred.refGene=.;GDI.refGene=.;Gene.refGene=6430706D22Rik;GeneDetail.refGene=.;Gene_full_name.refGene=.;NLOD=2.41;N_ART_LOD=-9.542e-01;P…	-	-	-	-	-	-	-	-	-	-	-	-	-	-	-	-	2,2	0.521	-	-	-	-	-	-		.	ncRNA_intronic	6430706D22Rik	.	.	6430706D22RIK	NA	NA	NA	-	-	-	-	-	-	-	-	-	-
1	88701711	A	G	PASS	AAChange.refGene=.;AC=1;AF=0.250;ALLELE_END;AN=4;ANNOVAR_DATE=2017-06-01;DP=121;Disease_description.refGene=.;ECNT=2;ExonicFunc.refGene=.;Expression(GNF/Atlas).refGene=.;Expression(egenetics).refGene=.;Func.refGene=UTR5;Function_description.refGene=.;GDI-Phred.refGene=.;GDI.refGene=.;Gene.refGene=Arl4c;GeneDetail.refGene=NM_177305:c.-47T>C;Gene_full_name.refGene=.;NLOD=13.94;N_ART_LOD=-9.644e-01;…	-	-	-	-	57,4	0.073	-	-	-	-	-	-	-	-	-	-	-	-	-	-	-	-	-	-		.	UTR5	Arl4c	NM_177305:c.-47T>C	.	ARL4C	NA	NA	NA	-	-	-	-	57,2	0.034	-	-	-	-
1	90042715	TCCCCAGAGGGG	TG,T	PASS	AC=1,1;AF=0.125,0.125;ALLELE_END;AN=8;ANNOVAR_DATE=2017-06-01;DP=809;Disease_description.refGene=.;ECNT=2;ExonicFunc.refGene=frameshift_deletion;Expression(GNF/Atlas).refGene=.;Expression(egenetics).refGene=.;Func.refGene=exonic;Function_description.refGene=.;GDI-Phred.refGene=.;GDI.refGene=.;Gene.refGene=Iqca;GeneDetail.refGene=.;Gene_full_name.refGene=.;P(HI).refGene=.;P(rec).refGene=.;POP_AF=0…	-	-	-	-	-	-	-	-	-	-	-	-	0.030	58,0	0.041	78,0	-	-	-	-	-	-	-	-		frameshift_deletion	exonic	GeneDetail.refGene=.	Gene_full_name.refGene=.	AC=1,1	IQCA	NA	NA	NA	-	-	-	-	-	-	-	-	-	-
1	90612298	G	A	PASS	AAChange.refGene=.;AC=1;AF=0.250;ALLELE_END;AN=4;ANNOVAR_DATE=2017-06-01;DP=136;Disease_description.refGene=.;ECNT=1;ExonicFunc.refGene=.;Expression(GNF/Atlas).refGene=.;Expression(egenetics).refGene=.;Func.refGene=UTR3;Function_description.refGene=.;GDI-Phred.refGene=.;GDI.refGene=.;Gene.refGene=Cops8;GeneDetail.refGene=NM_133805:c.*45G>A;Gene_full_name.refGene=.;NLOD=20.47;N_ART_LOD=-1.847e+00;…	-	-	-	-	-	-	-	-	57,3	0.085	-	-	-	-	-	-	-	-	-	-	-	-	-	-		.	UTR3	Cops8	NM_133805:c.*45G>A	.	COPS8	NA	NA	NA	-	-	-	-	-	-	-	-	68,0	0.021
1	91507714	T	TAACGTCGAGGACCTA	PASS	AAChange.refGene=.;AC=1;AF=0.250;ALLELE_END;AN=4;ANNOVAR_DATE=2017-06-01;DP=23;Disease_description.refGene=.;ECNT=1;ExonicFunc.refGene=.;Expression(GNF/Atlas).refGene=.;Expression(egenetics).refGene=.;Func.refGene=intronic;Function_description.refGene=.;GDI-Phred.refGene=.;GDI.refGene=.;Gene.refGene=Traf3ip1;GeneDetail.refGene=.;Gene_full_name.refGene=.;NLOD=2.71;N_ART_LOD=-1.000e+00;P(HI).refGen…	-	-	-	-	-	-	11,2	0.177	-	-	-	-	-	-	-	-	-	-	-	-	-	-	-	-		.	intronic	Traf3ip1	.	.	TRAF3IP1	NA	NA	NA	-	-	-	-	-	-	9,0	2.279e-07	-	-
1	92858022	A	ACCTCAGGGTTGTTGATCT	PASS	AAChange.refGene=Gpc1:NM_016696:exon8:c.1433_1434insCCTCAGGGTTGTTGATCT:p.Q478HLRVVDL;AC=1;AF=0.250;ALLELE_END;AN=4;ANNOVAR_DATE=2017-06-01;DP=267;Disease_description.refGene=.;ECNT=2;ExonicFunc.refGene=nonframeshift_insertion;Expression(GNF/Atlas).refGene=.;Expression(egenetics).refGene=.;Func.refGene=exonic;Function_description.refGene=.;GDI-Phred.refGene=.;GDI.refGene=.;Gene.refGene=Gpc1;GeneDe…	-	-	-	-	-	-	-	-	-	-	-	-	104,4	0.060	-	-	-	-	-	-	-	-	-	-		nonframeshift_insertion	exonic	Gpc1	.	Gpc1:NM_016696:exon8:c.1433_1434insCCTCAGGGTTGTTGATCT:p.Q478HLRVVDL	GPC1	NA	NA	NA	-	-	-	-	-	-	-	-	-	-
1	93421906	G	A	PASS	AAChange.refGene=.;AC=1;AF=0.250;ALLELE_END;AN=4;ANNOVAR_DATE=2017-06-01;DP=1034;Disease_description.refGene=.;ECNT=1;ExonicFunc.refGene=.;Expression(GNF/Atlas).refGene=.;Expression(egenetics).refGene=.;Func.refGene=intronic;Function_description.refGene=.;GDI-Phred.refGene=.;GDI.refGene=.;Gene.refGene=Hdlbp;GeneDetail.refGene=.;Gene_full_name.refGene=.;NLOD=117.00;N_ART_LOD=-2.304e+00;P(HI).refGe…	-	-	-	-	-	-	-	-	-	-	-	-	-	-	-	-	-	-	-	-	559,5	0.052	-	-		.	intronic	Hdlbp	.	.	HDLBP	NA	NA	NA	-	-	-	-	-	-	-	-	-	-
1	93780756	G	A	PASS	AAChange.refGene=Atg4b:NM_174874:exon8:c.G577A:p.A193T;AC=1;AF=0.250;ALLELE_END;AN=4;ANNOVAR_DATE=2017-06-01;DP=224;Disease_description.refGene=.;ECNT=2;ExonicFunc.refGene=nonsynonymous_SNV;Expression(GNF/Atlas).refGene=.;Expression(egenetics).refGene=.;Func.refGene=exonic;Function_description.refGene=.;GDI-Phred.refGene=.;GDI.refGene=.;Gene.refGene=Atg4b;GeneDetail.refGene=.;Gene_full_name.refGe…	-	-	-	-	-	-	-	-	-	-	-	-	-	-	89,3	0.054	-	-	-	-	-	-	-	-		nonsynonymous_SNV	exonic	Atg4b	.	Atg4b:NM_174874:exon8:c.G577A:p.A193T	ATG4B	NA	NA	NA	-	-	-	-	-	-	-	-	-	-
1	97838077	ACCTGTGGG	A	PASS	AAChange.refGene=Pam:NM_013626:exon21:c.2225_2225del:p.G742Vfs*6;AC=1;AF=0.250;ALLELE_END;AN=4;ANNOVAR_DATE=2017-06-01;DP=286;Disease_description.refGene=.;ECNT=2;ExonicFunc.refGene=frameshift_deletion;Expression(GNF/Atlas).refGene=.;Expression(egenetics).refGene=.;Func.refGene=exonic;Function_description.refGene=.;GDI-Phred.refGene=.;GDI.refGene=.;Gene.refGene=Pam;GeneDetail.refGene=.;Gene_full_…	-	-	-	-	-	-	-	-	-	-	-	-	-	-	136,6	0.056	-	-	-	-	-	-	-	-		frameshift_deletion	exonic	Pam	.	Pam:NM_013626:exon21:c.2225_2225del:p.G742Vfs*6	PAM	NA	PATHOGENIC	NA	-	-	-	-	-	-	-	-	-	-
1	97894444	G	A	PASS	AAChange.refGene=Pam:NM_013626:exon12:c.C834T:p.H278H;AC=1;AF=0.250;ALLELE_END;AN=4;ANNOVAR_DATE=2017-06-01;DP=254;Disease_description.refGene=.;ECNT=1;ExonicFunc.refGene=synonymous_SNV;Expression(GNF/Atlas).refGene=.;Expression(egenetics).refGene=.;Func.refGene=exonic;Function_description.refGene=.;GDI-Phred.refGene=.;GDI.refGene=.;Gene.refGene=Pam;GeneDetail.refGene=.;Gene_full_name.refGene=.;N…	-	-	-	-	-	-	-	-	-	-	110,4	0.052	-	-	-	-	-	-	-	-	-	-	-	-		synonymous_SNV	exonic	Pam	.	Pam:NM_013626:exon12:c.C834T:p.H278H	PAM	NA	PATHOGENIC	NA	-	-	-	-	-	-	-	-	-	-
1	100379051	C	CTTTTTT	PASS	AAChange.refGene=Cntnap5b:NM_172851:exon17:c.2492_2493insTTTTTT:p.S831_P832insFF;AC=1;AF=0.250;ALLELE_END;AN=4;ANNOVAR_DATE=2017-06-01;DP=282;Disease_description.refGene=.;ECNT=2;ExonicFunc.refGene=nonframeshift_insertion;Expression(GNF/Atlas).refGene=.;Expression(egenetics).refGene=.;Func.refGene=exonic;Function_description.refGene=.;GDI-Phred.refGene=.;GDI.refGene=.;Gene.refGene=Cntnap5b;GeneDe…	-	-	-	-	-	-	-	-	-	-	-	-	-	-	-	-	-	-	-	-	-	-	114,9	0.106		nonframeshift_insertion	exonic	Cntnap5b	.	Cntnap5b:NM_172851:exon17:c.2492_2493insTTTTTT:p.S831_P832insFF	CNTNAP5B	NA	NA	NA	-	-	-	-	-	-	-	-	-	-
1	105678026	G	T	PASS	AAChange.refGene=.;AC=1;AF=0.250;ALLELE_END;AN=4;ANNOVAR_DATE=2017-06-01;DP=24;Disease_description.refGene=.;ECNT=2;ExonicFunc.refGene=.;Expression(GNF/Atlas).refGene=.;Expression(egenetics).refGene=.;Func.refGene=intronic;Function_description.refGene=.;GDI-Phred.refGene=.;GDI.refGene=.;Gene.refGene=2310035C23Rik;GeneDetail.refGene=.;Gene_full_name.refGene=.;NLOD=3.01;N_ART_LOD=-1.041e+00;P(HI).r…	-	-	-	-	-	-	-	-	12,2	0.143	-	-	-	-	-	-	-	-	-	-	-	-	-	-		.	intronic	2310035C23Rik	.	.	2310035C23RIK	NA	NA	NA	-	-	-	-	-	-	-	-	10,0	3.404e-06
1	107156931	ATGTCTTCC	A	PASS	AAChange.refGene=Serpinb3b:NM_198680:exon5:c.351_358del:p.L117Ffs*2;AC=1;AF=0.250;ALLELE_END;AN=4;ANNOVAR_DATE=2017-06-01;DP=563;Disease_description.refGene=.;ECNT=2;ExonicFunc.refGene=frameshift_deletion;Expression(GNF/Atlas).refGene=.;Expression(egenetics).refGene=.;Func.refGene=exonic;Function_description.refGene=.;GDI-Phred.refGene=.;GDI.refGene=.;Gene.refGene=Serpinb3b;GeneDetail.refGene=.;G…	-	-	-	-	-	-	-	-	-	-	-	-	224,5	0.051	-	-	-	-	-	-	-	-	-	-		frameshift_deletion	exonic	Serpinb3b	.	Serpinb3b:NM_198680:exon5:c.351_358del:p.L117Ffs*2	SERPINB3B	NA	NA	NA	-	-	-	-	-	-	-	-	-	-
1	107191779	C	T	PASS	AAChange.refGene=.;AC=1;AF=0.250;ALLELE_END;AN=4;ANNOVAR_DATE=2017-06-01;DP=365;Disease_description.refGene=.;ECNT=1;ExonicFunc.refGene=.;Expression(GNF/Atlas).refGene=.;Expression(egenetics).refGene=.;Func.refGene=intergenic;Function_description.refGene=.;GDI-Phred.refGene=.;GDI.refGene=.;Gene.refGene=Serpinb3b\x3bSerpinb3c;GeneDetail.refGene=dist\x3d30665\x3bdist\x3d79422;Gene_full_name.refGene…	-	-	-	-	-	-	-	-	-	-	-	-	-	-	-	-	-	-	-	-	-	-	162,5	0.060		.	intergenic	Serpinb3b\x3bSerpinb3c	dist\x3d30665\x3bdist\x3d79422	.	SERPINB3B	NA	NA	NA	-	-	-	-	-	-	-	-	-	-
1	114888330	G	A	PASS	AAChange.refGene=.;AC=1;AF=0.250;ALLELE_END;AN=4;ANNOVAR_DATE=2017-06-01;DP=28;Disease_description.refGene=.;ECNT=1;ExonicFunc.refGene=.;Expression(GNF/Atlas).refGene=.;Expression(egenetics).refGene=.;Func.refGene=intergenic;Function_description.refGene=.;GDI-Phred.refGene=.;GDI.refGene=.;Gene.refGene=NONE\x3bCntnap5a;GeneDetail.refGene=dist\x3dNONE\x3bdist\x3d796807;Gene_full_name.refGene=.;NLOD…	-	-	-	-	-	-	-	-	-	-	-	-	-	-	-	-	-	-	-	-	-	-	17,2	0.105		.	intergenic	NONE\x3bCntnap5a	dist\x3dNONE\x3bdist\x3d796807	.	NONE	NA	NA	NA	-	-	-	-	-	-	-	-	-	-
1	115684955	TGGTAGAG	T	PASS	AAChange.refGene=.;AC=1;AF=0.250;ALLELE_END;AN=4;ANNOVAR_DATE=2017-06-01;DP=57;Disease_description.refGene=.;ECNT=2;ExonicFunc.refGene=.;Expression(GNF/Atlas).refGene=.;Expression(egenetics).refGene=.;Func.refGene=upstream;Function_description.refGene=.;GDI-Phred.refGene=.;GDI.refGene=.;Gene.refGene=Cntnap5a;GeneDetail.refGene=dist\x3d175;Gene_full_name.refGene=.;NLOD=6.02;N_ART_LOD=-1.355e+00;P(…	-	-	-	-	-	-	-	-	-	-	-	-	-	-	-	-	-	-	-	-	-	-	25,4	0.182		.	upstream	Cntnap5a	dist\x3d175	.	CNTNAP5A	NA	NA	NA	-	-	-	-	-	-	-	-	-	-
1	115684962	G	GTTTTTTT	PASS	AAChange.refGene=.;AC=1;AF=0.250;ALLELE_END;AN=4;ANNOVAR_DATE=2017-06-01;DP=56;Disease_description.refGene=.;ECNT=2;ExonicFunc.refGene=.;Expression(GNF/Atlas).refGene=.;Expression(egenetics).refGene=.;Func.refGene=upstream;Function_description.refGene=.;GDI-Phred.refGene=.;GDI.refGene=.;Gene.refGene=Cntnap5a;GeneDetail.refGene=dist\x3d175;Gene_full_name.refGene=.;NLOD=6.02;N_ART_LOD=-1.355e+00;P(…	-	-	-	-	-	-	-	-	-	-	-	-	-	-	-	-	-	-	-	-	-	-	25,4	0.172		.	upstream	Cntnap5a	dist\x3d175	.	CNTNAP5A	NA	NA	NA	-	-	-	-	-	-	-	-	-	-
1	116428728	TCAGACCCCA	T	PASS	AAChange.refGene=.;AC=1;AF=0.250;ALLELE_END;AN=4;ANNOVAR_DATE=2017-06-01;DP=297;Disease_description.refGene=.;ECNT=2;ExonicFunc.refGene=.;Expression(GNF/Atlas).refGene=.;Expression(egenetics).refGene=.;Func.refGene=intronic;Function_description.refGene=.;GDI-Phred.refGene=.;GDI.refGene=.;Gene.refGene=Cntnap5a;GeneDetail.refGene=.;Gene_full_name.refGene=.;NLOD=42.74;N_ART_LOD=-2.172e+00;P(HI).refG…	-	-	-	-	-	-	-	-	-	-	-	-	-	-	132,4	0.049	-	-	-	-	-	-	-	-		.	intronic	Cntnap5a	.	.	CNTNAP5A	NA	NA	NA	-	-	-	-	-	-	-	-	-	-
1	116428737	A	ATTTTTTTTT	PASS	AAChange.refGene=.;AC=1;AF=0.250;ALLELE_END;AN=4;ANNOVAR_DATE=2017-06-01;DP=274;Disease_description.refGene=.;ECNT=2;ExonicFunc.refGene=.;Expression(GNF/Atlas).refGene=.;Expression(egenetics).refGene=.;Func.refGene=intronic;Function_description.refGene=.;GDI-Phred.refGene=.;GDI.refGene=.;Gene.refGene=Cntnap5a;GeneDetail.refGene=.;Gene_full_name.refGene=.;NLOD=39.43;N_ART_LOD=-2.130e+00;P(HI).refG…	-	-	-	-	-	-	-	-	-	-	-	-	-	-	127,4	0.048	-	-	-	-	-	-	-	-		.	intronic	Cntnap5a	.	.	CNTNAP5A	NA	NA	NA	-	-	-	-	-	-	-	-	-	-
1	118561034	C	T	PASS	AAChange.refGene=Clasp1:NM_001293301:exon29:c.C3150T:p.G1050G,Clasp1:NM_029709:exon30:c.C3174T:p.G1058G,Clasp1:NM_001293300:exon33:c.C3333T:p.G1111G;AC=1;AF=0.250;ALLELE_END;AN=4;ANNOVAR_DATE=2017-06-01;DP=258;Disease_description.refGene=.;ECNT=1;ExonicFunc.refGene=synonymous_SNV;Expression(GNF/Atlas).refGene=.;Expression(egenetics).refGene=.;Func.refGene=exonic;Function_description.refGene=.;GDI…	-	-	-	-	-	-	-	-	-	-	131,4	0.046	-	-	-	-	-	-	-	-	-	-	-	-		synonymous_SNV	exonic	Clasp1	.	Clasp1:NM_001293301:exon29:c.C3150T:p.G1050G,Clasp1:NM_029709:exon30:c.C3174T:p.G1058G,Clasp1:NM_001293300:exon33:c.C3333T:p.G1111G	CLASP1	NA	PATHOGENIC	NA	-	-	-	-	-	-	-	-	-	-
1	120227426	TAGCTAAG	T	PASS	AAChange.refGene=.;AC=1;AF=0.250;ALLELE_END;AN=4;ANNOVAR_DATE=2017-06-01;DP=53;Disease_description.refGene=.;ECNT=2;ExonicFunc.refGene=.;Expression(GNF/Atlas).refGene=.;Expression(egenetics).refGene=.;Func.refGene=UTR3;Function_description.refGene=.;GDI-Phred.refGene=.;GDI.refGene=.;Gene.refGene=Steap3;GeneDetail.refGene=NM_133186:c.*220_*214delCTTAGCT\x3bNM_001085409:c.*220_*214delCTTAGCT;Gene_f…	-	-	-	-	-	-	-	-	-	-	-	-	-	-	-	-	-	-	20,4	0.221	-	-	-	-		.	UTR3	Steap3	NM_133186:c.*220_*214delCTTAGCT\x3bNM_001085409:c.*220_*214delCTTAGCT	.	STEAP3	NA	PATHOGENIC	NA	-	-	-	-	-	-	-	-	-	-
1	120227433	G	GTTTTTTT	PASS	AAChange.refGene=.;AC=1;AF=0.250;ALLELE_END;AN=4;ANNOVAR_DATE=2017-06-01;DP=52;Disease_description.refGene=.;ECNT=2;ExonicFunc.refGene=.;Expression(GNF/Atlas).refGene=.;Expression(egenetics).refGene=.;Func.refGene=UTR3;Function_description.refGene=.;GDI-Phred.refGene=.;GDI.refGene=.;Gene.refGene=Steap3;GeneDetail.refGene=NM_133186:c.*213_*214insAAAAAAA\x3bNM_001085409:c.*213_*214insAAAAAAA;Gene_f…	-	-	-	-	-	-	-	-	-	-	-	-	-	-	-	-	-	-	20,4	0.221	-	-	-	-		.	UTR3	Steap3	NM_133186:c.*213_*214insAAAAAAA\x3bNM_001085409:c.*213_*214insAAAAAAA	.	STEAP3	NA	PATHOGENIC	NA	-	-	-	-	-	-	-	-	-	-
1	121305962	AGGTC	A	PASS	AAChange.refGene=.;AC=1;AF=0.250;ALLELE_END;AN=4;ANNOVAR_DATE=2017-06-01;DP=271;Disease_description.refGene=.;ECNT=2;ExonicFunc.refGene=.;Expression(GNF/Atlas).refGene=.;Expression(egenetics).refGene=.;Func.refGene=intronic;Function_description.refGene=.;GDI-Phred.refGene=.;GDI.refGene=.;Gene.refGene=Insig2;GeneDetail.refGene=.;Gene_full_name.refGene=.;NLOD=39.43;N_ART_LOD=-2.133e+00;P(HI).refGen…	-	-	-	-	-	-	-	-	-	-	-	-	-	-	114,4	0.080	-	-	-	-	-	-	-	-		.	intronic	Insig2	.	.	INSIG2	NA	NA	NA	-	-	-	-	-	-	-	-	-	-
1	121443660	G	T	PASS	AAChange.refGene=.;AC=1;AF=0.250;ALLELE_END;AN=4;ANNOVAR_DATE=2017-06-01;DP=219;Disease_description.refGene=.;ECNT=2;ExonicFunc.refGene=.;Expression(GNF/Atlas).refGene=.;Expression(egenetics).refGene=.;Func.refGene=intronic;Function_description.refGene=.;GDI-Phred.refGene=.;GDI.refGene=.;Gene.refGene=Ccdc93;GeneDetail.refGene=.;Gene_full_name.refGene=.;NLOD=34.10;N_ART_LOD=-1.703e+00;P(HI).refGen…	-	-	-	-	-	-	-	-	-	-	-	-	-	-	-	-	-	-	83,4	0.061	-	-	-	-		.	intronic	Ccdc93	.	.	CCDC93	NA	NA	NA	-	-	-	-	-	-	-	-	-	-
1	121443666	G	T	PASS	AAChange.refGene=.;AC=1;AF=0.250;ALLELE_END;AN=4;ANNOVAR_DATE=2017-06-01;DP=232;Disease_description.refGene=.;ECNT=2;ExonicFunc.refGene=.;Expression(GNF/Atlas).refGene=.;Expression(egenetics).refGene=.;Func.refGene=intronic;Function_description.refGene=.;GDI-Phred.refGene=.;GDI.refGene=.;Gene.refGene=Ccdc93;GeneDetail.refGene=.;Gene_full_name.refGene=.;NLOD=35.31;N_ART_LOD=-1.727e+00;P(HI).refGen…	-	-	-	-	-	-	-	-	-	-	-	-	-	-	-	-	-	-	90,4	0.076	-	-	-	-		.	intronic	Ccdc93	.	.	CCDC93	NA	NA	NA	-	-	-	-	-	-	-	-	-	-
1	123686309	ACTGTATCTGC	A	PASS	AAChange.refGene=Dpp10:NM_199021:exon4:c.284_289del:p.D95Vfs*705;AC=1;AF=0.250;ALLELE_END;AN=4;ANNOVAR_DATE=2017-06-01;DP=437;Disease_description.refGene=.;ECNT=2;ExonicFunc.refGene=nonframeshift_deletion;Expression(GNF/Atlas).refGene=.;Expression(egenetics).refGene=.;Func.refGene=exonic;Function_description.refGene=.;GDI-Phred.refGene=.;GDI.refGene=.;Gene.refGene=Dpp10;GeneDetail.refGene=.;Gene_…	-	-	-	-	-	-	-	-	-	-	-	-	-	-	-	-	-	-	-	-	213,4	0.053	-	-		nonframeshift_deletion	exonic	Dpp10	.	Dpp10:NM_199021:exon4:c.284_289del:p.D95Vfs*705	DPP10	NA	PATHOGENIC	NA	-	-	-	-	-	-	-	-	-	-
1	125591230	C	T	PASS	AAChange.refGene=.;AC=1;AF=0.250;ALLELE_END;AN=4;ANNOVAR_DATE=2017-06-01;DP=42;Disease_description.refGene=.;ECNT=1;ExonicFunc.refGene=.;Expression(GNF/Atlas).refGene=.;Expression(egenetics).refGene=.;Func.refGene=intronic;Function_description.refGene=.;GDI-Phred.refGene=.;GDI.refGene=.;Gene.refGene=Slc35f5;GeneDetail.refGene=.;Gene_full_name.refGene=.;NLOD=6.54;N_ART_LOD=-1.375e+00;P(HI).refGene…	-	-	-	-	-	-	-	-	-	-	-	-	13,2	0.194	-	-	-	-	-	-	-	-	-	-		.	intronic	Slc35f5	.	.	SLC35F5	NA	NA	NA	-	-	-	-	-	-	-	-	-	-
1	126222775	G	A	PASS	AAChange.refGene=.;AC=2;AF=0.250;ALLELE_END;AN=8;ANNOVAR_DATE=2017-06-01;DP=334;Disease_description.refGene=.;ECNT=2;ExonicFunc.refGene=.;Expression(GNF/Atlas).refGene=.;Expression(egenetics).refGene=.;Func.refGene=intronic;Function_description.refGene=.;GDI-Phred.refGene=.;GDI.refGene=.;Gene.refGene=Nckap5;GeneDetail.refGene=.;Gene_full_name.refGene=.;P(HI).refGene=.;P(rec).refGene=.;POP_AF=0.00…	-	-	-	-	-	-	-	-	-	-	-	-	-	-	54,7	0.196	-	-	-	-	72,8	0.162	-	-		.	intronic	Nckap5	.	.	NCKAP5	NA	PATHOGENIC	NA	-	-	-	-	-	-	-	-	-	-
1	128234910	A	G	PASS	AAChange.refGene=.;AC=1;AF=0.250;ALLELE_END;AN=4;ANNOVAR_DATE=2017-06-01;DP=38;Disease_description.refGene=.;ECNT=1;ExonicFunc.refGene=.;Expression(GNF/Atlas).refGene=.;Expression(egenetics).refGene=.;Func.refGene=intronic;Function_description.refGene=.;GDI-Phred.refGene=.;GDI.refGene=.;Gene.refGene=R3hdm1;GeneDetail.refGene=.;Gene_full_name.refGene=.;NLOD=3.91;N_ART_LOD=-1.146e+00;P(HI).refGene=…	-	-	-	-	19,3	0.188	-	-	-	-	-	-	-	-	-	-	-	-	-	-	-	-	-	-		.	intronic	R3hdm1	.	.	R3HDM1	NA	PATHOGENIC	NA	-	-	-	-	13,0	6.519e-05	-	-	-	-
1	129801259	G	A	PASS	AAChange.refGene=.;AC=1;AF=0.250;ALLELE_END;AN=4;ANNOVAR_DATE=2017-06-01;DP=21;Disease_description.refGene=.;ECNT=1;ExonicFunc.refGene=.;Expression(GNF/Atlas).refGene=.;Expression(egenetics).refGene=.;Func.refGene=intronic;Function_description.refGene=.;GDI-Phred.refGene=.;GDI.refGene=.;Gene.refGene=Thsd7b;GeneDetail.refGene=.;Gene_full_name.refGene=.;NLOD=3.61;N_ART_LOD=-1.114e+00;P(HI).refGene=…	-	-	-	-	-	-	-	-	-	-	7,2	0.222	-	-	-	-	-	-	-	-	-	-	-	-		.	intronic	Thsd7b	.	.	THSD7B	NA	PATHOGENIC	NA	-	-	-	-	-	-	-	-	-	-
1	130681592	G	T	PASS	AAChange.refGene=.;AC=1;AF=0.250;ALLELE_END;AN=4;ANNOVAR_DATE=2017-06-01;DP=218;Disease_description.refGene=.;ECNT=2;ExonicFunc.refGene=.;Expression(GNF/Atlas).refGene=.;Expression(egenetics).refGene=.;Func.refGene=upstream;Function_description.refGene=.;GDI-Phred.refGene=.;GDI.refGene=.;Gene.refGene=C4bp-ps1;GeneDetail.refGene=dist\x3d21;Gene_full_name.refGene=.;NLOD=22.13;N_ART_LOD=-8.299e-01;P…	-	-	-	-	-	-	-	-	-	-	-	-	-	-	-	-	-	-	-	-	-	-	96,8	0.109		.	upstream	C4bp-ps1	dist\x3d21	.	C4BP-PS1	NA	NA	NA	-	-	-	-	-	-	-	-	-	-
1	130883415	ATCAGGGGG	A	PASS	AAChange.refGene=.;AC=1;AF=0.250;ALLELE_END;AN=4;ANNOVAR_DATE=2017-06-01;DP=217;Disease_description.refGene=.;ECNT=2;ExonicFunc.refGene=.;Expression(GNF/Atlas).refGene=.;Expression(egenetics).refGene=.;Func.refGene=intronic;Function_description.refGene=.;GDI-Phred.refGene=.;GDI.refGene=.;Gene.refGene=Il24;GeneDetail.refGene=.;Gene_full_name.refGene=.;NLOD=34.32;N_ART_LOD=-2.069e+00;P(HI).refGene=…	-	-	-	-	-	-	-	-	-	-	-	-	-	-	-	-	-	-	-	-	88,3	0.066	-	-		.	intronic	Il24	.	.	IL24	NA	NA	NA	-	-	-	-	-	-	-	-	-	-
1	130883423	G	GAAAAAAAA	PASS	AAChange.refGene=.;AC=1;AF=0.250;ALLELE_END;AN=4;ANNOVAR_DATE=2017-06-01;DP=195;Disease_description.refGene=.;ECNT=2;ExonicFunc.refGene=.;Expression(GNF/Atlas).refGene=.;Expression(egenetics).refGene=.;Func.refGene=intronic;Function_description.refGene=.;GDI-Phred.refGene=.;GDI.refGene=.;Gene.refGene=Il24;GeneDetail.refGene=.;Gene_full_name.refGene=.;NLOD=32.21;N_ART_LOD=-2.035e+00;P(HI).refGene=…	-	-	-	-	-	-	-	-	-	-	-	-	-	-	-	-	-	-	-	-	82,3	0.046	-	-		.	intronic	Il24	.	.	IL24	NA	NA	NA	-	-	-	-	-	-	-	-	-	-
1	131931099	G	A	PASS	AAChange.refGene=Nucks1:NM_001145804:exon7:c.G595A:p.E199K,Nucks1:NM_175294:exon7:c.G598A:p.E200K;AC=1;AF=0.250;ALLELE_END;AN=4;ANNOVAR_DATE=2017-06-01;DP=169;Disease_description.refGene=.;ECNT=1;ExonicFunc.refGene=nonsynonymous_SNV;Expression(GNF/Atlas).refGene=.;Expression(egenetics).refGene=.;Func.refGene=exonic;Function_description.refGene=.;GDI-Phred.refGene=.;GDI.refGene=.;Gene.refGene=Nuck…	-	-	-	-	-	-	-	-	-	-	-	-	-	-	-	-	-	-	-	-	88,3	0.038	-	-		nonsynonymous_SNV	exonic	Nucks1	.	Nucks1:NM_001145804:exon7:c.G595A:p.E199K,Nucks1:NM_175294:exon7:c.G598A:p.E200K	NUCKS1	NA	NA	NA	-	-	-	-	-	-	-	-	-	-
1	132302670	C	A	PASS	AAChange.refGene=Klhdc8a:NM_144810:exon2:c.C522A:p.G174G;AC=1;AF=0.250;ALLELE_END;AN=4;ANNOVAR_DATE=2017-06-01;DP=193;Disease_description.refGene=.;ECNT=1;ExonicFunc.refGene=synonymous_SNV;Expression(GNF/Atlas).refGene=.;Expression(egenetics).refGene=.;Func.refGene=exonic;Function_description.refGene=.;GDI-Phred.refGene=.;GDI.refGene=.;Gene.refGene=Klhdc8a;GeneDetail.refGene=.;Gene_full_name.refG…	-	-	-	-	-	-	-	-	-	-	-	-	-	-	-	-	-	-	-	-	-	-	98,3	0.053		synonymous_SNV	exonic	Klhdc8a	.	Klhdc8a:NM_144810:exon2:c.C522A:p.G174G	KLHDC8A	NA	NA	NA	-	-	-	-	-	-	-	-	-	-
1	133627443	C	T	PASS	AAChange.refGene=.;AC=1;AF=0.250;ALLELE_END;AN=4;ANNOVAR_DATE=2017-06-01;DP=39;Disease_description.refGene=.;ECNT=1;ExonicFunc.refGene=.;Expression(GNF/Atlas).refGene=.;Expression(egenetics).refGene=.;Func.refGene=intronic;Function_description.refGene=.;GDI-Phred.refGene=.;GDI.refGene=.;Gene.refGene=Zc3h11a;GeneDetail.refGene=.;Gene_full_name.refGene=.;NLOD=6.32;N_ART_LOD=-1.359e+00;P(HI).refGene…	-	-	-	-	-	-	-	-	-	-	-	-	-	-	-	-	13,2	0.163	-	-	-	-	-	-		.	intronic	Zc3h11a	.	.	ZC3H11A	NA	NA	NA	-	-	-	-	-	-	-	-	-	-
1	133711965	C	G	PASS	AAChange.refGene=.;AC=1;AF=0.250;ALLELE_END;AN=4;ANNOVAR_DATE=2017-06-01;DP=35;Disease_description.refGene=.;ECNT=1;ExonicFunc.refGene=.;Expression(GNF/Atlas).refGene=.;Expression(egenetics).refGene=.;Func.refGene=intronic;Function_description.refGene=.;GDI-Phred.refGene=.;GDI.refGene=.;Gene.refGene=Atp2b4;GeneDetail.refGene=.;Gene_full_name.refGene=.;NLOD=4.12;N_ART_LOD=-1.123e+00;P(HI).refGene=…	-	-	-	-	-	-	-	-	-	-	-	-	-	-	-	-	-	-	-	-	-	-	13,3	0.223		.	intronic	Atp2b4	.	.	ATP2B4	NA	NA	NA	-	-	-	-	-	-	-	-	-	-
1	133728950	C	A	PASS	AAChange.refGene=.;AC=1;AF=0.250;ALLELE_END;AN=4;ANNOVAR_DATE=2017-06-01;DP=42;Disease_description.refGene=.;ECNT=1;ExonicFunc.refGene=.;Expression(GNF/Atlas).refGene=.;Expression(egenetics).refGene=.;Func.refGene=intronic;Function_description.refGene=.;GDI-Phred.refGene=.;GDI.refGene=.;Gene.refGene=Atp2b4;GeneDetail.refGene=.;Gene_full_name.refGene=.;NLOD=6.44;N_ART_LOD=-1.372e+00;P(HI).refGene=…	-	-	-	-	-	-	-	-	-	-	14,2	0.167	-	-	-	-	-	-	-	-	-	-	-	-		.	intronic	Atp2b4	.	.	ATP2B4	NA	NA	NA	-	-	-	-	-	-	-	-	-	-
1	134835807	C	T	PASS	AAChange.refGene=Ppp1r12b:NM_001081307:exon17:c.G2408A:p.G803D;AC=1;AF=0.250;ALLELE_END;AN=4;ANNOVAR_DATE=2017-06-01;DP=638;Disease_description.refGene=.;ECNT=1;ExonicFunc.refGene=nonsynonymous_SNV;Expression(GNF/Atlas).refGene=.;Expression(egenetics).refGene=.;Func.refGene=exonic;Function_description.refGene=.;GDI-Phred.refGene=.;GDI.refGene=.;Gene.refGene=Ppp1r12b;GeneDetail.refGene=.;Gene_full…	-	-	-	-	-	-	-	-	-	-	-	-	-	-	-	-	-	-	-	-	323,4	0.033	-	-		nonsynonymous_SNV	exonic	Ppp1r12b	.	Ppp1r12b:NM_001081307:exon17:c.G2408A:p.G803D	PPP1R12B	NA	PATHOGENIC	NA	-	-	-	-	-	-	-	-	-	-
1	135112491	C	A	PASS	AAChange.refGene=.;AC=1;AF=0.250;ALLELE_END;AN=4;ANNOVAR_DATE=2017-06-01;DP=17;Disease_description.refGene=.;ECNT=1;ExonicFunc.refGene=.;Expression(GNF/Atlas).refGene=.;Expression(egenetics).refGene=.;Func.refGene=intronic;Function_description.refGene=.;GDI-Phred.refGene=.;GDI.refGene=.;Gene.refGene=Ptprv;GeneDetail.refGene=.;Gene_full_name.refGene=.;NLOD=2.71;N_ART_LOD=-1.034e+00;P(HI).refGene=.…	-	-	-	-	-	-	-	-	-	-	-	-	-	-	-	-	-	-	-	-	4,2	0.333	-	-		.	intronic	Ptprv	.	.	PTPRV	NA	NA	NA	-	-	-	-	-	-	-	-	-	-
1	136490323	C	A	PASS	AAChange.refGene=Kif14:NM_001287179:exon13:c.C2593A:p.H865N;AC=1;AF=0.250;ALLELE_END;AN=4;ANNOVAR_DATE=2017-06-01;DP=396;Disease_description.refGene=.;ECNT=1;ExonicFunc.refGene=nonsynonymous_SNV;Expression(GNF/Atlas).refGene=.;Expression(egenetics).refGene=.;Func.refGene=exonic;Function_description.refGene=.;GDI-Phred.refGene=.;GDI.refGene=.;Gene.refGene=Kif14;GeneDetail.refGene=.;Gene_full_name.…	-	-	-	-	-	-	-	-	-	-	-	-	-	-	-	-	170,3	0.041	-	-	-	-	-	-		nonsynonymous_SNV	exonic	Kif14	.	Kif14:NM_001287179:exon13:c.C2593A:p.H865N	KIF14	NA	NA	NA	-	-	-	-	-	-	-	-	-	-
1	138839977	C	CCTGAGCCAGCTTACATT	PASS	AAChange.refGene=Lhx9:NM_001025565:exon2:c.272_273insAATGTAAGCTGGCTCAG:p.W91*,Lhx9:NM_001042577:exon2:c.272_273insAATGTAAGCTGGCTCAG:p.W91*,Lhx9:NM_010714:exon4:c.245_246insAATGTAAGCTGGCTCAG:p.W82*;AC=1;AF=0.250;ALLELE_END;AN=4;ANNOVAR_DATE=2017-06-01;DP=198;Disease_description.refGene=.;ECNT=2;ExonicFunc.refGene=stopgain;Expression(GNF/Atlas).refGene=.;Expression(egenetics).refGene=.;Func.refGene…	-	-	-	-	-	-	-	-	-	-	-	-	-	-	-	-	-	-	-	-	-	-	79,3	0.057		stopgain	exonic	Lhx9	.	Lhx9:NM_001025565:exon2:c.272_273insAATGTAAGCTGGCTCAG:p.W91*,Lhx9:NM_001042577:exon2:c.272_273insAATGTAAGCTGGCTCAG:p.W91*,Lhx9:NM_010714:exon4:c.245_246insAATGTAAGCTGGCTCAG:p.W82*	LHX9	NA	PATHOGENIC	NA	-	-	-	-	-	-	-	-	-	-
1	139468568	G	T	PASS	AAChange.refGene=.;AC=1;AF=0.250;ALLELE_END;AN=4;ANNOVAR_DATE=2017-06-01;DP=55;Disease_description.refGene=.;ECNT=2;ExonicFunc.refGene=.;Expression(GNF/Atlas).refGene=.;Expression(egenetics).refGene=.;Func.refGene=intronic;Function_description.refGene=.;GDI-Phred.refGene=.;GDI.refGene=.;Gene.refGene=Aspm;GeneDetail.refGene=.;Gene_full_name.refGene=.;NLOD=6.41;N_ART_LOD=-3.483e-01;P(HI).refGene=.;…	-	-	-	-	-	-	-	-	-	-	-	-	-	-	-	-	-	-	-	-	-	-	17,4	0.192		.	intronic	Aspm	.	.	ASPM	NA	PATHOGENIC	NA	-	-	-	-	-	-	-	-	-	-
1	139468570	G	T	PASS	AAChange.refGene=.;AC=1;AF=0.250;ALLELE_END;AN=4;ANNOVAR_DATE=2017-06-01;DP=58;Disease_description.refGene=.;ECNT=2;ExonicFunc.refGene=.;Expression(GNF/Atlas).refGene=.;Expression(egenetics).refGene=.;Func.refGene=intronic;Function_description.refGene=.;GDI-Phred.refGene=.;GDI.refGene=.;Gene.refGene=Aspm;GeneDetail.refGene=.;Gene_full_name.refGene=.;NLOD=6.41;N_ART_LOD=-3.541e-01;P(HI).refGene=.;…	-	-	-	-	-	-	-	-	-	-	-	-	-	-	-	-	-	-	-	-	-	-	17,4	0.218		.	intronic	Aspm	.	.	ASPM	NA	PATHOGENIC	NA	-	-	-	-	-	-	-	-	-	-
1	139774169	GT	G	PASS	AAChange.refGene=.;AC=1;AF=0.250;ALLELE_END;AN=4;ANNOVAR_DATE=2017-06-01;DP=41;Disease_description.refGene=.;ECNT=1;ExonicFunc.refGene=.;Expression(GNF/Atlas).refGene=.;Expression(egenetics).refGene=.;Func.refGene=intronic;Function_description.refGene=.;GDI-Phred.refGene=.;GDI.refGene=.;Gene.refGene=Gm4788;GeneDetail.refGene=.;Gene_full_name.refGene=.;NLOD=4.21;N_ART_LOD=-1.188e+00;P(HI).refGene=…	-	-	-	-	20,3	0.173	-	-	-	-	-	-	-	-	-	-	-	-	-	-	-	-	-	-		.	intronic	Gm4788	.	.	GM4788	NA	NA	NA	-	-	-	-	14,0	0.033	-	-	-	-
1	145184027	G	A	PASS	AAChange.refGene=.;AC=1;AF=0.250;ALLELE_END;AN=4;ANNOVAR_DATE=2017-06-01;DP=909;Disease_description.refGene=.;ECNT=1;ExonicFunc.refGene=.;Expression(GNF/Atlas).refGene=.;Expression(egenetics).refGene=.;Func.refGene=intergenic;Function_description.refGene=.;GDI-Phred.refGene=.;GDI.refGene=.;Gene.refGene=Rgs18\x3bBrinp3;GeneDetail.refGene=dist\x3d408606\x3bdist\x3d1311639;Gene_full_name.refGene=.;N…	-	-	-	-	-	-	-	-	-	-	-	-	-	-	-	-	-	-	463,8	0.038	-	-	-	-		.	intergenic	Rgs18\x3bBrinp3	dist\x3d408606\x3bdist\x3d1311639	.	RGS18	NA	NA	NA	-	-	-	-	-	-	-	-	-	-
1	150618908	A	G	PASS	AAChange.refGene=Hmcn1:NM_001024720:exon81:c.T12429C:p.G4143G;AC=1;AF=0.250;ALLELE_END;AN=4;ANNOVAR_DATE=2017-06-01;DP=226;Disease_description.refGene=.;ECNT=1;ExonicFunc.refGene=synonymous_SNV;Expression(GNF/Atlas).refGene=.;Expression(egenetics).refGene=.;Func.refGene=exonic;Function_description.refGene=.;GDI-Phred.refGene=.;GDI.refGene=.;Gene.refGene=Hmcn1;GeneDetail.refGene=.;Gene_full_name.r…	-	-	-	-	-	-	-	-	106,5	0.078	-	-	-	-	-	-	-	-	-	-	-	-	-	-		synonymous_SNV	exonic	Hmcn1	.	Hmcn1:NM_001024720:exon81:c.T12429C:p.G4143G	HMCN1	NA	PATHOGENIC	NA	-	-	-	-	-	-	-	-	104,0	0.014
1	151777418	C	T	PASS	AAChange.refGene=Edem3:NM_001039644:exon6:c.C474T:p.G158G,Edem3:NM_001311165:exon6:c.C474T:p.G158G,Edem3:NM_001311166:exon6:c.C474T:p.G158G;AC=1;AF=0.250;ALLELE_END;AN=4;ANNOVAR_DATE=2017-06-01;DP=208;Disease_description.refGene=.;ECNT=1;ExonicFunc.refGene=synonymous_SNV;Expression(GNF/Atlas).refGene=.;Expression(egenetics).refGene=.;Func.refGene=exonic;Function_description.refGene=.;GDI-Phred.re…	-	-	-	-	-	-	-	-	-	-	-	-	-	-	-	-	102,5	0.056	-	-	-	-	-	-		synonymous_SNV	exonic	Edem3	.	Edem3:NM_001039644:exon6:c.C474T:p.G158G,Edem3:NM_001311165:exon6:c.C474T:p.G158G,Edem3:NM_001311166:exon6:c.C474T:p.G158G	EDEM3	NA	NA	NA	-	-	-	-	-	-	-	-	-	-
1	152471773	ACTGCGAGGG	A	PASS	AAChange.refGene=Colgalt2:NM_177756:exon3:c.458_466del:p.T153Kfs*471;AC=2;AF=0.250;ALLELE_END;AN=8;ANNOVAR_DATE=2017-06-01;DP=520;Disease_description.refGene=.;ECNT=2;ExonicFunc.refGene=nonframeshift_deletion;Expression(GNF/Atlas).refGene=.;Expression(egenetics).refGene=.;Func.refGene=exonic;Function_description.refGene=.;GDI-Phred.refGene=.;GDI.refGene=.;Gene.refGene=Colgalt2;GeneDetail.refGene=…	-	-	-	-	-	-	-	-	122,4	0.047	-	-	-	-	-	-	-	-	-	-	-	-	133,3	0.048		nonframeshift_deletion	exonic	Colgalt2	.	Colgalt2:NM_177756:exon3:c.458_466del:p.T153Kfs*471	COLGALT2	NA	PATHOGENIC	NA	-	-	-	-	-	-	-	-	103,0	0.032
1	152531676	C	T	PASS	AAChange.refGene=.;AC=1;AF=0.250;ALLELE_END;AN=4;ANNOVAR_DATE=2017-06-01;DP=52;Disease_description.refGene=.;ECNT=1;ExonicFunc.refGene=.;Expression(GNF/Atlas).refGene=.;Expression(egenetics).refGene=.;Func.refGene=intronic;Function_description.refGene=.;GDI-Phred.refGene=.;GDI.refGene=.;Gene.refGene=Rgl1;GeneDetail.refGene=.;Gene_full_name.refGene=.;NLOD=8.38;N_ART_LOD=-1.486e+00;P(HI).refGene=.;…	-	-	-	-	-	-	-	-	-	-	-	-	-	-	17,2	0.147	-	-	-	-	-	-	-	-		.	intronic	Rgl1	.	.	RGL1	NA	NA	NA	-	-	-	-	-	-	-	-	-	-
1	152830395	C	T	PASS	AAChange.refGene=Ncf2:NM_010877:exon9:c.C757T:p.P253S;AC=1;AF=0.250;ALLELE_END;AN=4;ANNOVAR_DATE=2017-06-01;DP=229;Disease_description.refGene=.;ECNT=1;ExonicFunc.refGene=nonsynonymous_SNV;Expression(GNF/Atlas).refGene=.;Expression(egenetics).refGene=.;Func.refGene=exonic;Function_description.refGene=.;GDI-Phred.refGene=.;GDI.refGene=.;Gene.refGene=Ncf2;GeneDetail.refGene=.;Gene_full_name.refGene…	-	-	-	-	-	-	-	-	-	-	98,3	0.053	-	-	-	-	-	-	-	-	-	-	-	-		nonsynonymous_SNV	exonic	Ncf2	.	Ncf2:NM_010877:exon9:c.C757T:p.P253S	NCF2	NA	NA	NA	-	-	-	-	-	-	-	-	-	-
1	153620758	C	A	PASS	AAChange.refGene=.;AC=1;AF=0.250;ALLELE_END;AN=4;ANNOVAR_DATE=2017-06-01;DP=61;Disease_description.refGene=.;ECNT=1;ExonicFunc.refGene=.;Expression(GNF/Atlas).refGene=.;Expression(egenetics).refGene=.;Func.refGene=intergenic;Function_description.refGene=.;GDI-Phred.refGene=.;GDI.refGene=.;Gene.refGene=Npl\x3bRgs8;GeneDetail.refGene=dist\x3d71044\x3bdist\x3d32279;Gene_full_name.refGene=.;NLOD=8.43…	-	-	-	-	-	-	-	-	-	-	-	-	-	-	-	-	26,4	0.173	-	-	-	-	-	-		.	intergenic	Npl\x3bRgs8	dist\x3d71044\x3bdist\x3d32279	.	NPL	NA	PATHOGENIC	NA	-	-	-	-	-	-	-	-	-	-
1	153740537	TAGCAG	T	PASS	AAChange.refGene=.;AC=1;AF=0.250;ALLELE_END;AN=4;ANNOVAR_DATE=2017-06-01;DP=64;Disease_description.refGene=.;ECNT=2;ExonicFunc.refGene=.;Expression(GNF/Atlas).refGene=.;Expression(egenetics).refGene=.;Func.refGene=intronic;Function_description.refGene=.;GDI-Phred.refGene=.;GDI.refGene=.;Gene.refGene=Rgs16;GeneDetail.refGene=.;Gene_full_name.refGene=.;NLOD=5.06;N_ART_LOD=-1.283e+00;P(HI).refGene=.…	-	-	-	-	-	-	-	-	17,4	0.313	-	-	-	-	-	-	-	-	-	-	-	-	-	-		.	intronic	Rgs16	.	.	RGS16	NA	NA	NA	-	-	-	-	-	-	-	-	19,1	0.185
1	153850703	G	A	PASS	AAChange.refGene=Teddm2:NM_178243:exon1:c.C424T:p.P142S;AC=1;AF=0.250;ALLELE_END;AN=4;ANNOVAR_DATE=2017-06-01;DP=212;Disease_description.refGene=.;ECNT=1;ExonicFunc.refGene=nonsynonymous_SNV;Expression(GNF/Atlas).refGene=.;Expression(egenetics).refGene=.;Func.refGene=exonic;Function_description.refGene=.;GDI-Phred.refGene=.;GDI.refGene=.;Gene.refGene=Teddm2;GeneDetail.refGene=.;Gene_full_name.ref…	-	-	-	-	-	-	-	-	-	-	-	-	-	-	-	-	-	-	98,3	0.049	-	-	-	-		nonsynonymous_SNV	exonic	Teddm2	.	Teddm2:NM_178243:exon1:c.C424T:p.P142S	TEDDM2	NA	NA	NA	-	-	-	-	-	-	-	-	-	-
1	154413139	C	A	PASS	AAChange.refGene=Cacna1e:NM_009782:exon41:c.G5499T:p.Q1833H;AC=1;AF=0.250;ALLELE_END;AN=4;ANNOVAR_DATE=2017-06-01;DP=165;Disease_description.refGene=.;ECNT=1;ExonicFunc.refGene=nonsynonymous_SNV;Expression(GNF/Atlas).refGene=.;Expression(egenetics).refGene=.;Func.refGene=exonic;Function_description.refGene=.;GDI-Phred.refGene=.;GDI.refGene=.;Gene.refGene=Cacna1e;GeneDetail.refGene=.;Gene_full_nam…	-	-	-	-	-	-	-	-	-	-	-	-	-	-	-	-	86,3	0.044	-	-	-	-	-	-		nonsynonymous_SNV	exonic	Cacna1e	.	Cacna1e:NM_009782:exon41:c.G5499T:p.Q1833H	CACNA1E	NA	PATHOGENIC	NA	-	-	-	-	-	-	-	-	-	-
1	155931769	A	AAAATCACTTTT	PASS	AAChange.refGene=.;AC=1;AF=0.250;ALLELE_END;AN=4;ANNOVAR_DATE=2017-06-01;DP=47;Disease_description.refGene=.;ECNT=1;ExonicFunc.refGene=.;Expression(GNF/Atlas).refGene=.;Expression(egenetics).refGene=.;Func.refGene=intronic;Function_description.refGene=.;GDI-Phred.refGene=.;GDI.refGene=.;Gene.refGene=Cep350;GeneDetail.refGene=.;Gene_full_name.refGene=.;NLOD=7.54;N_ART_LOD=-1.423e+00;P(HI).refGene=…	-	-	-	-	-	-	-	-	-	-	-	-	-	-	-	-	-	-	19,2	0.095	-	-	-	-		.	intronic	Cep350	.	.	CEP350	NA	PATHOGENIC	NA	-	-	-	-	-	-	-	-	-	-
1	157532952	TGCTGGAGCAC	T	PASS	AAChange.refGene=.;AC=1;AF=0.250;ALLELE_END;AN=4;ANNOVAR_DATE=2017-06-01;DP=102;Disease_description.refGene=.;ECNT=2;ExonicFunc.refGene=.;Expression(GNF/Atlas).refGene=.;Expression(egenetics).refGene=.;Func.refGene=intronic;Function_description.refGene=.;GDI-Phred.refGene=.;GDI.refGene=.;Gene.refGene=Sec16b;GeneDetail.refGene=.;Gene_full_name.refGene=.;NLOD=17.16;N_ART_LOD=-1.767e+00;P(HI).refGen…	-	-	-	-	-	-	-	-	-	-	-	-	-	-	-	-	37,3	0.114	-	-	-	-	-	-		.	intronic	Sec16b	.	.	SEC16B	NA	PATHOGENIC	NA	-	-	-	-	-	-	-	-	-	-
1	157532962	C	CTTTTTTTTTT	PASS	AAChange.refGene=.;AC=1;AF=0.250;ALLELE_END;AN=4;ANNOVAR_DATE=2017-06-01;DP=97;Disease_description.refGene=.;ECNT=2;ExonicFunc.refGene=.;Expression(GNF/Atlas).refGene=.;Expression(egenetics).refGene=.;Func.refGene=intronic;Function_description.refGene=.;GDI-Phred.refGene=.;GDI.refGene=.;Gene.refGene=Sec16b;GeneDetail.refGene=.;Gene_full_name.refGene=.;NLOD=16.55;N_ART_LOD=-1.748e+00;P(HI).refGene…	-	-	-	-	-	-	-	-	-	-	-	-	-	-	-	-	36,3	0.107	-	-	-	-	-	-		.	intronic	Sec16b	.	.	SEC16B	NA	PATHOGENIC	NA	-	-	-	-	-	-	-	-	-	-
1	160577064	G	A	PASS	AAChange.refGene=Gpr52:NM_001146330:exon1:c.C690T:p.C230C;AC=1;AF=0.250;ALLELE_END;AN=4;ANNOVAR_DATE=2017-06-01;DP=257;Disease_description.refGene=.;ECNT=1;ExonicFunc.refGene=synonymous_SNV;Expression(GNF/Atlas).refGene=.;Expression(egenetics).refGene=.;Func.refGene=exonic;Function_description.refGene=.;GDI-Phred.refGene=.;GDI.refGene=.;Gene.refGene=Gpr52;GeneDetail.refGene=.;Gene_full_name.refGe…	-	-	-	-	-	-	-	-	-	-	-	-	-	-	102,3	0.044	-	-	-	-	-	-	-	-		synonymous_SNV	exonic	Gpr52	.	Gpr52:NM_001146330:exon1:c.C690T:p.C230C	GPR52	NA	NA	NA	-	-	-	-	-	-	-	-	-	-
1	163815899	T	TA	PASS	AAChange.refGene=Kifap3:NM_001305643:exon7:c.693dupA:p.R233Kfs*11,Kifap3:NM_010629:exon7:c.693dupA:p.R233Kfs*11;AC=1;AF=0.250;ALLELE_END;AN=4;ANNOVAR_DATE=2017-06-01;DP=283;Disease_description.refGene=.;ECNT=1;ExonicFunc.refGene=frameshift_insertion;Expression(GNF/Atlas).refGene=.;Expression(egenetics).refGene=.;Func.refGene=exonic;Function_description.refGene=.;GDI-Phred.refGene=.;GDI.refGene=.;…	-	-	-	-	-	-	-	-	-	-	-	-	-	-	-	-	117,5	0.086	-	-	-	-	-	-		frameshift_insertion	exonic	Kifap3	.	Kifap3:NM_001305643:exon7:c.693dupA:p.R233Kfs*11,Kifap3:NM_010629:exon7:c.693dupA:p.R233Kfs*11	KIFAP3	NA	NA	NA	-	-	-	-	-	-	-	-	-	-
1	164195505	C	CTTTTTTT	PASS	AAChange.refGene=.;AC=1;AF=0.250;ALLELE_END;AN=4;ANNOVAR_DATE=2017-06-01;DP=289;Disease_description.refGene=DISEASE:_Factor_V_deficiency_(FA5D)_[MIM:227400]:_A_blood_coagulation_disorder_leading_to_an_hemorrhagic_diathesis_known_as_parahemophilia._{ECO:0000269|PubMed:10942390,_ECO:0000269|PubMed:12393490}._Note\x3dThe_disease_is_caused_by_mutations_affecting_the_gene_represented_in_this_entry.\x3…	-	-	-	-	-	-	-	-	-	-	136,3	0.060	-	-	-	-	-	-	-	-	-	-	-	-		.	intronic	F5	.	.	F5	NA	NA	NA	-	-	-	-	-	-	-	-	-	-
1	164219541	G	A	PASS	AAChange.refGene=.;AC=1;AF=0.250;ALLELE_END;AN=4;ANNOVAR_DATE=2017-06-01;DP=46;Disease_description.refGene=DISEASE:_Factor_V_deficiency_(FA5D)_[MIM:227400]:_A_blood_coagulation_disorder_leading_to_an_hemorrhagic_diathesis_known_as_parahemophilia._{ECO:0000269|PubMed:10942390,_ECO:0000269|PubMed:12393490}._Note\x3dThe_disease_is_caused_by_mutations_affecting_the_gene_represented_in_this_entry.\x3b…	-	-	-	-	-	-	-	-	-	-	-	-	-	-	15,3	0.205	-	-	-	-	-	-	-	-		.	UTR3	F5	NM_007976:c.*17G>A	.	F5	NA	NA	NA	-	-	-	-	-	-	-	-	-	-
1	169956027	G	GTTTTTTTTTT	PASS	AAChange.refGene=Hsd17b7:NM_010476:exon8:c.810_811insAAAAAAAAAA:p.L271Kfs*13;AC=1;AF=0.250;ALLELE_END;AN=4;ANNOVAR_DATE=2017-06-01;DP=215;Disease_description.refGene=.;ECNT=2;ExonicFunc.refGene=frameshift_insertion;Expression(GNF/Atlas).refGene=.;Expression(egenetics).refGene=.;Func.refGene=exonic;Function_description.refGene=.;GDI-Phred.refGene=.;GDI.refGene=.;Gene.refGene=Hsd17b7;GeneDetail.ref…	-	-	-	-	-	-	-	-	-	-	-	-	-	-	92,3	0.032	-	-	-	-	-	-	-	-		frameshift_insertion	exonic	Hsd17b7	.	Hsd17b7:NM_010476:exon8:c.810_811insAAAAAAAAAA:p.L271Kfs*13	HSD17B7	NA	NA	NA	-	-	-	-	-	-	-	-	-	-
1	170874569	AGCTGAGGG	A	PASS	AAChange.refGene=Dusp12:NM_023173:exon6:c.859_859del:p.L287Ffs*26;AC=3;AF=0.250;ALLELE_END;AN=12;ANNOVAR_DATE=2017-06-01;DP=1094;Disease_description.refGene=.;ECNT=2;ExonicFunc.refGene=frameshift_deletion;Expression(GNF/Atlas).refGene=.;Expression(egenetics).refGene=.;Func.refGene=exonic;Function_description.refGene=.;GDI-Phred.refGene=.;GDI.refGene=.;Gene.refGene=Dusp12;GeneDetail.refGene=.;Gene…	-	-	-	-	-	-	-	-	-	-	171,6	0.066	-	-	151,4	0.067	-	-	-	-	172,5	0.051	-	-		frameshift_deletion	exonic	Dusp12	.	Dusp12:NM_023173:exon6:c.859_859del:p.L287Ffs*26	DUSP12	NA	NA	NA	-	-	-	-	-	-	-	-	-	-
1	171799598	C	T	PASS	AAChange.refGene=Slamf1:NM_013730:exon7:c.C1007T:p.A336V;AC=1;AF=0.250;ALLELE_END;AN=4;ANNOVAR_DATE=2017-06-01;DP=538;Disease_description.refGene=.;ECNT=1;ExonicFunc.refGene=nonsynonymous_SNV;Expression(GNF/Atlas).refGene=.;Expression(egenetics).refGene=.;Func.refGene=exonic;Function_description.refGene=.;GDI-Phred.refGene=.;GDI.refGene=.;Gene.refGene=Slamf1;GeneDetail.refGene=.;Gene_full_name.re…	-	-	-	-	-	-	-	-	279,4	0.034	-	-	-	-	-	-	-	-	-	-	-	-	-	-		nonsynonymous_SNV	exonic	Slamf1	.	Slamf1:NM_013730:exon7:c.C1007T:p.A336V	SLAMF1	PRESENT	NA	NA	-	-	-	-	-	-	-	-	238,0	0.014
1	172230961	G	GTTTTTTTTT	PASS	AAChange.refGene=.;AC=1;AF=0.250;ALLELE_END;AN=4;ANNOVAR_DATE=2017-06-01;DP=46;Disease_description.refGene=.;ECNT=2;ExonicFunc.refGene=.;Expression(GNF/Atlas).refGene=.;Expression(egenetics).refGene=.;Func.refGene=intronic;Function_description.refGene=.;GDI-Phred.refGene=.;GDI.refGene=.;Gene.refGene=Atp1a4;GeneDetail.refGene=.;Gene_full_name.refGene=.;NLOD=5.93;N_ART_LOD=-1.007e+00;P(HI).refGene=…	-	-	-	-	-	-	-	-	-	-	-	-	-	-	-	-	-	-	-	-	-	-	19,2	0.114		.	intronic	Atp1a4	.	.	ATP1A4	NA	PATHOGENIC	NA	-	-	-	-	-	-	-	-	-	-
1	172240136	G	A	PASS	AAChange.refGene=Atp1a4:NM_013734:exon12:c.C1559T:p.A520V;AC=1;AF=0.250;ALLELE_END;AN=4;ANNOVAR_DATE=2017-06-01;DP=235;Disease_description.refGene=.;ECNT=1;ExonicFunc.refGene=nonsynonymous_SNV;Expression(GNF/Atlas).refGene=.;Expression(egenetics).refGene=.;Func.refGene=exonic;Function_description.refGene=.;GDI-Phred.refGene=.;GDI.refGene=.;Gene.refGene=Atp1a4;GeneDetail.refGene=.;Gene_full_name.r…	-	-	-	-	-	-	-	-	138,3	0.051	-	-	-	-	-	-	-	-	-	-	-	-	-	-		nonsynonymous_SNV	exonic	Atp1a4	.	Atp1a4:NM_013734:exon12:c.C1559T:p.A520V	ATP1A4	NA	PATHOGENIC	NA	-	-	-	-	-	-	-	-	83,0	0.013
1	172257497	G	GTTTTTTTTTT	PASS	AAChange.refGene=.;AC=1;AF=0.250;ALLELE_END;AN=4;ANNOVAR_DATE=2017-06-01;DP=57;Disease_description.refGene=.;ECNT=2;ExonicFunc.refGene=.;Expression(GNF/Atlas).refGene=.;Expression(egenetics).refGene=.;Func.refGene=intronic;Function_description.refGene=.;GDI-Phred.refGene=.;GDI.refGene=.;Gene.refGene=Atp1a4;GeneDetail.refGene=.;Gene_full_name.refGene=.;NLOD=6.38;N_ART_LOD=-4.854e-02;P(HI).refGene=…	-	-	-	-	-	-	-	-	-	-	-	-	-	-	-	-	-	-	-	-	-	-	19,3	0.152		.	intronic	Atp1a4	.	.	ATP1A4	NA	PATHOGENIC	NA	-	-	-	-	-	-	-	-	-	-
1	172318899	C	T	PASS	AAChange.refGene=Igsf8:NM_080419:exon5:c.C1652T:p.A551V;AC=1;AF=0.250;ALLELE_END;AN=4;ANNOVAR_DATE=2017-06-01;DP=103;Disease_description.refGene=.;ECNT=1;ExonicFunc.refGene=nonsynonymous_SNV;Expression(GNF/Atlas).refGene=.;Expression(egenetics).refGene=.;Func.refGene=exonic;Function_description.refGene=.;GDI-Phred.refGene=.;GDI.refGene=.;Gene.refGene=Igsf8;GeneDetail.refGene=.;Gene_full_name.refG…	-	-	-	-	-	-	-	-	-	-	-	-	-	-	-	-	42,3	0.085	-	-	-	-	-	-		nonsynonymous_SNV	exonic	Igsf8	.	Igsf8:NM_080419:exon5:c.C1652T:p.A551V	IGSF8	NA	NA	NA	-	-	-	-	-	-	-	-	-	-
1	172602376	G	T	PASS	AAChange.refGene=.;AC=1;AF=0.250;ALLELE_END;AN=4;ANNOVAR_DATE=2017-06-01;DP=226;Disease_description.refGene=.;ECNT=1;ExonicFunc.refGene=.;Expression(GNF/Atlas).refGene=.;Expression(egenetics).refGene=.;Func.refGene=intronic;Function_description.refGene=.;GDI-Phred.refGene=.;GDI.refGene=.;Gene.refGene=Fcrl6;GeneDetail.refGene=.;Gene_full_name.refGene=.;NLOD=33.67;N_ART_LOD=-2.058e+00;P(HI).refGene…	-	-	-	-	-	-	-	-	-	-	-	-	-	-	101,3	0.066	-	-	-	-	-	-	-	-		.	intronic	Fcrl6	.	.	FCRL6	PRESENT	NA	NA	-	-	-	-	-	-	-	-	-	-
1	173872995	T	TAACCGATATAAAAACAGAGGAAGA	PASS	AAChange.refGene=Mndal:NM_001170853:exon5:c.408_409insTCTTCCTCTGTTTTTATATCGGTT:p.K136_T137insSSSVFISV;AC=1;AF=0.250;ALLELE_END;AN=4;ANNOVAR_DATE=2017-06-01;DP=44;Disease_description.refGene=.;ECNT=1;ExonicFunc.refGene=nonframeshift_insertion;Expression(GNF/Atlas).refGene=.;Expression(egenetics).refGene=.;Func.refGene=exonic;Function_description.refGene=.;GDI-Phred.refGene=.;GDI.refGene=.;Gene.ref…	-	-	-	-	-	-	-	-	-	-	-	-	-	-	14,2	0.177	-	-	-	-	-	-	-	-		nonframeshift_insertion	exonic	Mndal	.	Mndal:NM_001170853:exon5:c.408_409insTCTTCCTCTGTTTTTATATCGGTT:p.K136_T137insSSSVFISV	MNDAL	NA	NA	NA	-	-	-	-	-	-	-	-	-	-
1	174026883	A	T	PASS	AAChange.refGene=.;AC=1;AF=0.250;ALLELE_END;AN=4;ANNOVAR_DATE=2017-06-01;DP=24;Disease_description.refGene=.;ECNT=2;ExonicFunc.refGene=.;Expression(GNF/Atlas).refGene=.;Expression(egenetics).refGene=.;Func.refGene=intronic;Function_description.refGene=.;GDI-Phred.refGene=.;GDI.refGene=.;Gene.refGene=Ifi205;GeneDetail.refGene=.;Gene_full_name.refGene=.;NLOD=4.04;N_ART_LOD=-1.183e+00;P(HI).refGene=…	-	-	-	-	-	-	-	-	-	-	-	-	-	-	6,2	0.250	-	-	-	-	-	-	-	-		.	intronic	Ifi205	.	.	IFI205	NA	NA	NA	-	-	-	-	-	-	-	-	-	-
1	174332871	G	T	PASS	AAChange.refGene=.;AC=1;AF=0.250;ALLELE_END;AN=4;ANNOVAR_DATE=2017-06-01;DP=41;Disease_description.refGene=.;ECNT=1;ExonicFunc.refGene=.;Expression(GNF/Atlas).refGene=.;Expression(egenetics).refGene=.;Func.refGene=UTR3;Function_description.refGene=.;GDI-Phred.refGene=.;GDI.refGene=.;Gene.refGene=Mptx1;GeneDetail.refGene=NM_025470:c.*82G>T;Gene_full_name.refGene=.;NLOD=5.42;N_ART_LOD=-1.298e+00;P(…	17,2	0.143	-	-	-	-	-	-	-	-	-	-	-	-	-	-	-	-	-	-	-	-	-	-		.	UTR3	Mptx1	NM_025470:c.*82G>T	.	MPTX1	NA	NA	NA	18,0	0.050	-	-	-	-	-	-	-	-
1	175121964	AGGCTCTCCTG	A	PASS	AAChange.refGene=Rgs7:NM_001199003:exon8:c.451_457del:p.E151Wfs*55,Rgs7:NM_011880:exon8:c.451_457del:p.E151Wfs*55;AC=1;AF=0.250;ALLELE_END;AN=4;ANNOVAR_DATE=2017-06-01;DP=329;Disease_description.refGene=.;ECNT=2;ExonicFunc.refGene=frameshift_deletion;Expression(GNF/Atlas).refGene=.;Expression(egenetics).refGene=.;Func.refGene=exonic;Function_description.refGene=.;GDI-Phred.refGene=.;GDI.refGene=.…	-	-	-	-	-	-	-	-	-	-	-	-	-	-	-	-	-	-	156,4	0.045	-	-	-	-		frameshift_deletion	exonic	Rgs7	.	Rgs7:NM_001199003:exon8:c.451_457del:p.E151Wfs*55,Rgs7:NM_011880:exon8:c.451_457del:p.E151Wfs*55	RGS7	NA	PATHOGENIC	NA	-	-	-	-	-	-	-	-	-	-
1	175653656	TGGGCAAGGAA	T	PASS	AAChange.refGene=Kmo:NM_133809:exon10:c.940_949del:p.G314*;AC=1;AF=0.250;ALLELE_END;AN=4;ANNOVAR_DATE=2017-06-01;DP=166;Disease_description.refGene=.;ECNT=2;ExonicFunc.refGene=frameshift_deletion;Expression(GNF/Atlas).refGene=.;Expression(egenetics).refGene=.;Func.refGene=exonic;Function_description.refGene=.;GDI-Phred.refGene=.;GDI.refGene=.;Gene.refGene=Kmo;GeneDetail.refGene=.;Gene_full_name.r…	-	-	-	-	-	-	-	-	-	-	-	-	-	-	-	-	-	-	82,3	0.056	-	-	-	-		frameshift_deletion	exonic	Kmo	.	Kmo:NM_133809:exon10:c.940_949del:p.G314*	KMO	NA	NA	NA	-	-	-	-	-	-	-	-	-	-
1	175653666	A	ATTTTTTTTTT	PASS	AAChange.refGene=Kmo:NM_133809:exon10:c.949_950insTTTTTTTTTT:p.M317Ifs*9;AC=1;AF=0.250;ALLELE_END;AN=4;ANNOVAR_DATE=2017-06-01;DP=150;Disease_description.refGene=.;ECNT=2;ExonicFunc.refGene=frameshift_insertion;Expression(GNF/Atlas).refGene=.;Expression(egenetics).refGene=.;Func.refGene=exonic;Function_description.refGene=.;GDI-Phred.refGene=.;GDI.refGene=.;Gene.refGene=Kmo;GeneDetail.refGene=.;G…	-	-	-	-	-	-	-	-	-	-	-	-	-	-	-	-	-	-	75,3	0.044	-	-	-	-		frameshift_insertion	exonic	Kmo	.	Kmo:NM_133809:exon10:c.949_950insTTTTTTTTTT:p.M317Ifs*9	KMO	NA	NA	NA	-	-	-	-	-	-	-	-	-	-
1	177937640	TAAACAG	T	PASS	AAChange.refGene=.;AC=1;AF=0.250;ALLELE_END;AN=4;ANNOVAR_DATE=2017-06-01;DP=322;Disease_description.refGene=.;ECNT=2;ExonicFunc.refGene=.;Expression(GNF/Atlas).refGene=.;Expression(egenetics).refGene=.;Func.refGene=intergenic;Function_description.refGene=.;GDI-Phred.refGene=.;GDI.refGene=.;Gene.refGene=Adss\x3bGm16432;GeneDetail.refGene=dist\x3d141132\x3bdist\x3d53789;Gene_full_name.refGene=.;NLO…	-	-	-	-	-	-	-	-	-	-	-	-	-	-	-	-	-	-	-	-	-	-	139,7	0.070		.	intergenic	Adss\x3bGm16432	dist\x3d141132\x3bdist\x3d53789	.	ADSS	NA	NA	NA	-	-	-	-	-	-	-	-	-	-
1	178002807	G	T	PASS	AAChange.refGene=.;AC=1;AF=0.250;ALLELE_END;AN=4;ANNOVAR_DATE=2017-06-01;DP=26;Disease_description.refGene=.;ECNT=1;ExonicFunc.refGene=.;Expression(GNF/Atlas).refGene=.;Expression(egenetics).refGene=.;Func.refGene=intronic;Function_description.refGene=.;GDI-Phred.refGene=.;GDI.refGene=.;Gene.refGene=Gm16432;GeneDetail.refGene=.;Gene_full_name.refGene=.;NLOD=5.12;N_ART_LOD=-1.255e+00;P(HI).refGene…	-	-	-	-	-	-	-	-	-	-	-	-	7,2	0.222	-	-	-	-	-	-	-	-	-	-		.	intronic	Gm16432	.	.	GM16432	NA	NA	NA	-	-	-	-	-	-	-	-	-	-
1	180123756	C	A	PASS	AAChange.refGene=.;AC=1;AF=0.250;ALLELE_END;AN=4;ANNOVAR_DATE=2017-06-01;DP=32;Disease_description.refGene=.;ECNT=1;ExonicFunc.refGene=.;Expression(GNF/Atlas).refGene=.;Expression(egenetics).refGene=.;Func.refGene=intronic;Function_description.refGene=.;GDI-Phred.refGene=.;GDI.refGene=.;Gene.refGene=Cdc42bpa;GeneDetail.refGene=.;Gene_full_name.refGene=.;NLOD=5.72;N_ART_LOD=-1.310e+00;P(HI).refGen…	-	-	-	-	-	-	-	-	-	-	9,2	0.208	-	-	-	-	-	-	-	-	-	-	-	-		.	intronic	Cdc42bpa	.	.	CDC42BPA	NA	PATHOGENIC	NA	-	-	-	-	-	-	-	-	-	-
1	180326906	G	T	PASS	AAChange.refGene=.;AC=1;AF=0.250;ALLELE_END;AN=4;ANNOVAR_DATE=2017-06-01;DP=35;Disease_description.refGene=.;ECNT=2;ExonicFunc.refGene=.;Expression(GNF/Atlas).refGene=.;Expression(egenetics).refGene=.;Func.refGene=downstream;Function_description.refGene=.;GDI-Phred.refGene=.;GDI.refGene=.;Gene.refGene=Gm5069;GeneDetail.refGene=dist\x3d63;Gene_full_name.refGene=.;NLOD=5.71;N_ART_LOD=-1.310e+00;P(H…	-	-	-	-	-	-	-	-	-	-	-	-	11,2	0.200	-	-	-	-	-	-	-	-	-	-		.	downstream	Gm5069	dist\x3d63	.	GM5069	NA	NA	NA	-	-	-	-	-	-	-	-	-	-
1	180326907	G	T	PASS	AAChange.refGene=.;AC=1;AF=0.250;ALLELE_END;AN=4;ANNOVAR_DATE=2017-06-01;DP=37;Disease_description.refGene=.;ECNT=2;ExonicFunc.refGene=.;Expression(GNF/Atlas).refGene=.;Expression(egenetics).refGene=.;Func.refGene=downstream;Function_description.refGene=.;GDI-Phred.refGene=.;GDI.refGene=.;Gene.refGene=Gm5069;GeneDetail.refGene=dist\x3d62;Gene_full_name.refGene=.;NLOD=5.71;N_ART_LOD=-1.310e+00;P(H…	-	-	-	-	-	-	-	-	-	-	-	-	11,2	0.235	-	-	-	-	-	-	-	-	-	-		.	downstream	Gm5069	dist\x3d62	.	GM5069	NA	NA	NA	-	-	-	-	-	-	-	-	-	-
1	180648163	G	T	PASS	AAChange.refGene=.;AC=1;AF=0.250;ALLELE_END;AN=4;ANNOVAR_DATE=2017-06-01;DP=59;Disease_description.refGene=.;ECNT=2;ExonicFunc.refGene=.;Expression(GNF/Atlas).refGene=.;Expression(egenetics).refGene=.;Func.refGene=intronic;Function_description.refGene=.;GDI-Phred.refGene=.;GDI.refGene=.;Gene.refGene=Lin9;GeneDetail.refGene=.;Gene_full_name.refGene=.;NLOD=5.69;N_ART_LOD=-1.309e+00;P(HI).refGene=.;…	-	-	-	-	-	-	-	-	-	-	-	-	-	-	-	-	-	-	-	-	32,6	0.166	-	-		.	intronic	Lin9	.	.	LIN9	NA	NA	NA	-	-	-	-	-	-	-	-	-	-
1	180960412	C	CTTTTTTTTT	PASS	AAChange.refGene=.;AC=1;AF=0.250;ALLELE_END;AN=4;ANNOVAR_DATE=2017-06-01;DP=213;Disease_description.refGene=.;ECNT=2;ExonicFunc.refGene=.;Expression(GNF/Atlas).refGene=.;Expression(egenetics).refGene=.;Func.refGene=intronic;Function_description.refGene=.;GDI-Phred.refGene=.;GDI.refGene=.;Gene.refGene=Tmem63a;GeneDetail.refGene=.;Gene_full_name.refGene=.;NLOD=32.81;N_ART_LOD=-2.050e+00;P(HI).refGe…	-	-	-	-	-	-	-	-	-	-	-	-	87,4	0.080	-	-	-	-	-	-	-	-	-	-		.	intronic	Tmem63a	.	.	TMEM63A	NA	NA	NA	-	-	-	-	-	-	-	-	-	-
1	182632055	G	A	PASS	AAChange.refGene=.;AC=1;AF=0.250;ALLELE_END;AN=4;ANNOVAR_DATE=2017-06-01;DP=319;Disease_description.refGene=.;ECNT=1;ExonicFunc.refGene=.;Expression(GNF/Atlas).refGene=.;Expression(egenetics).refGene=.;Func.refGene=intronic;Function_description.refGene=.;GDI-Phred.refGene=.;GDI.refGene=.;Gene.refGene=Capn8;GeneDetail.refGene=.;Gene_full_name.refGene=.;NLOD=46.36;N_ART_LOD=-2.199e+00;P(HI).refGene…	-	-	-	-	-	-	-	-	-	-	-	-	-	-	-	-	-	-	147,5	0.051	-	-	-	-		.	intronic	Capn8	.	.	CAPN8	NA	NA	NA	-	-	-	-	-	-	-	-	-	-
1	184727679	T	C	PASS	AAChange.refGene=Hlx:NM_008250:exon4:c.A1261G:p.S421G;AC=1;AF=0.250;ALLELE_END;AN=4;ANNOVAR_DATE=2017-06-01;DP=35;Disease_description.refGene=.;ECNT=1;ExonicFunc.refGene=nonsynonymous_SNV;Expression(GNF/Atlas).refGene=.;Expression(egenetics).refGene=.;Func.refGene=exonic;Function_description.refGene=.;GDI-Phred.refGene=.;GDI.refGene=.;Gene.refGene=Hlx;GeneDetail.refGene=.;Gene_full_name.refGene=.…	-	-	-	-	-	-	-	-	-	-	-	-	-	-	-	-	-	-	-	-	17,2	0.105	-	-		nonsynonymous_SNV	exonic	Hlx	.	Hlx:NM_008250:exon4:c.A1261G:p.S421G	HLX	NA	NA	NA	-	-	-	-	-	-	-	-	-	-
1	188150399	TGTTGTACGGG	T	PASS	AAChange.refGene=.;AC=1;AF=0.250;ALLELE_END;AN=4;ANNOVAR_DATE=2017-06-01;DP=153;Disease_description.refGene=.;ECNT=2;ExonicFunc.refGene=.;Expression(GNF/Atlas).refGene=.;Expression(egenetics).refGene=.;Func.refGene=intronic;Function_description.refGene=.;GDI-Phred.refGene=.;GDI.refGene=.;Gene.refGene=Esrrg;GeneDetail.refGene=.;Gene_full_name.refGene=.;NLOD=22.88;N_ART_LOD=-1.908e+00;P(HI).refGene…	-	-	-	-	-	-	-	-	-	-	-	-	-	-	-	-	-	-	56,4	0.118	-	-	-	-		.	intronic	Esrrg	.	.	ESRRG	NA	PATHOGENIC	NA	-	-	-	-	-	-	-	-	-	-
1	188150410	G	GAAAAAAAAAA	PASS	AAChange.refGene=.;AC=1;AF=0.250;ALLELE_END;AN=4;ANNOVAR_DATE=2017-06-01;DP=118;Disease_description.refGene=.;ECNT=2;ExonicFunc.refGene=.;Expression(GNF/Atlas).refGene=.;Expression(egenetics).refGene=.;Func.refGene=intronic;Function_description.refGene=.;GDI-Phred.refGene=.;GDI.refGene=.;Gene.refGene=Esrrg;GeneDetail.refGene=.;Gene_full_name.refGene=.;NLOD=18.86;N_ART_LOD=-1.813e+00;P(HI).refGene…	-	-	-	-	-	-	-	-	-	-	-	-	-	-	-	-	-	-	45,4	0.090	-	-	-	-		.	intronic	Esrrg	.	.	ESRRG	NA	PATHOGENIC	NA	-	-	-	-	-	-	-	-	-	-
1	188906441	C	T	PASS	AAChange.refGene=Ush2a:NM_021408:exon61:c.C12047T:p.T4016M;AC=3;AF=0.250;ALLELE_END;AN=12;ANNOVAR_DATE=2017-06-01;DP=561;Disease_description.refGene=.;ECNT=1;ExonicFunc.refGene=nonsynonymous_SNV;Expression(GNF/Atlas).refGene=.;Expression(egenetics).refGene=.;Func.refGene=exonic;Function_description.refGene=.;GDI-Phred.refGene=.;GDI.refGene=.;Gene.refGene=Ush2a;GeneDetail.refGene=.;Gene_full_name.…	-	-	-	-	-	-	-	-	-	-	92,4	0.070	-	-	78,7	0.110	-	-	95,7	0.095	-	-	-	-	1	nonsynonymous_SNV	exonic	Ush2a	.	Ush2a:NM_021408:exon61:c.C12047T:p.T4016M	USH2A	NA	PATHOGENIC	NA	-	-	-	-	-	-	-	-	-	-
1	191029804	GA	G	PASS	AAChange.refGene=.;AC=1;AF=0.250;ALLELE_END;AN=4;ANNOVAR_DATE=2017-06-01;DP=112;Disease_description.refGene=.;ECNT=1;ExonicFunc.refGene=.;Expression(GNF/Atlas).refGene=.;Expression(egenetics).refGene=.;Func.refGene=downstream;Function_description.refGene=.;GDI-Phred.refGene=.;GDI.refGene=.;Gene.refGene=A230020J21Rik;GeneDetail.refGene=dist\x3d24;Gene_full_name.refGene=.;NLOD=10.74;N_ART_LOD=-2.55…	-	-	-	-	-	-	-	-	-	-	-	-	-	-	-	-	-	-	-	-	38,6	0.201	-	-		.	downstream	A230020J21Rik	dist\x3d24	.	A230020J21RIK	NA	NA	NA	-	-	-	-	-	-	-	-	-	-
1	191825358	TGAGATCCAG	T	PASS	AAChange.refGene=.;AC=1;AF=0.250;ALLELE_END;AN=4;ANNOVAR_DATE=2017-06-01;DP=79;Disease_description.refGene=.;ECNT=2;ExonicFunc.refGene=.;Expression(GNF/Atlas).refGene=.;Expression(egenetics).refGene=.;Func.refGene=intronic;Function_description.refGene=.;GDI-Phred.refGene=.;GDI.refGene=.;Gene.refGene=Nek2;GeneDetail.refGene=.;Gene_full_name.refGene=.;NLOD=9.33;N_ART_LOD=-1.517e+00;P(HI).refGene=.;…	-	-	-	-	-	-	-	-	-	-	-	-	-	-	-	-	-	-	-	-	-	-	37,3	0.130		.	intronic	Nek2	.	.	NEK2	NA	NA	NA	-	-	-	-	-	-	-	-	-	-
1	191825367	G	GTTTTTTTTT	PASS	AAChange.refGene=.;AC=1;AF=0.250;ALLELE_END;AN=4;ANNOVAR_DATE=2017-06-01;DP=76;Disease_description.refGene=.;ECNT=2;ExonicFunc.refGene=.;Expression(GNF/Atlas).refGene=.;Expression(egenetics).refGene=.;Func.refGene=intronic;Function_description.refGene=.;GDI-Phred.refGene=.;GDI.refGene=.;Gene.refGene=Nek2;GeneDetail.refGene=.;Gene_full_name.refGene=.;NLOD=9.33;N_ART_LOD=-1.511e+00;P(HI).refGene=.;…	-	-	-	-	-	-	-	-	-	-	-	-	-	-	-	-	-	-	-	-	-	-	36,3	0.125		.	intronic	Nek2	.	.	NEK2	NA	NA	NA	-	-	-	-	-	-	-	-	-	-
1	192123752	ATTTCTAGCT	A	PASS	AAChange.refGene=.;AC=1;AF=0.250;ALLELE_END;AN=4;ANNOVAR_DATE=2017-06-01;DP=53;Disease_description.refGene=.;ECNT=2;ExonicFunc.refGene=.;Expression(GNF/Atlas).refGene=.;Expression(egenetics).refGene=.;Func.refGene=intronic;Function_description.refGene=.;GDI-Phred.refGene=.;GDI.refGene=.;Gene.refGene=Rcor3;GeneDetail.refGene=.;Gene_full_name.refGene=.;NLOD=9.03;N_ART_LOD=-1.497e+00;P(HI).refGene=.…	-	-	-	-	-	-	-	-	17,2	0.159	-	-	-	-	-	-	-	-	-	-	-	-	-	-		.	intronic	Rcor3	.	.	RCOR3	NA	NA	NA	-	-	-	-	-	-	-	-	30,0	0.016
1	193027022	T	A	PASS	AAChange.refGene=.;AC=1;AF=0.250;ALLELE_END;AN=4;ANNOVAR_DATE=2017-06-01;DP=91;Disease_description.refGene=.;ECNT=2;ExonicFunc.refGene=.;Expression(GNF/Atlas).refGene=.;Expression(egenetics).refGene=.;Func.refGene=intronic;Function_description.refGene=.;GDI-Phred.refGene=.;GDI.refGene=.;Gene.refGene=Syt14;GeneDetail.refGene=.;Gene_full_name.refGene=.;NLOD=11.19;N_ART_LOD=-1.681e-01;P(HI).refGene=…	-	-	-	-	-	-	-	-	-	-	-	-	-	-	40,4	0.091	-	-	-	-	-	-	-	-		.	intronic	Syt14	.	.	SYT14	NA	NA	NA	-	-	-	-	-	-	-	-	-	-
1	193176064	C	T	PASS	AAChange.refGene=.;AC=1;AF=0.250;ALLELE_END;AN=4;ANNOVAR_DATE=2017-06-01;DP=309;Disease_description.refGene=.;ECNT=1;ExonicFunc.refGene=.;Expression(GNF/Atlas).refGene=.;Expression(egenetics).refGene=.;Func.refGene=UTR3;Function_description.refGene=.;GDI-Phred.refGene=.;GDI.refGene=.;Gene.refGene=A130010J15Rik;GeneDetail.refGene=NM_001160360:c.*931C>T\x3bNM_181048:c.*931C>T\x3bNM_001160359:c.*931…	-	-	-	-	-	-	-	-	-	-	-	-	-	-	-	-	-	-	126,3	0.049	-	-	-	-		.	UTR3	A130010J15Rik	NM_001160360:c.*931C>T\x3bNM_181048:c.*931C>T\x3bNM_001160359:c.*931C>T	.	A130010J15RIK	NA	NA	NA	-	-	-	-	-	-	-	-	-	-
10	4090852	T	TCCCCCCCCC	PASS	AAChange.refGene=.;AC=1;AF=0.250;ALLELE_END;AN=4;ANNOVAR_DATE=2017-06-01;DP=19;Disease_description.refGene=.;ECNT=1;ExonicFunc.refGene=.;Expression(GNF/Atlas).refGene=.;Expression(egenetics).refGene=.;Func.refGene=intronic;Function_description.refGene=.;GDI-Phred.refGene=.;GDI.refGene=.;Gene.refGene=Mthfd1l;GeneDetail.refGene=.;Gene_full_name.refGene=.;NLOD=3.01;N_ART_LOD=-1.041e+00;P(HI).refGene…	-	-	-	-	-	-	-	-	-	-	7,2	0.222	-	-	-	-	-	-	-	-	-	-	-	-		.	intronic	Mthfd1l	.	.	MTHFD1L	NA	NA	NA	-	-	-	-	-	-	-	-	-	-
10	5212253	G	A	PASS	AAChange.refGene=.;AC=2;AF=0.250;ALLELE_END;AN=8;ANNOVAR_DATE=2017-06-01;DP=65;Disease_description.refGene=.;ECNT=1;ExonicFunc.refGene=.;Expression(GNF/Atlas).refGene=.;Expression(egenetics).refGene=.;Func.refGene=intronic;Function_description.refGene=.;GDI-Phred.refGene=.;GDI.refGene=.;Gene.refGene=Syne1;GeneDetail.refGene=.;Gene_full_name.refGene=.;NLOD=4.33;N_ART_LOD=-1.218e+00;P(HI).refGene=.…	-	-	-	-	-	-	-	-	-	-	-	-	-	-	-	-	12,3	0.227	5,6	0.531	-	-	-	-		.	intronic	Syne1	.	.	SYNE1	NA	PATHOGENIC	Yes (b)	-	-	-	-	-	-	-	-	-	-
10	5327389	C	T	PASS	AAChange.refGene=UNKNOWN;AC=1;AF=0.250;ALLELE_END;AN=4;ANNOVAR_DATE=2017-06-01;DP=122;Disease_description.refGene=.;ECNT=1;ExonicFunc.refGene=unknown;Expression(GNF/Atlas).refGene=.;Expression(egenetics).refGene=.;Func.refGene=exonic;Function_description.refGene=.;GDI-Phred.refGene=.;GDI.refGene=.;Gene.refGene=Syne1;GeneDetail.refGene=.;Gene_full_name.refGene=.;NLOD=15.35;N_ART_LOD=-1.737e+00;P(H…	-	-	-	-	-	-	60,5	0.079	-	-	-	-	-	-	-	-	-	-	-	-	-	-	-	-		unknown	exonic	Syne1	.	UNKNOWN	SYNE1	NA	PATHOGENIC	NA	-	-	-	-	-	-	51,0	0.053	-	-
10	7702438	C	A	PASS	AAChange.refGene=Lats1:NM_010690:exon4:c.C1325A:p.S442X;AC=1;AF=0.250;ALLELE_END;AN=4;ANNOVAR_DATE=2017-06-01;DP=300;Disease_description.refGene=.;ECNT=1;ExonicFunc.refGene=stopgain;Expression(GNF/Atlas).refGene=.;Expression(egenetics).refGene=.;Func.refGene=exonic;Function_description.refGene=.;GDI-Phred.refGene=.;GDI.refGene=.;Gene.refGene=Lats1;GeneDetail.refGene=.;Gene_full_name.refGene=.;NLO…	-	-	-	-	-	-	-	-	-	-	-	-	-	-	113,3	0.044	-	-	-	-	-	-	-	-		stopgain	exonic	Lats1	.	Lats1:NM_010690:exon4:c.C1325A:p.S442X	LATS1	NA	PATHOGENIC	NA	-	-	-	-	-	-	-	-	-	-
10	7702614	C	T	PASS	AAChange.refGene=Lats1:NM_010690:exon4:c.C1501T:p.R501C;AC=1;AF=0.250;ALLELE_END;AN=4;ANNOVAR_DATE=2017-06-01;DP=363;Disease_description.refGene=.;ECNT=1;ExonicFunc.refGene=nonsynonymous_SNV;Expression(GNF/Atlas).refGene=.;Expression(egenetics).refGene=.;Func.refGene=exonic;Function_description.refGene=.;GDI-Phred.refGene=.;GDI.refGene=.;Gene.refGene=Lats1;GeneDetail.refGene=.;Gene_full_name.refG…	-	-	-	-	-	-	-	-	-	-	-	-	-	-	-	-	-	-	-	-	-	-	164,3	0.046		nonsynonymous_SNV	exonic	Lats1	.	Lats1:NM_010690:exon4:c.C1501T:p.R501C	LATS1	NA	PATHOGENIC	NA	-	-	-	-	-	-	-	-	-	-
10	7710456	C	T	PASS	AAChange.refGene=.;AC=1;AF=0.250;ALLELE_END;AN=4;ANNOVAR_DATE=2017-06-01;DP=167;Disease_description.refGene=.;ECNT=1;ExonicFunc.refGene=.;Expression(GNF/Atlas).refGene=.;Expression(egenetics).refGene=.;Func.refGene=intronic;Function_description.refGene=.;GDI-Phred.refGene=.;GDI.refGene=.;Gene.refGene=Lats1;GeneDetail.refGene=.;Gene_full_name.refGene=.;NLOD=23.18;N_ART_LOD=-1.892e+00;P(HI).refGene…	-	-	-	-	-	-	-	-	-	-	-	-	-	-	-	-	87,3	0.033	-	-	-	-	-	-		.	intronic	Lats1	.	.	LATS1	NA	PATHOGENIC	NA	-	-	-	-	-	-	-	-	-	-
10	8248281	C	A	PASS	AAChange.refGene=.;AC=1;AF=0.250;ALLELE_END;AN=4;ANNOVAR_DATE=2017-06-01;DP=44;Disease_description.refGene=.;ECNT=2;ExonicFunc.refGene=.;Expression(GNF/Atlas).refGene=.;Expression(egenetics).refGene=.;Func.refGene=intronic;Function_description.refGene=.;GDI-Phred.refGene=.;GDI.refGene=.;Gene.refGene=Ust;GeneDetail.refGene=.;Gene_full_name.refGene=.;NLOD=6.93;N_ART_LOD=-1.419e+00;P(HI).refGene=.;P…	-	-	-	-	-	-	-	-	-	-	-	-	-	-	10,3	0.263	-	-	-	-	-	-	-	-		.	intronic	Ust	.	.	UST	NA	PATHOGENIC	NA	-	-	-	-	-	-	-	-	-	-
10	10613302	C	A	PASS	AAChange.refGene=.;AC=1;AF=0.250;ALLELE_END;AN=4;ANNOVAR_DATE=2017-06-01;DP=497;Disease_description.refGene=.;ECNT=1;ExonicFunc.refGene=.;Expression(GNF/Atlas).refGene=.;Expression(egenetics).refGene=.;Func.refGene=ncRNA_exonic;Function_description.refGene=.;GDI-Phred.refGene=.;GDI.refGene=.;Gene.refGene=Gm5177;GeneDetail.refGene=.;Gene_full_name.refGene=.;NLOD=64.08;N_ART_LOD=-2.259e-01;P(HI).re…	-	-	-	-	-	-	236,6	0.053	-	-	-	-	-	-	-	-	-	-	-	-	-	-	-	-		.	ncRNA_exonic	Gm5177	.	.	GM5177	NA	NA	NA	-	-	-	-	-	-	227,1	0.030	-	-
10	10689645	C	A	PASS	AAChange.refGene=Grm1:NM_016976:exon9:c.G2918T:p.S973I;AC=1;AF=0.250;ALLELE_END;AN=4;ANNOVAR_DATE=2017-06-01;DP=172;Disease_description.refGene=.;ECNT=1;ExonicFunc.refGene=nonsynonymous_SNV;Expression(GNF/Atlas).refGene=.;Expression(egenetics).refGene=.;Func.refGene=exonic;Function_description.refGene=.;GDI-Phred.refGene=.;GDI.refGene=.;Gene.refGene=Grm1;GeneDetail.refGene=.;Gene_full_name.refGen…	-	-	-	-	-	-	-	-	-	-	-	-	-	-	64,3	0.084	-	-	-	-	-	-	-	-		nonsynonymous_SNV	exonic	Grm1	.	Grm1:NM_016976:exon9:c.G2918T:p.S973I	GRM1	NA	PATHOGENIC	NA	-	-	-	-	-	-	-	-	-	-
10	11151765	G	T	PASS	AAChange.refGene=Shprh:NM_001077707:exon2:c.G115T:p.G39W,Shprh:NM_001284354:exon2:c.G115T:p.G39W,Shprh:NM_172937:exon2:c.G115T:p.G39W;AC=1;AF=0.250;ALLELE_END;AN=4;ANNOVAR_DATE=2017-06-01;DP=313;Disease_description.refGene=.;ECNT=1;ExonicFunc.refGene=nonsynonymous_SNV;Expression(GNF/Atlas).refGene=.;Expression(egenetics).refGene=.;Func.refGene=exonic;Function_description.refGene=.;GDI-Phred.refGe…	-	-	-	-	-	-	-	-	-	-	-	-	-	-	-	-	-	-	-	-	-	-	118,8	0.109		nonsynonymous_SNV	exonic	Shprh	.	Shprh:NM_001077707:exon2:c.G115T:p.G39W,Shprh:NM_001284354:exon2:c.G115T:p.G39W,Shprh:NM_172937:exon2:c.G115T:p.G39W	SHPRH	NA	PATHOGENIC	NA	-	-	-	-	-	-	-	-	-	-
10	14142484	C	T	PASS	AAChange.refGene=.;AC=1;AF=0.250;ALLELE_END;AN=4;ANNOVAR_DATE=2017-06-01;DP=37;Disease_description.refGene=.;ECNT=1;ExonicFunc.refGene=.;Expression(GNF/Atlas).refGene=.;Expression(egenetics).refGene=.;Func.refGene=intronic;Function_description.refGene=.;GDI-Phred.refGene=.;GDI.refGene=.;Gene.refGene=Hivep2;GeneDetail.refGene=.;Gene_full_name.refGene=.;NLOD=6.62;N_ART_LOD=-1.362e+00;P(HI).refGene=…	-	-	-	-	-	-	-	-	-	-	-	-	-	-	-	-	13,2	0.140	-	-	-	-	-	-		.	intronic	Hivep2	.	.	HIVEP2	NA	PATHOGENIC	NA	-	-	-	-	-	-	-	-	-	-
10	14717436	TGGTTTTGGAG	T	PASS	AAChange.refGene=.;AC=1;AF=0.250;ALLELE_END;AN=4;ANNOVAR_DATE=2017-06-01;DP=285;Disease_description.refGene=.;ECNT=2;ExonicFunc.refGene=.;Expression(GNF/Atlas).refGene=.;Expression(egenetics).refGene=.;Func.refGene=ncRNA_intronic;Function_description.refGene=.;GDI-Phred.refGene=.;GDI.refGene=.;Gene.refGene=1700016L04Rik;GeneDetail.refGene=.;Gene_full_name.refGene=.;NLOD=39.13;N_ART_LOD=-2.129e+00…	-	-	-	-	-	-	-	-	-	-	-	-	-	-	-	-	128,3	0.075	-	-	-	-	-	-		.	ncRNA_intronic	1700016L04Rik	.	.	1700016L04RIK	NA	NA	NA	-	-	-	-	-	-	-	-	-	-
10	22046583	AT	A	PASS	AAChange.refGene=.;AC=1;AF=0.250;ALLELE_END;AN=4;ANNOVAR_DATE=2017-06-01;DP=154;Disease_description.refGene=.;ECNT=1;ExonicFunc.refGene=.;Expression(GNF/Atlas).refGene=.;Expression(egenetics).refGene=.;Func.refGene=intergenic;Function_description.refGene=.;GDI-Phred.refGene=.;GDI.refGene=.;Gene.refGene=Sgk1\x3b4930444G20Rik;GeneDetail.refGene=dist\x3d46682\x3bdist\x3d19725;Gene_full_name.refGene=…	-	-	-	-	-	-	-	-	-	-	-	-	52,6	0.136	-	-	-	-	-	-	-	-	-	-		.	intergenic	Sgk1\x3b4930444G20Rik	dist\x3d46682\x3bdist\x3d19725	.	SGK1	NA	NA	NA	-	-	-	-	-	-	-	-	-	-
10	23805880	AT	A	PASS	AAChange.refGene=.;AC=1;AF=0.250;ALLELE_END;AN=4;ANNOVAR_DATE=2017-06-01;DP=200;Disease_description.refGene=.;ECNT=1;ExonicFunc.refGene=.;Expression(GNF/Atlas).refGene=.;Expression(egenetics).refGene=.;Func.refGene=intronic;Function_description.refGene=.;GDI-Phred.refGene=.;GDI.refGene=.;Gene.refGene=Slc18b1;GeneDetail.refGene=.;Gene_full_name.refGene=.;NLOD=30.77;N_ART_LOD=-1.213e+00;P(HI).refGe…	-	-	-	-	-	-	-	-	-	-	-	-	-	-	66,6	0.111	-	-	-	-	-	-	-	-		.	intronic	Slc18b1	.	.	SLC18B1	NA	NA	NA	-	-	-	-	-	-	-	-	-	-
10	23960459	TGAGAAGCAC	T	PASS	AAChange.refGene=.;AC=1;AF=0.250;ALLELE_END;AN=4;ANNOVAR_DATE=2017-06-01;DP=249;Disease_description.refGene=.;ECNT=2;ExonicFunc.refGene=.;Expression(GNF/Atlas).refGene=.;Expression(egenetics).refGene=.;Func.refGene=upstream;Function_description.refGene=.;GDI-Phred.refGene=.;GDI.refGene=.;Gene.refGene=Taar4;GeneDetail.refGene=dist\x3d26;Gene_full_name.refGene=.;NLOD=40.04;N_ART_LOD=-2.131e+00;P(HI…	-	-	-	-	-	-	-	-	-	-	-	-	-	-	103,3	0.058	-	-	-	-	-	-	-	-		.	upstream	Taar4	dist\x3d26	.	TAAR4	NA	NA	NA	-	-	-	-	-	-	-	-	-	-
10	23960468	C	CTTTTTTTTT	PASS	AAChange.refGene=.;AC=1;AF=0.250;ALLELE_END;AN=4;ANNOVAR_DATE=2017-06-01;DP=239;Disease_description.refGene=.;ECNT=2;ExonicFunc.refGene=.;Expression(GNF/Atlas).refGene=.;Expression(egenetics).refGene=.;Func.refGene=upstream;Function_description.refGene=.;GDI-Phred.refGene=.;GDI.refGene=.;Gene.refGene=Taar4;GeneDetail.refGene=dist\x3d26;Gene_full_name.refGene=.;NLOD=39.43;N_ART_LOD=-2.125e+00;P(HI…	-	-	-	-	-	-	-	-	-	-	-	-	-	-	95,3	0.062	-	-	-	-	-	-	-	-		.	upstream	Taar4	dist\x3d26	.	TAAR4	NA	NA	NA	-	-	-	-	-	-	-	-	-	-
10	23992454	C	T	PASS	AAChange.refGene=Taar7a:NM_001010829:exon1:c.G1028A:p.G343D;AC=1;AF=0.250;ALLELE_END;AN=4;ANNOVAR_DATE=2017-06-01;DP=916;Disease_description.refGene=.;ECNT=1;ExonicFunc.refGene=nonsynonymous_SNV;Expression(GNF/Atlas).refGene=.;Expression(egenetics).refGene=.;Func.refGene=exonic;Function_description.refGene=.;GDI-Phred.refGene=.;GDI.refGene=.;Gene.refGene=Taar7a;GeneDetail.refGene=.;Gene_full_name…	-	-	-	-	-	-	-	-	-	-	-	-	-	-	399,4	0.039	-	-	-	-	-	-	-	-		nonsynonymous_SNV	exonic	Taar7a	.	Taar7a:NM_001010829:exon1:c.G1028A:p.G343D	TAAR7A	NA	NA	NA	-	-	-	-	-	-	-	-	-	-
10	24223732	G	A	PASS	AAChange.refGene=Moxd1:NM_021509:exon1:c.G129A:p.R43R;AC=1;AF=0.250;ALLELE_END;AN=4;ANNOVAR_DATE=2017-06-01;DP=161;Disease_description.refGene=.;ECNT=1;ExonicFunc.refGene=synonymous_SNV;Expression(GNF/Atlas).refGene=.;Expression(egenetics).refGene=.;Func.refGene=exonic;Function_description.refGene=.;GDI-Phred.refGene=.;GDI.refGene=.;Gene.refGene=Moxd1;GeneDetail.refGene=.;Gene_full_name.refGene=.…	-	-	-	-	-	-	-	-	-	-	-	-	-	-	71,3	0.054	-	-	-	-	-	-	-	-		synonymous_SNV	exonic	Moxd1	.	Moxd1:NM_021509:exon1:c.G129A:p.R43R	MOXD1	NA	PATHOGENIC	NA	-	-	-	-	-	-	-	-	-	-
10	24799382	C	A	PASS	AAChange.refGene=.;AC=1;AF=0.250;ALLELE_END;AN=4;ANNOVAR_DATE=2017-06-01;DP=46;Disease_description.refGene=.;ECNT=2;ExonicFunc.refGene=.;Expression(GNF/Atlas).refGene=.;Expression(egenetics).refGene=.;Func.refGene=intronic;Function_description.refGene=.;GDI-Phred.refGene=.;GDI.refGene=.;Gene.refGene=Enpp3;GeneDetail.refGene=.;Gene_full_name.refGene=.;NLOD=6.50;N_ART_LOD=-1.392e+00;P(HI).refGene=.…	-	-	-	-	-	-	-	-	-	-	-	-	-	-	-	-	-	-	-	-	-	-	13,2	0.210		.	intronic	Enpp3	.	.	ENPP3	NA	NA	NA	-	-	-	-	-	-	-	-	-	-
10	24805729	G	GGAAAAACGGGAGGGAGGGAGGGA	PASS	AAChange.refGene=.;AC=1;AF=0.250;ALLELE_END;AN=4;ANNOVAR_DATE=2017-06-01;DP=22;Disease_description.refGene=.;ECNT=2;ExonicFunc.refGene=.;Expression(GNF/Atlas).refGene=.;Expression(egenetics).refGene=.;Func.refGene=intronic;Function_description.refGene=.;GDI-Phred.refGene=.;GDI.refGene=.;Gene.refGene=Enpp3;GeneDetail.refGene=.;Gene_full_name.refGene=.;NLOD=3.61;N_ART_LOD=-1.114e+00;P(HI).refGene=.…	-	-	-	-	-	-	-	-	-	-	-	-	-	-	-	-	7,3	0.300	-	-	-	-	-	-		.	intronic	Enpp3	.	.	ENPP3	NA	NA	NA	-	-	-	-	-	-	-	-	-	-
10	24805733	A	AGGGAGGGAGG	PASS	AAChange.refGene=.;AC=1;AF=0.250;ALLELE_END;AN=4;ANNOVAR_DATE=2017-06-01;DP=23;Disease_description.refGene=.;ECNT=2;ExonicFunc.refGene=.;Expression(GNF/Atlas).refGene=.;Expression(egenetics).refGene=.;Func.refGene=intronic;Function_description.refGene=.;GDI-Phred.refGene=.;GDI.refGene=.;Gene.refGene=Enpp3;GeneDetail.refGene=.;Gene_full_name.refGene=.;NLOD=3.91;N_ART_LOD=-1.146e+00;P(HI).refGene=.…	-	-	-	-	-	-	-	-	-	-	-	-	-	-	-	-	7,2	0.245	-	-	-	-	-	-		.	intronic	Enpp3	.	.	ENPP3	NA	NA	NA	-	-	-	-	-	-	-	-	-	-
10	26837914	A	T	PASS	AAChange.refGene=.;AC=1;AF=0.250;ALLELE_END;AN=4;ANNOVAR_DATE=2017-06-01;DP=18;Disease_description.refGene=.;ECNT=1;ExonicFunc.refGene=.;Expression(GNF/Atlas).refGene=.;Expression(egenetics).refGene=.;Func.refGene=intronic;Function_description.refGene=.;GDI-Phred.refGene=.;GDI.refGene=.;Gene.refGene=Arhgap18;GeneDetail.refGene=.;Gene_full_name.refGene=.;NLOD=2.92;N_ART_LOD=-1.036e+00;P(HI).refGen…	-	-	-	-	-	-	-	-	-	-	-	-	-	-	3,4	0.562	-	-	-	-	-	-	-	-		.	intronic	Arhgap18	.	.	ARHGAP18	NA	PATHOGENIC	NA	-	-	-	-	-	-	-	-	-	-
10	29148085	G	A	PASS	AAChange.refGene=.;AC=1;AF=0.250;ALLELE_END;AN=4;ANNOVAR_DATE=2017-06-01;DP=48;Disease_description.refGene=.;ECNT=1;ExonicFunc.refGene=.;Expression(GNF/Atlas).refGene=.;Expression(egenetics).refGene=.;Func.refGene=intronic;Function_description.refGene=.;GDI-Phred.refGene=.;GDI.refGene=.;Gene.refGene=Soga3;GeneDetail.refGene=.;Gene_full_name.refGene=.;NLOD=7.22;N_ART_LOD=-1.413e+00;P(HI).refGene=.…	-	-	-	-	-	-	-	-	-	-	-	-	-	-	-	-	-	-	-	-	19,2	0.114	-	-		.	intronic	Soga3	.	.	SOGA3	NA	PATHOGENIC	NA	-	-	-	-	-	-	-	-	-	-
10	33305029	C	T	PASS	AAChange.refGene=.;AC=1;AF=0.250;ALLELE_END;AN=4;ANNOVAR_DATE=2017-06-01;DP=428;Disease_description.refGene=.;ECNT=2;ExonicFunc.refGene=.;Expression(GNF/Atlas).refGene=.;Expression(egenetics).refGene=.;Func.refGene=intronic;Function_description.refGene=.;GDI-Phred.refGene=.;GDI.refGene=.;Gene.refGene=Trdn;GeneDetail.refGene=.;Gene_full_name.refGene=.;NLOD=53.58;N_ART_LOD=-7.334e-02;P(HI).refGene=…	-	-	-	-	-	-	-	-	-	-	-	-	-	-	164,9	0.079	-	-	-	-	-	-	-	-		.	intronic	Trdn	.	.	TRDN	NA	PATHOGENIC	NA	-	-	-	-	-	-	-	-	-	-
10	33972759	G	T	PASS	AAChange.refGene=.;AC=1;AF=0.250;ALLELE_END;AN=4;ANNOVAR_DATE=2017-06-01;DP=200;Disease_description.refGene=.;ECNT=1;ExonicFunc.refGene=.;Expression(GNF/Atlas).refGene=.;Expression(egenetics).refGene=.;Func.refGene=intergenic;Function_description.refGene=.;GDI-Phred.refGene=.;GDI.refGene=.;Gene.refGene=Zufsp\x3bA830082N09Rik;GeneDetail.refGene=dist\x3d21547\x3bdist\x3d14457;Gene_full_name.refGene…	-	-	-	-	-	-	-	-	-	-	-	-	-	-	-	-	-	-	82,4	0.115	-	-	-	-		.	intergenic	Zufsp\x3bA830082N09Rik	dist\x3d21547\x3bdist\x3d14457	.	ZUFSP	NA	NA	NA	-	-	-	-	-	-	-	-	-	-
10	34153920	C	T	PASS	AAChange.refGene=Dse:NM_172508:exon6:c.G1173A:p.L391L;AC=1;AF=0.250;ALLELE_END;AN=4;ANNOVAR_DATE=2017-06-01;DP=262;Disease_description.refGene=.;ECNT=1;ExonicFunc.refGene=synonymous_SNV;Expression(GNF/Atlas).refGene=.;Expression(egenetics).refGene=.;Func.refGene=exonic;Function_description.refGene=.;GDI-Phred.refGene=.;GDI.refGene=.;Gene.refGene=Dse;GeneDetail.refGene=.;Gene_full_name.refGene=.;N…	-	-	-	-	-	-	-	-	-	-	-	-	-	-	-	-	112,3	0.059	-	-	-	-	-	-		synonymous_SNV	exonic	Dse	.	Dse:NM_172508:exon6:c.G1173A:p.L391L	DSE	NA	PATHOGENIC	NA	-	-	-	-	-	-	-	-	-	-
10	34283091	C	CTTTTTTTTTT	PASS	AAChange.refGene=Tspyl1:NM_009433:exon1:c.811_812insTTTTTTTTTT:p.P271Lfs*16;AC=1;AF=0.250;ALLELE_END;AN=4;ANNOVAR_DATE=2017-06-01;DP=420;Disease_description.refGene=.;ECNT=2;ExonicFunc.refGene=frameshift_insertion;Expression(GNF/Atlas).refGene=.;Expression(egenetics).refGene=.;Func.refGene=exonic;Function_description.refGene=.;GDI-Phred.refGene=.;GDI.refGene=.;Gene.refGene=Tspyl1;GeneDetail.refGe…	-	-	-	-	-	-	-	-	-	-	-	-	-	-	172,4	0.031	-	-	-	-	-	-	-	-		frameshift_insertion	exonic	Tspyl1	.	Tspyl1:NM_009433:exon1:c.811_812insTTTTTTTTTT:p.P271Lfs*16	TSPYL1	NA	NA	NA	-	-	-	-	-	-	-	-	-	-
10	34605691	TCAGATGATGG	T	PASS	AAChange.refGene=Frk:NM_001159544:exon6:c.980_986del:p.N327Mfs*7,Frk:NM_010237:exon7:c.980_986del:p.N327Mfs*7;AC=1;AF=0.250;ALLELE_END;AN=4;ANNOVAR_DATE=2017-06-01;DP=296;Disease_description.refGene=.;ECNT=2;ExonicFunc.refGene=frameshift_deletion;Expression(GNF/Atlas).refGene=.;Expression(egenetics).refGene=.;Func.refGene=exonic;Function_description.refGene=.;GDI-Phred.refGene=.;GDI.refGene=.;Gen…	-	-	-	-	-	-	-	-	-	-	-	-	115,4	0.047	-	-	-	-	-	-	-	-	-	-		frameshift_deletion	exonic	Frk	.	Frk:NM_001159544:exon6:c.980_986del:p.N327Mfs*7,Frk:NM_010237:exon7:c.980_986del:p.N327Mfs*7	FRK	NA	NA	NA	-	-	-	-	-	-	-	-	-	-
10	34605701	G	GTTTTTTTTTT	PASS	AAChange.refGene=Frk:NM_001159544:exon6:c.986_987insTTTTTTTTTT:p.G330Ffs*27,Frk:NM_010237:exon7:c.986_987insTTTTTTTTTT:p.G330Ffs*27;AC=1;AF=0.250;ALLELE_END;AN=4;ANNOVAR_DATE=2017-06-01;DP=273;Disease_description.refGene=.;ECNT=2;ExonicFunc.refGene=frameshift_insertion;Expression(GNF/Atlas).refGene=.;Expression(egenetics).refGene=.;Func.refGene=exonic;Function_description.refGene=.;GDI-Phred.refG…	-	-	-	-	-	-	-	-	-	-	-	-	108,4	0.049	-	-	-	-	-	-	-	-	-	-		frameshift_insertion	exonic	Frk	.	Frk:NM_001159544:exon6:c.986_987insTTTTTTTTTT:p.G330Ffs*27,Frk:NM_010237:exon7:c.986_987insTTTTTTTTTT:p.G330Ffs*27	FRK	NA	NA	NA	-	-	-	-	-	-	-	-	-	-
10	39103664	C	T	PASS	AAChange.refGene=.;AC=1;AF=0.250;ALLELE_END;AN=4;ANNOVAR_DATE=2017-06-01;DP=115;Disease_description.refGene=.;ECNT=1;ExonicFunc.refGene=.;Expression(GNF/Atlas).refGene=.;Expression(egenetics).refGene=.;Func.refGene=intronic;Function_description.refGene=.;GDI-Phred.refGene=.;GDI.refGene=.;Gene.refGene=Lama4;GeneDetail.refGene=.;Gene_full_name.refGene=.;NLOD=12.04;N_ART_LOD=-1.635e+00;P(HI).refGene…	-	-	-	-	-	-	-	-	-	-	-	-	-	-	-	-	-	-	-	-	65,3	0.057	-	-		.	intronic	Lama4	.	.	LAMA4	NA	PATHOGENIC	NA	-	-	-	-	-	-	-	-	-	-
10	41303089	G	A	PASS	AAChange.refGene=.;AC=1;AF=0.250;ALLELE_END;AN=4;ANNOVAR_DATE=2017-06-01;DP=19;Disease_description.refGene=.;ECNT=1;ExonicFunc.refGene=.;Expression(GNF/Atlas).refGene=.;Expression(egenetics).refGene=.;Func.refGene=UTR5;Function_description.refGene=.;GDI-Phred.refGene=.;GDI.refGene=.;Gene.refGene=Fig4;GeneDetail.refGene=NM_133999:c.-37C>T;Gene_full_name.refGene=.;NLOD=3.91;N_ART_LOD=-1.146e+00;P(H…	-	-	-	-	-	-	-	-	-	-	-	-	-	-	-	-	-	-	-	-	3,2	0.417	-	-		.	UTR5	Fig4	NM_133999:c.-37C>T	.	FIG4	NA	NA	NA	-	-	-	-	-	-	-	-	-	-
10	41553389	C	A	PASS	AAChange.refGene=.;AC=1;AF=0.250;ALLELE_END;AN=4;ANNOVAR_DATE=2017-06-01;DP=329;Disease_description.refGene=.;ECNT=1;ExonicFunc.refGene=.;Expression(GNF/Atlas).refGene=.;Expression(egenetics).refGene=.;Func.refGene=intronic;Function_description.refGene=.;GDI-Phred.refGene=.;GDI.refGene=.;Gene.refGene=Ccdc162;GeneDetail.refGene=.;Gene_full_name.refGene=.;NLOD=46.01;N_ART_LOD=-2.191e+00;P(HI).refGe…	-	-	-	-	-	-	-	-	-	-	-	-	-	-	-	-	166,3	0.030	-	-	-	-	-	-		.	intronic	Ccdc162	.	.	CCDC162	NA	NA	NA	-	-	-	-	-	-	-	-	-	-
10	42063770	G	T	PASS	AAChange.refGene=.;AC=1;AF=0.250;ALLELE_END;AN=4;ANNOVAR_DATE=2017-06-01;DP=17;Disease_description.refGene=.;ECNT=1;ExonicFunc.refGene=.;Expression(GNF/Atlas).refGene=.;Expression(egenetics).refGene=.;Func.refGene=intergenic;Function_description.refGene=.;GDI-Phred.refGene=.;GDI.refGene=.;Gene.refGene=Armc2\x3bFoxo3;GeneDetail.refGene=dist\x3d45388\x3bdist\x3d122016;Gene_full_name.refGene=.;NLOD=…	-	-	-	-	-	-	-	-	-	-	-	-	-	-	-	-	-	-	6,2	0.250	-	-	-	-		.	intergenic	Armc2\x3bFoxo3	dist\x3d45388\x3bdist\x3d122016	.	ARMC2	NA	NA	NA	-	-	-	-	-	-	-	-	-	-
10	42426384	G	T	PASS	AAChange.refGene=.;AC=1;AF=0.250;ALLELE_END;AN=4;ANNOVAR_DATE=2017-06-01;DP=68;Disease_description.refGene=.;ECNT=2;ExonicFunc.refGene=.;Expression(GNF/Atlas).refGene=.;Expression(egenetics).refGene=.;Func.refGene=intronic;Function_description.refGene=.;GDI-Phred.refGene=.;GDI.refGene=.;Gene.refGene=Afg1l;GeneDetail.refGene=.;Gene_full_name.refGene=.;NLOD=9.33;N_ART_LOD=-1.505e+00;P(HI).refGene=.…	-	-	-	-	-	-	-	-	-	-	32,4	0.121	-	-	-	-	-	-	-	-	-	-	-	-		.	intronic	Afg1l	.	.	AFG1L	NA	PATHOGENIC	NA	-	-	-	-	-	-	-	-	-	-
10	43593584	C	A	PASS	AAChange.refGene=.;AC=1;AF=0.250;ALLELE_END;AN=4;ANNOVAR_DATE=2017-06-01;DP=24;Disease_description.refGene=.;ECNT=1;ExonicFunc.refGene=.;Expression(GNF/Atlas).refGene=.;Expression(egenetics).refGene=.;Func.refGene=ncRNA_intronic;Function_description.refGene=.;GDI-Phred.refGene=.;GDI.refGene=.;Gene.refGene=F830002L21Rik;GeneDetail.refGene=.;Gene_full_name.refGene=.;NLOD=2.71;N_ART_LOD=-1.000e+00;P…	-	-	9,6	0.400	-	-	-	-	-	-	-	-	-	-	-	-	-	-	-	-	-	-	-	-		.	ncRNA_intronic	F830002L21Rik	.	.	F830002L21RIK	NA	NA	NA	-	-	9,0	8.816e-05	-	-	-	-	-	-
10	43967610	G	T	PASS	AAChange.refGene=.;AC=1;AF=0.250;ALLELE_END;AN=4;ANNOVAR_DATE=2017-06-01;DP=193;Disease_description.refGene=.;ECNT=2;ExonicFunc.refGene=.;Expression(GNF/Atlas).refGene=.;Expression(egenetics).refGene=.;Func.refGene=intronic;Function_description.refGene=.;GDI-Phred.refGene=.;GDI.refGene=.;Gene.refGene=Crybg1;GeneDetail.refGene=.;Gene_full_name.refGene=.;NLOD=28.00;N_ART_LOD=-1.975e+00;P(HI).refGen…	-	-	-	-	-	-	-	-	-	-	93,6	0.062	-	-	-	-	-	-	-	-	-	-	-	-		.	intronic	Crybg1	.	.	CRYBG1	NA	NA	NA	-	-	-	-	-	-	-	-	-	-
10	43967727	TGCCTCCCCAA	T	PASS	AAChange.refGene=Crybg1:NM_172393:exon12:c.4077_4086del:p.D1359Efs*45;AC=1;AF=0.250;ALLELE_END;AN=4;ANNOVAR_DATE=2017-06-01;DP=377;Disease_description.refGene=.;ECNT=2;ExonicFunc.refGene=frameshift_deletion;Expression(GNF/Atlas).refGene=.;Expression(egenetics).refGene=.;Func.refGene=exonic;Function_description.refGene=.;GDI-Phred.refGene=.;GDI.refGene=.;Gene.refGene=Crybg1;GeneDetail.refGene=.;Ge…	-	-	-	-	-	-	-	-	-	-	-	-	-	-	-	-	-	-	-	-	202,5	0.037	-	-		frameshift_deletion	exonic	Crybg1	.	Crybg1:NM_172393:exon12:c.4077_4086del:p.D1359Efs*45	CRYBG1	NA	NA	NA	-	-	-	-	-	-	-	-	-	-
10	43967737	A	ATTTTTTTTTT	PASS	AAChange.refGene=Crybg1:NM_172393:exon12:c.4076_4077insAAAAAAAAAA:p.D1359Efs*11;AC=1;AF=0.250;ALLELE_END;AN=4;ANNOVAR_DATE=2017-06-01;DP=347;Disease_description.refGene=.;ECNT=2;ExonicFunc.refGene=frameshift_insertion;Expression(GNF/Atlas).refGene=.;Expression(egenetics).refGene=.;Func.refGene=exonic;Function_description.refGene=.;GDI-Phred.refGene=.;GDI.refGene=.;Gene.refGene=Crybg1;GeneDetail.r…	-	-	-	-	-	-	-	-	-	-	-	-	-	-	-	-	-	-	-	-	191,4	0.025	-	-		frameshift_insertion	exonic	Crybg1	.	Crybg1:NM_172393:exon12:c.4076_4077insAAAAAAAAAA:p.D1359Efs*11	CRYBG1	NA	NA	NA	-	-	-	-	-	-	-	-	-	-
10	44018109	G	T	PASS	AAChange.refGene=.;AC=1;AF=0.250;ALLELE_END;AN=4;ANNOVAR_DATE=2017-06-01;DP=22;Disease_description.refGene=.;ECNT=1;ExonicFunc.refGene=.;Expression(GNF/Atlas).refGene=.;Expression(egenetics).refGene=.;Func.refGene=intergenic;Function_description.refGene=.;GDI-Phred.refGene=.;GDI.refGene=.;Gene.refGene=Crybg1\x3bSpeer5-ps1;GeneDetail.refGene=dist\x3d13263\x3bdist\x3d152338;Gene_full_name.refGene=.…	-	-	-	-	-	-	-	-	-	-	-	-	-	-	-	-	-	-	8,2	0.200	-	-	-	-		.	intergenic	Crybg1\x3bSpeer5-ps1	dist\x3d13263\x3bdist\x3d152338	.	CRYBG1	NA	NA	NA	-	-	-	-	-	-	-	-	-	-
10	45354665	A	ATTTTTTTTTT	PASS	AAChange.refGene=.;AC=1;AF=0.250;ALLELE_END;AN=4;ANNOVAR_DATE=2017-06-01;DP=35;Disease_description.refGene=.;ECNT=2;ExonicFunc.refGene=.;Expression(GNF/Atlas).refGene=.;Expression(egenetics).refGene=.;Func.refGene=intronic;Function_description.refGene=.;GDI-Phred.refGene=.;GDI.refGene=.;Gene.refGene=Bves;GeneDetail.refGene=.;Gene_full_name.refGene=.;NLOD=5.12;N_ART_LOD=-1.255e+00;P(HI).refGene=.;…	-	-	-	-	-	-	-	-	-	-	-	-	-	-	-	-	-	-	-	-	16,2	0.111	-	-		.	intronic	Bves	.	.	BVES	NA	NA	NA	-	-	-	-	-	-	-	-	-	-
10	45670494	T	TAATTCTGTGGCTATTAAAACTAACCATTCA	PASS	AAChange.refGene=Hace1:NM_172473:exon12:c.1223_1224insAATTCTGTGGCTATTAAAACTAACCATTCA:p.F408LILWLLKLTIH;AC=1;AF=0.250;ALLELE_END;AN=4;ANNOVAR_DATE=2017-06-01;DP=146;Disease_description.refGene=.;ECNT=1;ExonicFunc.refGene=nonframeshift_insertion;Expression(GNF/Atlas).refGene=.;Expression(egenetics).refGene=.;Func.refGene=exonic;Function_description.refGene=.;GDI-Phred.refGene=.;GDI.refGene=.;Gene.r…	-	-	-	-	-	-	-	-	-	-	-	-	-	-	-	-	-	-	-	-	-	-	65,4	0.069		nonframeshift_insertion	exonic	Hace1	.	Hace1:NM_172473:exon12:c.1223_1224insAATTCTGTGGCTATTAAAACTAACCATTCA:p.F408LILWLLKLTIH	HACE1	NA	PATHOGENIC	NA	-	-	-	-	-	-	-	-	-	-
10	50766939	G	A	PASS	AAChange.refGene=.;AC=1;AF=0.250;ALLELE_END;AN=4;ANNOVAR_DATE=2017-06-01;DP=32;Disease_description.refGene=.;ECNT=1;ExonicFunc.refGene=.;Expression(GNF/Atlas).refGene=.;Expression(egenetics).refGene=.;Func.refGene=intronic;Function_description.refGene=.;GDI-Phred.refGene=.;GDI.refGene=.;Gene.refGene=Ascc3;GeneDetail.refGene=.;Gene_full_name.refGene=.;NLOD=4.77;N_ART_LOD=-1.240e+00;P(HI).refGene=.…	-	-	-	-	-	-	-	-	-	-	13,2	0.133	-	-	-	-	-	-	-	-	-	-	-	-		.	intronic	Ascc3	.	.	ASCC3	NA	PATHOGENIC	NA	-	-	-	-	-	-	-	-	-	-
10	52933460	C	T	PASS	AAChange.refGene=.;AC=1;AF=0.250;ALLELE_END;AN=4;ANNOVAR_DATE=2017-06-01;DP=26;Disease_description.refGene=.;ECNT=1;ExonicFunc.refGene=.;Expression(GNF/Atlas).refGene=.;Expression(egenetics).refGene=.;Func.refGene=intronic;Function_description.refGene=.;GDI-Phred.refGene=.;GDI.refGene=.;Gene.refGene=Slc35f1;GeneDetail.refGene=.;Gene_full_name.refGene=.;NLOD=4.82;N_ART_LOD=-1.241e+00;P(HI).refGene…	-	-	-	-	-	-	-	-	-	-	-	-	-	-	-	-	5,2	0.344	-	-	-	-	-	-		.	intronic	Slc35f1	.	.	SLC35F1	NA	PATHOGENIC	NA	-	-	-	-	-	-	-	-	-	-
10	53629896	C	A	PASS	AAChange.refGene=Mcm9:NM_027830:exon2:c.G281T:p.S94I;AC=1;AF=0.250;ALLELE_END;AN=4;ANNOVAR_DATE=2017-06-01;DP=26;Disease_description.refGene=.;ECNT=1;ExonicFunc.refGene=nonsynonymous_SNV;Expression(GNF/Atlas).refGene=.;Expression(egenetics).refGene=.;Func.refGene=exonic;Function_description.refGene=.;GDI-Phred.refGene=.;GDI.refGene=.;Gene.refGene=Mcm9;GeneDetail.refGene=.;Gene_full_name.refGene=.…	-	-	-	-	-	-	-	-	-	-	-	-	13,2	0.163	-	-	-	-	-	-	-	-	-	-		nonsynonymous_SNV	exonic	Mcm9	.	Mcm9:NM_027830:exon2:c.G281T:p.S94I	MCM9	NA	PATHOGENIC	NA	-	-	-	-	-	-	-	-	-	-
10	53919304	G	A	PASS	AAChange.refGene=Man1a:NM_008548:exon11:c.C1579T:p.R527X;AC=1;AF=0.250;ALLELE_END;AN=4;ANNOVAR_DATE=2017-06-01;DP=330;Disease_description.refGene=.;ECNT=1;ExonicFunc.refGene=stopgain;Expression(GNF/Atlas).refGene=.;Expression(egenetics).refGene=.;Func.refGene=exonic;Function_description.refGene=.;GDI-Phred.refGene=.;GDI.refGene=.;Gene.refGene=Man1a;GeneDetail.refGene=.;Gene_full_name.refGene=.;NL…	-	-	-	-	-	-	-	-	-	-	110,52	0.323	-	-	-	-	-	-	-	-	-	-	-	-		stopgain	exonic	Man1a	.	Man1a:NM_008548:exon11:c.C1579T:p.R527X	MAN1A	NA	NA	Yes (c)	-	-	-	-	-	-	-	-	-	-
10	53925353	TAACA	T	PASS	AAChange.refGene=.;AC=1;AF=0.250;ALLELE_END;AN=4;ANNOVAR_DATE=2017-06-01;DP=283;Disease_description.refGene=.;ECNT=1;ExonicFunc.refGene=.;Expression(GNF/Atlas).refGene=.;Expression(egenetics).refGene=.;Func.refGene=intronic;Function_description.refGene=.;GDI-Phred.refGene=.;GDI.refGene=.;Gene.refGene=Man1a;GeneDetail.refGene=.;Gene_full_name.refGene=.;NLOD=45.65;N_ART_LOD=-2.072e+00;P(HI).refGene…	-	-	-	-	-	-	-	-	-	-	-	-	120,4	0.036	-	-	-	-	-	-	-	-	-	-		.	intronic	Man1a	.	.	MAN1A	NA	NA	NA	-	-	-	-	-	-	-	-	-	-
10	58225434	G	A	PASS	AAChange.refGene=.;AC=1;AF=0.250;ALLELE_END;AN=4;ANNOVAR_DATE=2017-06-01;DP=39;Disease_description.refGene=.;ECNT=1;ExonicFunc.refGene=.;Expression(GNF/Atlas).refGene=.;Expression(egenetics).refGene=.;Func.refGene=intergenic;Function_description.refGene=.;GDI-Phred.refGene=.;GDI.refGene=.;Gene.refGene=Smpdl3a\x3bDux;GeneDetail.refGene=dist\x3d413604\x3bdist\x3d5217;Gene_full_name.refGene=.;NLOD=3…	-	-	-	-	-	-	-	-	-	-	-	-	-	-	-	-	-	-	-	-	22,4	0.171	-	-		.	intergenic	Smpdl3a\x3bDux	dist\x3d413604\x3bdist\x3d5217	.	SMPDL3A	NA	NA	NA	-	-	-	-	-	-	-	-	-	-
10	58227734	T	C	PASS	AAChange.refGene=.;AC=1;AF=0.250;ALLELE_END;AN=4;ANNOVAR_DATE=2017-06-01;DP=115;Disease_description.refGene=.;ECNT=2;ExonicFunc.refGene=.;Expression(GNF/Atlas).refGene=.;Expression(egenetics).refGene=.;Func.refGene=intergenic;Function_description.refGene=.;GDI-Phred.refGene=.;GDI.refGene=.;Gene.refGene=Smpdl3a\x3bDux;GeneDetail.refGene=dist\x3d415904\x3bdist\x3d2917;Gene_full_name.refGene=.;NLOD=…	-	-	-	-	68,5	0.099	-	-	-	-	-	-	-	-	-	-	-	-	-	-	-	-	-	-		.	intergenic	Smpdl3a\x3bDux	dist\x3d415904\x3bdist\x3d2917	.	SMPDL3A	NA	NA	NA	-	-	-	-	35,0	0.027	-	-	-	-
10	58485675	TGCAGAAATCC	T	PASS	AAChange.refGene=Ranbp2:NM_011240:exon24:c.7798_7803del:p.K2600Qfs*453;AC=1;AF=0.250;ALLELE_END;AN=4;ANNOVAR_DATE=2017-06-01;DP=228;Disease_description.refGene=.;ECNT=2;ExonicFunc.refGene=nonframeshift_deletion;Expression(GNF/Atlas).refGene=.;Expression(egenetics).refGene=.;Func.refGene=exonic;Function_description.refGene=.;GDI-Phred.refGene=.;GDI.refGene=.;Gene.refGene=Ranbp2;GeneDetail.refGene=…	-	-	-	-	-	-	-	-	-	-	-	-	-	-	-	-	-	-	-	-	-	-	95,4	0.046		nonframeshift_deletion	exonic	Ranbp2	.	Ranbp2:NM_011240:exon24:c.7798_7803del:p.K2600Qfs*453	RANBP2	NA	PATHOGENIC	NA	-	-	-	-	-	-	-	-	-	-
10	59435901	G	A	PASS	AAChange.refGene=Oit3:NM_010959:exon4:c.C633T:p.G211G;AC=1;AF=0.250;ALLELE_END;AN=4;ANNOVAR_DATE=2017-06-01;DP=288;Disease_description.refGene=.;ECNT=1;ExonicFunc.refGene=synonymous_SNV;Expression(GNF/Atlas).refGene=.;Expression(egenetics).refGene=.;Func.refGene=exonic;Function_description.refGene=.;GDI-Phred.refGene=.;GDI.refGene=.;Gene.refGene=Oit3;GeneDetail.refGene=.;Gene_full_name.refGene=.;…	-	-	-	-	-	-	-	-	-	-	-	-	-	-	-	-	-	-	155,4	0.051	-	-	-	-		synonymous_SNV	exonic	Oit3	.	Oit3:NM_010959:exon4:c.C633T:p.G211G	OIT3	NA	NA	NA	-	-	-	-	-	-	-	-	-	-
10	59456898	T	A	PASS	AAChange.refGene=.;AC=1;AF=0.250;ALLELE_END;AN=4;ANNOVAR_DATE=2017-06-01;DP=55;Disease_description.refGene=.;ECNT=2;ExonicFunc.refGene=.;Expression(GNF/Atlas).refGene=.;Expression(egenetics).refGene=.;Func.refGene=intronic;Function_description.refGene=.;GDI-Phred.refGene=.;GDI.refGene=.;Gene.refGene=Mcu;GeneDetail.refGene=.;Gene_full_name.refGene=.;NLOD=5.72;N_ART_LOD=-1.310e+00;P(HI).refGene=.;P…	-	-	-	-	-	-	-	-	-	-	-	-	-	-	-	-	-	-	-	-	25,4	0.194	-	-		.	intronic	Mcu	.	.	MCU	NA	NA	NA	-	-	-	-	-	-	-	-	-	-
10	59456903	C	A	PASS	AAChange.refGene=.;AC=1;AF=0.250;ALLELE_END;AN=4;ANNOVAR_DATE=2017-06-01;DP=45;Disease_description.refGene=.;ECNT=2;ExonicFunc.refGene=.;Expression(GNF/Atlas).refGene=.;Expression(egenetics).refGene=.;Func.refGene=intronic;Function_description.refGene=.;GDI-Phred.refGene=.;GDI.refGene=.;Gene.refGene=Mcu;GeneDetail.refGene=.;Gene_full_name.refGene=.;NLOD=5.12;N_ART_LOD=-1.255e+00;P(HI).refGene=.;P…	-	-	-	-	-	-	-	-	-	-	-	-	-	-	-	-	-	-	-	-	24,4	0.143	-	-		.	intronic	Mcu	.	.	MCU	NA	NA	NA	-	-	-	-	-	-	-	-	-	-
10	61890184	C	CACAATCTGGGGTCCCGA	PASS	AAChange.refGene=.;AC=1;AF=0.250;ALLELE_END;AN=4;ANNOVAR_DATE=2017-06-01;DP=108;Disease_description.refGene=.;ECNT=1;ExonicFunc.refGene=.;Expression(GNF/Atlas).refGene=.;Expression(egenetics).refGene=.;Func.refGene=intronic;Function_description.refGene=.;GDI-Phred.refGene=.;GDI.refGene=.;Gene.refGene=Col13a1;GeneDetail.refGene=.;Gene_full_name.refGene=.;NLOD=15.75;N_ART_LOD=-1.744e+00;P(HI).refGe…	-	-	-	-	-	-	-	-	-	-	-	-	-	-	-	-	-	-	-	-	-	-	46,3	0.077		.	intronic	Col13a1	.	.	COL13A1	NA	PATHOGENIC	NA	-	-	-	-	-	-	-	-	-	-
10	62295827	C	T	PASS	AAChange.refGene=Hk1:NM_001146100:exon7:c.G751A:p.D251N,Hk1:NM_010438:exon10:c.G763A:p.D255N;AC=1;AF=0.250;ALLELE_END;AN=4;ANNOVAR_DATE=2017-06-01;DP=217;Disease_description.refGene=.;ECNT=1;ExonicFunc.refGene=nonsynonymous_SNV;Expression(GNF/Atlas).refGene=.;Expression(egenetics).refGene=.;Func.refGene=exonic;Function_description.refGene=.;GDI-Phred.refGene=.;GDI.refGene=.;Gene.refGene=Hk1;GeneD…	-	-	-	-	-	-	-	-	-	-	-	-	-	-	56,42	0.430	-	-	-	-	-	-	-	-		nonsynonymous_SNV	exonic	Hk1	.	Hk1:NM_001146100:exon7:c.G751A:p.D251N,Hk1:NM_010438:exon10:c.G763A:p.D255N	HK1	NA	PATHOGENIC	Yes (a)	-	-	-	-	-	-	-	-	-	-
10	62880080	C	CAAAATCAGTCAAAACAAAGCTACAGAAAAAGAAAGA	PASS	AAChange.refGene=.;AC=1;AF=0.250;ALLELE_END;AN=4;ANNOVAR_DATE=2017-06-01;DP=129;Disease_description.refGene=.;ECNT=1;ExonicFunc.refGene=.;Expression(GNF/Atlas).refGene=.;Expression(egenetics).refGene=.;Func.refGene=upstream;Function_description.refGene=.;GDI-Phred.refGene=.;GDI.refGene=.;Gene.refGene=Tet1;GeneDetail.refGene=dist\x3d66;Gene_full_name.refGene=.;NLOD=18.87;N_ART_LOD=-1.814e+00;P(HI)…	-	-	-	-	-	-	-	-	-	-	-	-	-	-	-	-	-	-	57,3	0.068	-	-	-	-		.	upstream	Tet1	dist\x3d66	.	TET1	NA	PATHOGENIC	NA	-	-	-	-	-	-	-	-	-	-
10	63002849	C	T	PASS	AAChange.refGene=.;AC=1;AF=0.250;ALLELE_END;AN=4;ANNOVAR_DATE=2017-06-01;DP=153;Disease_description.refGene=.;ECNT=2;ExonicFunc.refGene=.;Expression(GNF/Atlas).refGene=.;Expression(egenetics).refGene=.;Func.refGene=intronic;Function_description.refGene=.;GDI-Phred.refGene=.;GDI.refGene=.;Gene.refGene=Rufy2;GeneDetail.refGene=.;Gene_full_name.refGene=.;NLOD=26.78;N_ART_LOD=-1.956e+00;P(HI).refGene…	-	-	-	-	-	-	-	-	-	-	-	-	57,6	0.095	-	-	-	-	-	-	-	-	-	-		.	intronic	Rufy2	.	.	RUFY2	NA	PATHOGENIC	NA	-	-	-	-	-	-	-	-	-	-
10	63002856	C	T	PASS	AAChange.refGene=.;AC=1;AF=0.250;ALLELE_END;AN=4;ANNOVAR_DATE=2017-06-01;DP=188;Disease_description.refGene=.;ECNT=2;ExonicFunc.refGene=.;Expression(GNF/Atlas).refGene=.;Expression(egenetics).refGene=.;Func.refGene=intronic;Function_description.refGene=.;GDI-Phred.refGene=.;GDI.refGene=.;Gene.refGene=Rufy2;GeneDetail.refGene=.;Gene_full_name.refGene=.;NLOD=30.65;N_ART_LOD=-2.032e+00;P(HI).refGene…	-	-	-	-	-	-	-	-	-	-	-	-	65,6	0.107	-	-	-	-	-	-	-	-	-	-		.	intronic	Rufy2	.	.	RUFY2	NA	PATHOGENIC	NA	-	-	-	-	-	-	-	-	-	-
10	63299069	C	T	PASS	AAChange.refGene=.;AC=1;AF=0.250;ALLELE_END;AN=4;ANNOVAR_DATE=2017-06-01;DP=147;Disease_description.refGene=.;ECNT=1;ExonicFunc.refGene=.;Expression(GNF/Atlas).refGene=.;Expression(egenetics).refGene=.;Func.refGene=intronic;Function_description.refGene=.;GDI-Phred.refGene=.;GDI.refGene=.;Gene.refGene=Herc4;GeneDetail.refGene=.;Gene_full_name.refGene=.;NLOD=19.16;N_ART_LOD=-1.571e+00;P(HI).refGene…	-	-	-	-	-	-	-	-	-	-	-	-	-	-	-	-	-	-	-	-	-	-	69,8	0.104		.	intronic	Herc4	.	.	HERC4	NA	NA	NA	-	-	-	-	-	-	-	-	-	-
10	70451006	C	T	PASS	AAChange.refGene=.;AC=1;AF=0.250;ALLELE_END;AN=4;ANNOVAR_DATE=2017-06-01;DP=17;Disease_description.refGene=.;ECNT=2;ExonicFunc.refGene=.;Expression(GNF/Atlas).refGene=.;Expression(egenetics).refGene=.;Func.refGene=intronic;Function_description.refGene=.;GDI-Phred.refGene=.;GDI.refGene=.;Gene.refGene=Fam13c;GeneDetail.refGene=.;Gene_full_name.refGene=.;NLOD=2.41;N_ART_LOD=-9.542e-01;P(HI).refGene=…	-	-	-	-	-	-	-	-	-	-	-	-	-	-	-	-	6,3	0.344	-	-	-	-	-	-		.	intronic	Fam13c	.	.	FAM13C	NA	PATHOGENIC	NA	-	-	-	-	-	-	-	-	-	-
10	71381535	AGCTGTATGC	A	PASS	AAChange.refGene=UNKNOWN;AC=1;AF=0.250;ALLELE_END;AN=4;ANNOVAR_DATE=2017-06-01;DP=189;Disease_description.refGene=.;ECNT=2;ExonicFunc.refGene=unknown;Expression(GNF/Atlas).refGene=.;Expression(egenetics).refGene=.;Func.refGene=exonic;Function_description.refGene=.;GDI-Phred.refGene=.;GDI.refGene=.;Gene.refGene=Ipmk;GeneDetail.refGene=.;Gene_full_name.refGene=.;NLOD=33.40;N_ART_LOD=-2.053e+00;P(HI…	-	-	-	-	-	-	-	-	-	-	-	-	68,3	0.072	-	-	-	-	-	-	-	-	-	-		unknown	exonic	Ipmk	.	UNKNOWN	IPMK	NA	NA	NA	-	-	-	-	-	-	-	-	-	-
10	75261740	TAAATGGGCA	T	PASS	AAChange.refGene=.;AC=1;AF=0.250;ALLELE_END;AN=4;ANNOVAR_DATE=2017-06-01;DP=187;Disease_description.refGene=.;ECNT=2;ExonicFunc.refGene=.;Expression(GNF/Atlas).refGene=.;Expression(egenetics).refGene=.;Func.refGene=intronic;Function_description.refGene=.;GDI-Phred.refGene=.;GDI.refGene=.;Gene.refGene=Specc1l;GeneDetail.refGene=.;Gene_full_name.refGene=.;NLOD=27.95;N_ART_LOD=-1.985e+00;P(HI).refGe…	-	-	-	-	-	-	-	-	-	-	-	-	-	-	-	-	81,3	0.057	-	-	-	-	-	-		.	intronic	Specc1l	.	.	SPECC1L	NA	PATHOGENIC	NA	-	-	-	-	-	-	-	-	-	-
10	76039536	C	T	PASS	AAChange.refGene=Zfp280b:NM_177475:exon2:c.C1248T:p.C416C;AC=1;AF=0.250;ALLELE_END;AN=4;ANNOVAR_DATE=2017-06-01;DP=348;Disease_description.refGene=.;ECNT=1;ExonicFunc.refGene=synonymous_SNV;Expression(GNF/Atlas).refGene=.;Expression(egenetics).refGene=.;Func.refGene=exonic;Function_description.refGene=.;GDI-Phred.refGene=.;GDI.refGene=.;Gene.refGene=Zfp280b;GeneDetail.refGene=.;Gene_full_name.ref…	-	-	-	-	-	-	-	-	-	-	-	-	-	-	-	-	-	-	167,3	0.031	-	-	-	-		synonymous_SNV	exonic	Zfp280b	.	Zfp280b:NM_177475:exon2:c.C1248T:p.C416C	ZFP280B	NA	NA	NA	-	-	-	-	-	-	-	-	-	-
10	77022231	AT	A	PASS	AAChange.refGene=.;AC=1;AF=0.250;ALLELE_END;AN=4;ANNOVAR_DATE=2017-06-01;DP=224;Disease_description.refGene=.;ECNT=1;ExonicFunc.refGene=.;Expression(GNF/Atlas).refGene=.;Expression(egenetics).refGene=.;Func.refGene=downstream;Function_description.refGene=.;GDI-Phred.refGene=.;GDI.refGene=.;Gene.refGene=Gm10787;GeneDetail.refGene=dist\x3d18;Gene_full_name.refGene=.;NLOD=26.99;N_ART_LOD=-2.019e+00;…	-	-	-	-	-	-	-	-	-	-	-	-	-	-	-	-	-	-	62,5	0.216	-	-	-	-		.	downstream	Gm10787	dist\x3d18	.	GM10787	NA	NA	NA	-	-	-	-	-	-	-	-	-	-
10	77295796	C	A	PASS	AAChange.refGene=Adarb1:NM_001024837:exon10:c.G1858T:p.E620X,Adarb1:NM_130895:exon10:c.G1828T:p.E610X;AC=1;AF=0.250;ALLELE_END;AN=4;ANNOVAR_DATE=2017-06-01;DP=150;Disease_description.refGene=.;ECNT=1;ExonicFunc.refGene=stopgain;Expression(GNF/Atlas).refGene=.;Expression(egenetics).refGene=.;Func.refGene=exonic;Function_description.refGene=.;GDI-Phred.refGene=.;GDI.refGene=.;Gene.refGene=Adarb1;Ge…	-	-	-	-	-	-	-	-	77,3	0.066	-	-	-	-	-	-	-	-	-	-	-	-	-	-		stopgain	exonic	Adarb1	.	Adarb1:NM_001024837:exon10:c.G1858T:p.E620X,Adarb1:NM_130895:exon10:c.G1828T:p.E610X	ADARB1	NA	NA	NA	-	-	-	-	-	-	-	-	62,0	0.025
10	78001202	C	A	PASS	AAChange.refGene=.;AC=1;AF=0.250;ALLELE_END;AN=4;ANNOVAR_DATE=2017-06-01;DP=23;Disease_description.refGene=.;ECNT=1;ExonicFunc.refGene=.;Expression(GNF/Atlas).refGene=.;Expression(egenetics).refGene=.;Func.refGene=intronic;Function_description.refGene=.;GDI-Phred.refGene=.;GDI.refGene=.;Gene.refGene=Pfkl;GeneDetail.refGene=.;Gene_full_name.refGene=.;NLOD=3.01;N_ART_LOD=-1.041e+00;P(HI).refGene=.;…	-	-	-	-	-	-	-	-	-	-	-	-	-	-	-	-	11,2	0.154	-	-	-	-	-	-		.	intronic	Pfkl	.	.	PFKL	NA	NA	NA	-	-	-	-	-	-	-	-	-	-
10	79478842	G	A	PASS	AAChange.refGene=Vmn2r83:NM_001104537:exon3:c.G923A:p.G308D;AC=1;AF=0.250;ALLELE_END;AN=4;ANNOVAR_DATE=2017-06-01;DP=289;Disease_description.refGene=.;ECNT=1;ExonicFunc.refGene=nonsynonymous_SNV;Expression(GNF/Atlas).refGene=.;Expression(egenetics).refGene=.;Func.refGene=exonic;Function_description.refGene=.;GDI-Phred.refGene=.;GDI.refGene=.;Gene.refGene=Vmn2r83;GeneDetail.refGene=.;Gene_full_nam…	-	-	-	-	-	-	-	-	-	-	-	-	-	-	-	-	-	-	-	-	-	-	138,3	0.038		nonsynonymous_SNV	exonic	Vmn2r83	.	Vmn2r83:NM_001104537:exon3:c.G923A:p.G308D	VMN2R83	NA	NA	NA	-	-	-	-	-	-	-	-	-	-
10	79640082	C	T	PASS	AAChange.refGene=Odf3l2:NM_001033473:exon4:c.G647A:p.R216Q;AC=1;AF=0.250;ALLELE_END;AN=4;ANNOVAR_DATE=2017-06-01;DP=95;Disease_description.refGene=.;ECNT=1;ExonicFunc.refGene=nonsynonymous_SNV;Expression(GNF/Atlas).refGene=.;Expression(egenetics).refGene=.;Func.refGene=exonic;Function_description.refGene=.;GDI-Phred.refGene=.;GDI.refGene=.;Gene.refGene=Odf3l2;GeneDetail.refGene=.;Gene_full_name.r…	-	-	-	-	-	-	-	-	-	-	-	-	-	-	22,9	0.300	-	-	-	-	-	-	-	-		nonsynonymous_SNV	exonic	Odf3l2	.	Odf3l2:NM_001033473:exon4:c.G647A:p.R216Q	ODF3L2	NA	NA	Yes (a)	-	-	-	-	-	-	-	-	-	-
10	79767269	G	T	PASS	AAChange.refGene=.;AC=1;AF=0.250;ALLELE_END;AN=4;ANNOVAR_DATE=2017-06-01;DP=12;Disease_description.refGene=.;ECNT=1;ExonicFunc.refGene=.;Expression(GNF/Atlas).refGene=.;Expression(egenetics).refGene=.;Func.refGene=ncRNA_intronic;Function_description.refGene=.;GDI-Phred.refGene=.;GDI.refGene=.;Gene.refGene=Bc1;GeneDetail.refGene=.;Gene_full_name.refGene=.;NLOD=2.41;N_ART_LOD=-9.738e-01;P(HI).refGe…	-	-	-	-	-	-	-	-	-	-	-	-	-	-	-	-	-	-	-	-	1,2	0.667	-	-		.	ncRNA_intronic	Bc1	.	.	BC1	NA	NA	NA	-	-	-	-	-	-	-	-	-	-
10	80495067	C	A	PASS	AAChange.refGene=Onecut3:NM_139226:exon1:c.C60A:p.G20G;AC=1;AF=0.250;ALLELE_END;AN=4;ANNOVAR_DATE=2017-06-01;DP=36;Disease_description.refGene=.;ECNT=1;ExonicFunc.refGene=synonymous_SNV;Expression(GNF/Atlas).refGene=.;Expression(egenetics).refGene=.;Func.refGene=exonic;Function_description.refGene=.;GDI-Phred.refGene=.;GDI.refGene=.;Gene.refGene=Onecut3;GeneDetail.refGene=.;Gene_full_name.refGene…	-	-	-	-	-	-	-	-	18,2	0.100	-	-	-	-	-	-	-	-	-	-	-	-	-	-		synonymous_SNV	exonic	Onecut3	.	Onecut3:NM_139226:exon1:c.C60A:p.G20G	ONECUT3	NA	NA	NA	-	-	-	-	-	-	-	-	16,0	6.782e-05
10	81082081	G	T	PASS	AAChange.refGene=.;AC=1;AF=0.250;ALLELE_END;AN=4;ANNOVAR_DATE=2017-06-01;DP=18;Disease_description.refGene=.;ECNT=2;ExonicFunc.refGene=.;Expression(GNF/Atlas).refGene=.;Expression(egenetics).refGene=.;Func.refGene=UTR3;Function_description.refGene=.;GDI-Phred.refGene=.;GDI.refGene=.;Gene.refGene=Thop1;GeneDetail.refGene=NM_022653:c.*62G>T;Gene_full_name.refGene=.;NLOD=3.14;N_ART_LOD=-1.068e+00;P(…	-	-	-	-	-	-	-	-	-	-	4,2	0.357	-	-	-	-	-	-	-	-	-	-	-	-		.	UTR3	Thop1	NM_022653:c.*62G>T	.	THOP1	NA	NA	NA	-	-	-	-	-	-	-	-	-	-
10	81144467	G	A	PASS	AAChange.refGene=Zbtb7a:NM_010731:exon2:c.G494A:p.R165H;AC=1;AF=0.250;ALLELE_END;AN=4;ANNOVAR_DATE=2017-06-01;DP=199;Disease_description.refGene=.;ECNT=1;ExonicFunc.refGene=nonsynonymous_SNV;Expression(GNF/Atlas).refGene=.;Expression(egenetics).refGene=.;Func.refGene=exonic;Function_description.refGene=.;GDI-Phred.refGene=.;GDI.refGene=.;Gene.refGene=Zbtb7a;GeneDetail.refGene=.;Gene_full_name.ref…	-	-	-	-	-	-	-	-	-	-	88,3	0.062	-	-	-	-	-	-	-	-	-	-	-	-		nonsynonymous_SNV	exonic	Zbtb7a	.	Zbtb7a:NM_010731:exon2:c.G494A:p.R165H	ZBTB7A	NA	NA	NA	-	-	-	-	-	-	-	-	-	-
10	82020590	C	T	PASS	AAChange.refGene=.;AC=1;AF=0.250;ALLELE_END;AN=4;ANNOVAR_DATE=2017-06-01;DP=1027;Disease_description.refGene=.;ECNT=1;ExonicFunc.refGene=.;Expression(GNF/Atlas).refGene=.;Expression(egenetics).refGene=.;Func.refGene=intergenic;Function_description.refGene=.;GDI-Phred.refGene=.;GDI.refGene=.;Gene.refGene=Gm3055\x3bZfp873;GeneDetail.refGene=dist\x3d90078\x3bdist\x3d27533;Gene_full_name.refGene=.;NL…	-	-	-	-	-	-	-	-	-	-	-	-	-	-	-	-	-	-	-	-	-	-	484,15	0.058		.	intergenic	Gm3055\x3bZfp873	dist\x3d90078\x3bdist\x3d27533	.	GM3055	NA	NA	NA	-	-	-	-	-	-	-	-	-	-
10	82431875	G	A	PASS	AAChange.refGene=.;AC=1;AF=0.250;ALLELE_END;AN=4;ANNOVAR_DATE=2017-06-01;DP=542;Disease_description.refGene=.;ECNT=1;ExonicFunc.refGene=.;Expression(GNF/Atlas).refGene=.;Expression(egenetics).refGene=.;Func.refGene=intergenic;Function_description.refGene=.;GDI-Phred.refGene=.;GDI.refGene=.;Gene.refGene=Zfp938\x3bGm1553;GeneDetail.refGene=dist\x3d190600\x3bdist\x3d54658;Gene_full_name.refGene=.;NL…	-	-	-	-	-	-	-	-	-	-	-	-	-	-	-	-	-	-	268,4	0.030	-	-	-	-		.	intergenic	Zfp938\x3bGm1553	dist\x3d190600\x3bdist\x3d54658	.	ZFP938	NA	NA	NA	-	-	-	-	-	-	-	-	-	-
10	82750227	C	T	PASS	AAChange.refGene=.;AC=1;AF=0.250;ALLELE_END;AN=4;ANNOVAR_DATE=2017-06-01;DP=42;Disease_description.refGene=.;ECNT=1;ExonicFunc.refGene=.;Expression(GNF/Atlas).refGene=.;Expression(egenetics).refGene=.;Func.refGene=UTR3;Function_description.refGene=.;GDI-Phred.refGene=.;GDI.refGene=.;Gene.refGene=Nfyb;GeneDetail.refGene=NM_010914:c.*188G>A;Gene_full_name.refGene=.;NLOD=4.33;N_ART_LOD=-1.101e+00;P(…	-	-	-	-	-	-	-	-	-	-	-	-	-	-	-	-	-	-	12,3	0.284	-	-	-	-		.	UTR3	Nfyb	NM_010914:c.*188G>A	.	NFYB	NA	NA	NA	-	-	-	-	-	-	-	-	-	-
10	83549410	G	T	PASS	AAChange.refGene=.;AC=1;AF=0.250;ALLELE_END;AN=4;ANNOVAR_DATE=2017-06-01;DP=172;Disease_description.refGene=.;ECNT=1;ExonicFunc.refGene=.;Expression(GNF/Atlas).refGene=.;Expression(egenetics).refGene=.;Func.refGene=intronic;Function_description.refGene=.;GDI-Phred.refGene=.;GDI.refGene=.;Gene.refGene=Washc4;GeneDetail.refGene=.;Gene_full_name.refGene=.;NLOD=25.34;N_ART_LOD=-1.941e+00;P(HI).refGen…	-	-	-	-	-	-	-	-	-	-	-	-	-	-	-	-	75,5	0.077	-	-	-	-	-	-		.	intronic	Washc4	.	.	WASHC4	NA	PATHOGENIC	NA	-	-	-	-	-	-	-	-	-	-
10	87481731	A	G	PASS	AAChange.refGene=.;AC=1;AF=0.250;ALLELE_END;AN=4;ANNOVAR_DATE=2017-06-01;DP=30;Disease_description.refGene=.;ECNT=1;ExonicFunc.refGene=.;Expression(GNF/Atlas).refGene=.;Expression(egenetics).refGene=.;Func.refGene=intergenic;Function_description.refGene=.;GDI-Phred.refGene=.;GDI.refGene=.;Gene.refGene=1700113H08Rik\x3bAscl1;GeneDetail.refGene=dist\x3d251132\x3bdist\x3d9310;Gene_full_name.refGene=…	-	-	-	-	-	-	-	-	-	-	-	-	-	-	11,2	0.154	-	-	-	-	-	-	-	-		.	intergenic	1700113H08Rik\x3bAscl1	dist\x3d251132\x3bdist\x3d9310	.	1700113H08RIK	NA	NA	NA	-	-	-	-	-	-	-	-	-	-
10	88894127	A	G	PASS	AAChange.refGene=.;AC=1;AF=0.250;ALLELE_END;AN=4;ANNOVAR_DATE=2017-06-01;DP=19;Disease_description.refGene=.;ECNT=1;ExonicFunc.refGene=.;Expression(GNF/Atlas).refGene=.;Expression(egenetics).refGene=.;Func.refGene=intronic;Function_description.refGene=.;GDI-Phred.refGene=.;GDI.refGene=.;Gene.refGene=Slc5a8;GeneDetail.refGene=.;Gene_full_name.refGene=.;NLOD=3.91;N_ART_LOD=-1.146e+00;P(HI).refGene=…	-	-	-	-	-	-	-	-	-	-	-	-	-	-	-	-	-	-	-	-	-	-	4,2	0.333		.	intronic	Slc5a8	.	.	SLC5A8	NA	PATHOGENIC	NA	-	-	-	-	-	-	-	-	-	-
10	90134529	G	A	PASS	AAChange.refGene=.;AC=1;AF=0.250;ALLELE_END;AN=4;ANNOVAR_DATE=2017-06-01;DP=152;Disease_description.refGene=.;ECNT=1;ExonicFunc.refGene=.;Expression(GNF/Atlas).refGene=.;Expression(egenetics).refGene=.;Func.refGene=intronic;Function_description.refGene=.;GDI-Phred.refGene=.;GDI.refGene=.;Gene.refGene=Anks1b;GeneDetail.refGene=.;Gene_full_name.refGene=.;NLOD=20.28;N_ART_LOD=-1.851e+00;P(HI).refGen…	75,3	0.050	-	-	-	-	-	-	-	-	-	-	-	-	-	-	-	-	-	-	-	-	-	-		.	intronic	Anks1b	.	.	ANKS1B	NA	PATHOGENIC	NA	68,0	0.040	-	-	-	-	-	-	-	-
10	91079631	AGTGGCCT	A	PASS	AAChange.refGene=Apaf1:NM_001042558:exon3:c.139_143del:p.A47Sfs*10,Apaf1:NM_001282947:exon3:c.139_143del:p.A47Sfs*10,Apaf1:NM_009684:exon3:c.139_143del:p.A47Sfs*10;AC=1;AF=0.250;ALLELE_END;AN=4;ANNOVAR_DATE=2017-06-01;DP=114;Disease_description.refGene=.;ECNT=2;ExonicFunc.refGene=frameshift_deletion;Expression(GNF/Atlas).refGene=.;Expression(egenetics).refGene=.;Func.refGene=exonic;Function_descr…	-	-	-	-	-	-	-	-	-	-	-	-	39,3	0.092	-	-	-	-	-	-	-	-	-	-		frameshift_deletion	exonic	Apaf1	.	Apaf1:NM_001042558:exon3:c.139_143del:p.A47Sfs*10,Apaf1:NM_001282947:exon3:c.139_143del:p.A47Sfs*10,Apaf1:NM_009684:exon3:c.139_143del:p.A47Sfs*10	APAF1	NA	PATHOGENIC	NA	-	-	-	-	-	-	-	-	-	-
10	91118753	G	A	PASS	AAChange.refGene=Slc25a3:NM_133668:exon5:c.C575T:p.A192V;AC=1;AF=0.250;ALLELE_END;AN=4;ANNOVAR_DATE=2017-06-01;DP=378;Disease_description.refGene=.;ECNT=1;ExonicFunc.refGene=nonsynonymous_SNV;Expression(GNF/Atlas).refGene=.;Expression(egenetics).refGene=.;Func.refGene=exonic;Function_description.refGene=.;GDI-Phred.refGene=.;GDI.refGene=.;Gene.refGene=Slc25a3;GeneDetail.refGene=.;Gene_full_name.r…	-	-	-	-	-	-	-	-	-	-	-	-	-	-	-	-	-	-	-	-	173,3	0.037	-	-		nonsynonymous_SNV	exonic	Slc25a3	.	Slc25a3:NM_133668:exon5:c.C575T:p.A192V	SLC25A3	NA	NA	NA	-	-	-	-	-	-	-	-	-	-
10	93665930	T	A	PASS	AAChange.refGene=.;AC=1;AF=0.250;ALLELE_END;AN=4;ANNOVAR_DATE=2017-06-01;DP=203;Disease_description.refGene=.;ECNT=1;ExonicFunc.refGene=.;Expression(GNF/Atlas).refGene=.;Expression(egenetics).refGene=.;Func.refGene=intronic;Function_description.refGene=.;GDI-Phred.refGene=.;GDI.refGene=.;Gene.refGene=Ntn4;GeneDetail.refGene=.;Gene_full_name.refGene=.;NLOD=22.53;N_ART_LOD=-1.893e+00;P(HI).refGene=…	-	-	-	-	-	-	-	-	-	-	-	-	-	-	-	-	-	-	-	-	105,6	0.099	-	-		.	intronic	Ntn4	.	.	NTN4	NA	PATHOGENIC	NA	-	-	-	-	-	-	-	-	-	-
10	94044948	TCAGGGAGCCC	T	PASS	AAChange.refGene=Fgd6:NM_053072:exon2:c.1664_1673del:p.S555*;AC=1;AF=0.250;ALLELE_END;AN=4;ANNOVAR_DATE=2017-06-01;DP=541;Disease_description.refGene=.;ECNT=2;ExonicFunc.refGene=frameshift_deletion;Expression(GNF/Atlas).refGene=.;Expression(egenetics).refGene=.;Func.refGene=exonic;Function_description.refGene=.;GDI-Phred.refGene=.;GDI.refGene=.;Gene.refGene=Fgd6;GeneDetail.refGene=.;Gene_full_nam…	-	-	-	-	-	-	-	-	-	-	-	-	-	-	-	-	253,4	0.034	-	-	-	-	-	-		frameshift_deletion	exonic	Fgd6	.	Fgd6:NM_053072:exon2:c.1664_1673del:p.S555*	FGD6	NA	NA	NA	-	-	-	-	-	-	-	-	-	-
10	94045482	C	T	PASS	AAChange.refGene=Fgd6:NM_053072:exon2:c.C2197T:p.P733S;AC=1;AF=0.250;ALLELE_END;AN=4;ANNOVAR_DATE=2017-06-01;DP=251;Disease_description.refGene=.;ECNT=1;ExonicFunc.refGene=nonsynonymous_SNV;Expression(GNF/Atlas).refGene=.;Expression(egenetics).refGene=.;Func.refGene=exonic;Function_description.refGene=.;GDI-Phred.refGene=.;GDI.refGene=.;Gene.refGene=Fgd6;GeneDetail.refGene=.;Gene_full_name.refGen…	-	-	-	-	-	-	-	-	-	-	-	-	-	-	-	-	-	-	-	-	123,3	0.039	-	-		nonsynonymous_SNV	exonic	Fgd6	.	Fgd6:NM_053072:exon2:c.C2197T:p.P733S	FGD6	NA	NA	NA	-	-	-	-	-	-	-	-	-	-
10	100489394	ATGTCTTGGG	A	PASS	AAChange.refGene=.;AC=1;AF=0.250;ALLELE_END;AN=4;ANNOVAR_DATE=2017-06-01;DP=289;Disease_description.refGene=.;ECNT=2;ExonicFunc.refGene=.;Expression(GNF/Atlas).refGene=.;Expression(egenetics).refGene=.;Func.refGene=intronic;Function_description.refGene=.;GDI-Phred.refGene=.;GDI.refGene=.;Gene.refGene=Cep290;GeneDetail.refGene=.;Gene_full_name.refGene=.;NLOD=39.63;N_ART_LOD=-5.250e-01;P(HI).refGen…	-	-	-	-	-	-	-	-	-	-	-	-	-	-	123,5	0.057	-	-	-	-	-	-	-	-		.	intronic	Cep290	.	.	CEP290	NA	PATHOGENIC	NA	-	-	-	-	-	-	-	-	-	-
10	102388378	C	T	PASS	AAChange.refGene=Mgat4c:NM_026243:exon4:c.C452T:p.A151V,Mgat4c:NM_001162368:exon6:c.C452T:p.A151V,Mgat4c:NM_001162369:exon6:c.C452T:p.A151V,Mgat4c:NM_001205098:exon8:c.C452T:p.A151V;AC=1;AF=0.250;ALLELE_END;AN=4;ANNOVAR_DATE=2017-06-01;DP=300;Disease_description.refGene=.;ECNT=1;ExonicFunc.refGene=nonsynonymous_SNV;Expression(GNF/Atlas).refGene=.;Expression(egenetics).refGene=.;Func.refGene=exoni…	-	-	-	-	-	-	-	-	140,3	0.045	-	-	-	-	-	-	-	-	-	-	-	-	-	-		nonsynonymous_SNV	exonic	Mgat4c	.	Mgat4c:NM_026243:exon4:c.C452T:p.A151V,Mgat4c:NM_001162368:exon6:c.C452T:p.A151V,Mgat4c:NM_001162369:exon6:c.C452T:p.A151V,Mgat4c:NM_001205098:exon8:c.C452T:p.A151V	MGAT4C	NA	PATHOGENIC	NA	-	-	-	-	-	-	-	-	143,0	0.025
10	103028581	G	A	PASS	AAChange.refGene=Alx1:NM_172553:exon1:c.C26T:p.A9V;AC=1;AF=0.250;ALLELE_END;AN=4;ANNOVAR_DATE=2017-06-01;DP=148;Disease_description.refGene=.;ECNT=1;ExonicFunc.refGene=nonsynonymous_SNV;Expression(GNF/Atlas).refGene=.;Expression(egenetics).refGene=.;Func.refGene=exonic;Function_description.refGene=.;GDI-Phred.refGene=.;GDI.refGene=.;Gene.refGene=Alx1;GeneDetail.refGene=.;Gene_full_name.refGene=.;…	-	-	69,3	0.042	-	-	-	-	-	-	-	-	-	-	-	-	-	-	-	-	-	-	-	-		nonsynonymous_SNV	exonic	Alx1	.	Alx1:NM_172553:exon1:c.C26T:p.A9V	ALX1	NA	PATHOGENIC	NA	-	-	72,0	0.032	-	-	-	-	-	-
10	103068944	ACTCAGGC	A	PASS	AAChange.refGene=Lrriq1:NM_001163559:exon25:c.4821_4827del:p.L1607Ffs*2;AC=1;AF=0.250;ALLELE_END;AN=4;ANNOVAR_DATE=2017-06-01;DP=457;Disease_description.refGene=.;ECNT=1;ExonicFunc.refGene=frameshift_deletion;Expression(GNF/Atlas).refGene=.;Expression(egenetics).refGene=.;Func.refGene=exonic;Function_description.refGene=.;GDI-Phred.refGene=.;GDI.refGene=.;Gene.refGene=Lrriq1;GeneDetail.refGene=.;…	-	-	-	-	-	-	-	-	-	-	-	-	-	-	-	-	254,4	0.021	-	-	-	-	-	-		frameshift_deletion	exonic	Lrriq1	.	Lrriq1:NM_001163559:exon25:c.4821_4827del:p.L1607Ffs*2	LRRIQ1	NA	NA	NA	-	-	-	-	-	-	-	-	-	-
10	104874574	A	G	PASS	AAChange.refGene=.;AC=1;AF=0.250;ALLELE_END;AN=4;ANNOVAR_DATE=2017-06-01;DP=33;Disease_description.refGene=.;ECNT=1;ExonicFunc.refGene=.;Expression(GNF/Atlas).refGene=.;Expression(egenetics).refGene=.;Func.refGene=intergenic;Function_description.refGene=.;GDI-Phred.refGene=.;GDI.refGene=.;Gene.refGene=Mir6411\x3bTmtc2;GeneDetail.refGene=dist\x3d587198\x3bdist\x3d313090;Gene_full_name.refGene=.;NL…	-	-	-	-	-	-	-	-	-	-	-	-	-	-	-	-	-	-	-	-	-	-	14,2	0.125		.	intergenic	Mir6411\x3bTmtc2	dist\x3d587198\x3bdist\x3d313090	.	MIR6411	NA	NA	NA	-	-	-	-	-	-	-	-	-	-
10	106444761	G	A	PASS	AAChange.refGene=.;AC=1;AF=0.250;ALLELE_END;AN=4;ANNOVAR_DATE=2017-06-01;DP=108;Disease_description.refGene=.;ECNT=2;ExonicFunc.refGene=.;Expression(GNF/Atlas).refGene=.;Expression(egenetics).refGene=.;Func.refGene=intergenic;Function_description.refGene=.;GDI-Phred.refGene=.;GDI.refGene=.;Gene.refGene=Ccdc59\x3bPpfia2;GeneDetail.refGene=dist\x3d597251\x3bdist\x3d25549;Gene_full_name.refGene=.;NL…	-	-	32,4	0.263	-	-	-	-	-	-	-	-	-	-	-	-	-	-	-	-	-	-	-	-		.	intergenic	Ccdc59\x3bPpfia2	dist\x3d597251\x3bdist\x3d25549	.	CCDC59	NA	PATHOGENIC	NA	-	-	33,0	0.163	-	-	-	-	-	-
10	106444762	A	G	PASS	AAChange.refGene=.;AC=1;AF=0.250;ALLELE_END;AN=4;ANNOVAR_DATE=2017-06-01;DP=109;Disease_description.refGene=.;ECNT=2;ExonicFunc.refGene=.;Expression(GNF/Atlas).refGene=.;Expression(egenetics).refGene=.;Func.refGene=intergenic;Function_description.refGene=.;GDI-Phred.refGene=.;GDI.refGene=.;Gene.refGene=Ccdc59\x3bPpfia2;GeneDetail.refGene=dist\x3d597252\x3bdist\x3d25548;Gene_full_name.refGene=.;NL…	-	-	32,4	0.263	-	-	-	-	-	-	-	-	-	-	-	-	-	-	-	-	-	-	-	-		.	intergenic	Ccdc59\x3bPpfia2	dist\x3d597252\x3bdist\x3d25548	.	CCDC59	NA	PATHOGENIC	NA	-	-	33,0	0.170	-	-	-	-	-	-
10	107271824	A	C	PASS	AAChange.refGene=.;AC=1;AF=0.250;ALLELE_END;AN=4;ANNOVAR_DATE=2017-06-01;DP=92;Disease_description.refGene=.;ECNT=1;ExonicFunc.refGene=.;Expression(GNF/Atlas).refGene=.;Expression(egenetics).refGene=.;Func.refGene=upstream;Function_description.refGene=.;GDI-Phred.refGene=.;GDI.refGene=.;Gene.refGene=Lin7a;GeneDetail.refGene=dist\x3d7;Gene_full_name.refGene=.;NLOD=9.35;N_ART_LOD=-1.489e+00;P(HI).r…	-	-	-	-	-	-	-	-	-	-	-	-	-	-	-	-	49,3	0.104	-	-	-	-	-	-		.	upstream	Lin7a	dist\x3d7	.	LIN7A	NA	PATHOGENIC	NA	-	-	-	-	-	-	-	-	-	-
10	108627301	G	A	PASS	AAChange.refGene=Syt1:NM_001252342:exon8:c.C750T:p.G250G,Syt1:NM_009306:exon8:c.C759T:p.G253G,Syt1:NM_001252341:exon9:c.C759T:p.G253G;AC=1;AF=0.250;ALLELE_END;AN=4;ANNOVAR_DATE=2017-06-01;DP=322;Disease_description.refGene=.;ECNT=1;ExonicFunc.refGene=synonymous_SNV;Expression(GNF/Atlas).refGene=.;Expression(egenetics).refGene=.;Func.refGene=exonic;Function_description.refGene=.;GDI-Phred.refGene=…	-	-	-	-	-	-	-	-	157,4	0.043	-	-	-	-	-	-	-	-	-	-	-	-	-	-		synonymous_SNV	exonic	Syt1	.	Syt1:NM_001252342:exon8:c.C750T:p.G250G,Syt1:NM_009306:exon8:c.C759T:p.G253G,Syt1:NM_001252341:exon9:c.C759T:p.G253G	SYT1	NA	PATHOGENIC	NA	-	-	-	-	-	-	-	-	145,0	0.033
10	109816148	C	T	PASS	AAChange.refGene=.;AC=1;AF=0.250;ALLELE_END;AN=4;ANNOVAR_DATE=2017-06-01;DP=52;Disease_description.refGene=.;ECNT=1;ExonicFunc.refGene=.;Expression(GNF/Atlas).refGene=.;Expression(egenetics).refGene=.;Func.refGene=intronic;Function_description.refGene=.;GDI-Phred.refGene=.;GDI.refGene=.;Gene.refGene=Nav3;GeneDetail.refGene=.;Gene_full_name.refGene=.;NLOD=6.59;N_ART_LOD=-8.672e-01;P(HI).refGene=.;…	-	-	-	-	-	-	-	-	-	-	-	-	15,3	0.172	-	-	-	-	-	-	-	-	-	-		.	intronic	Nav3	.	.	NAV3	NA	PATHOGENIC	NA	-	-	-	-	-	-	-	-	-	-
10	112076203	G	A	PASS	AAChange.refGene=.;AC=1;AF=0.250;ALLELE_END;AN=4;ANNOVAR_DATE=2017-06-01;DP=309;Disease_description.refGene=.;ECNT=1;ExonicFunc.refGene=.;Expression(GNF/Atlas).refGene=.;Expression(egenetics).refGene=.;Func.refGene=intronic;Function_description.refGene=.;GDI-Phred.refGene=.;GDI.refGene=.;Gene.refGene=Glipr1l1;GeneDetail.refGene=.;Gene_full_name.refGene=.;NLOD=38.99;N_ART_LOD=-2.132e+00;P(HI).refG…	-	-	-	-	-	-	-	-	-	-	-	-	-	-	-	-	135,4	0.073	-	-	-	-	-	-		.	intronic	Glipr1l1	.	.	GLIPR1L1	NA	NA	NA	-	-	-	-	-	-	-	-	-	-
10	115209002	G	A	PASS	AAChange.refGene=.;AC=1;AF=0.250;ALLELE_END;AN=4;ANNOVAR_DATE=2017-06-01;DP=177;Disease_description.refGene=.;ECNT=2;ExonicFunc.refGene=.;Expression(GNF/Atlas).refGene=.;Expression(egenetics).refGene=.;Func.refGene=intronic;Function_description.refGene=.;GDI-Phred.refGene=.;GDI.refGene=.;Gene.refGene=Tbc1d15;GeneDetail.refGene=.;Gene_full_name.refGene=.;NLOD=21.83;N_ART_LOD=-9.464e-01;P(HI).refGe…	-	-	-	-	-	-	-	-	-	-	-	-	-	-	-	-	-	-	-	-	91,4	0.043	-	-		.	intronic	Tbc1d15	.	.	TBC1D15	NA	NA	NA	-	-	-	-	-	-	-	-	-	-
10	115209005	G	A	PASS	AAChange.refGene=.;AC=1;AF=0.250;ALLELE_END;AN=4;ANNOVAR_DATE=2017-06-01;DP=165;Disease_description.refGene=.;ECNT=2;ExonicFunc.refGene=.;Expression(GNF/Atlas).refGene=.;Expression(egenetics).refGene=.;Func.refGene=intronic;Function_description.refGene=.;GDI-Phred.refGene=.;GDI.refGene=.;Gene.refGene=Tbc1d15;GeneDetail.refGene=.;Gene_full_name.refGene=.;NLOD=19.72;N_ART_LOD=-5.757e-01;P(HI).refGe…	-	-	-	-	-	-	-	-	-	-	-	-	-	-	-	-	-	-	-	-	85,4	0.052	-	-		.	intronic	Tbc1d15	.	.	TBC1D15	NA	NA	NA	-	-	-	-	-	-	-	-	-	-
10	115599760	CT	C	PASS	AAChange.refGene=.;AC=3;AF=0.250;ALLELE_END;AN=12;ANNOVAR_DATE=2017-06-01;DP=485;Disease_description.refGene=.;ECNT=1;ExonicFunc.refGene=.;Expression(GNF/Atlas).refGene=.;Expression(egenetics).refGene=.;Func.refGene=intergenic;Function_description.refGene=.;GDI-Phred.refGene=.;GDI.refGene=.;Gene.refGene=Lgr5\x3bTspan8;GeneDetail.refGene=dist\x3d11981\x3bdist\x3d217523;Gene_full_name.refGene=.;P(H…	-	-	40,10	0.305	-	-	-	-	-	-	-	-	-	-	-	-	37,5	0.322	31,7	0.368	-	-	-	-		.	intergenic	Lgr5\x3bTspan8	dist\x3d11981\x3bdist\x3d217523	.	LGR5	NA	PATHOGENIC	NA	-	-	31,2	0.210	-	-	-	-	-	-
10	118156861	G	A	PASS	AAChange.refGene=Mdm1:NM_001162905:exon7:c.G901A:p.E301K,Mdm1:NM_001162904:exon8:c.G1036A:p.E346K;AC=1;AF=0.250;ALLELE_END;AN=4;ANNOVAR_DATE=2017-06-01;DP=228;Disease_description.refGene=.;ECNT=1;ExonicFunc.refGene=nonsynonymous_SNV;Expression(GNF/Atlas).refGene=.;Expression(egenetics).refGene=.;Func.refGene=exonic;Function_description.refGene=.;GDI-Phred.refGene=.;GDI.refGene=.;Gene.refGene=Mdm1…	-	-	85,24	0.230	-	-	-	-	-	-	-	-	-	-	-	-	-	-	-	-	-	-	-	-		nonsynonymous_SNV	exonic	Mdm1	.	Mdm1:NM_001162905:exon7:c.G901A:p.E301K,Mdm1:NM_001162904:exon8:c.G1036A:p.E346K	MDM1	NA	NA	NA	-	-	112,0	0.013	-	-	-	-	-	-
10	118893926	G	C	PASS	AAChange.refGene=.;AC=1;AF=0.250;ALLELE_END;AN=4;ANNOVAR_DATE=2017-06-01;DP=34;Disease_description.refGene=.;ECNT=2;ExonicFunc.refGene=.;Expression(GNF/Atlas).refGene=.;Expression(egenetics).refGene=.;Func.refGene=intergenic;Function_description.refGene=.;GDI-Phred.refGene=.;GDI.refGene=.;Gene.refGene=Dyrk2\x3bGm38403;GeneDetail.refGene=dist\x3d25023\x3bdist\x3d26455;Gene_full_name.refGene=.;NLOD…	-	-	-	-	-	-	-	-	-	-	-	-	-	-	-	-	-	-	-	-	-	-	13,2	0.133		.	intergenic	Dyrk2\x3bGm38403	dist\x3d25023\x3bdist\x3d26455	.	DYRK2	NA	NA	NA	-	-	-	-	-	-	-	-	-	-
10	119985397	C	T	PASS	AAChange.refGene=.;AC=1;AF=0.250;ALLELE_END;AN=4;ANNOVAR_DATE=2017-06-01;DP=58;Disease_description.refGene=.;ECNT=2;ExonicFunc.refGene=.;Expression(GNF/Atlas).refGene=.;Expression(egenetics).refGene=.;Func.refGene=intronic;Function_description.refGene=.;GDI-Phred.refGene=.;GDI.refGene=.;Gene.refGene=Grip1;GeneDetail.refGene=.;Gene_full_name.refGene=.;NLOD=5.27;N_ART_LOD=-1.266e+00;P(HI).refGene=.…	-	-	-	-	-	-	-	-	-	-	24,7	0.245	-	-	-	-	-	-	-	-	-	-	-	-		.	intronic	Grip1	.	.	GRIP1	NA	NA	NA	-	-	-	-	-	-	-	-	-	-
10	121082315	CT	C	PASS	AAChange.refGene=.;AC=1;AF=0.250;ALLELE_END;AN=4;ANNOVAR_DATE=2017-06-01;DP=206;Disease_description.refGene=.;ECNT=1;ExonicFunc.refGene=.;Expression(GNF/Atlas).refGene=.;Expression(egenetics).refGene=.;Func.refGene=intronic;Function_description.refGene=.;GDI-Phred.refGene=.;GDI.refGene=.;Gene.refGene=Wif1;GeneDetail.refGene=.;Gene_full_name.refGene=.;NLOD=22.53;N_ART_LOD=-1.906e+00;P(HI).refGene=…	-	-	-	-	-	-	-	-	94,8	0.142	-	-	-	-	-	-	-	-	-	-	-	-	-	-		.	intronic	Wif1	.	.	WIF1	NA	PATHOGENIC	NA	-	-	-	-	-	-	-	-	75,0	0.065
10	121266663	G	T	PASS	AAChange.refGene=.;AC=1;AF=0.250;ALLELE_END;AN=4;ANNOVAR_DATE=2017-06-01;DP=16;Disease_description.refGene=.;ECNT=1;ExonicFunc.refGene=.;Expression(GNF/Atlas).refGene=.;Expression(egenetics).refGene=.;Func.refGene=UTR3;Function_description.refGene=.;GDI-Phred.refGene=.;GDI.refGene=.;Gene.refGene=Tbc1d30;GeneDetail.refGene=NM_029057:c.*162C>A;Gene_full_name.refGene=.;NLOD=2.71;N_ART_LOD=-1.018e+00…	-	-	3,2	0.433	-	-	-	-	-	-	-	-	-	-	-	-	-	-	-	-	-	-	-	-		.	UTR3	Tbc1d30	NM_029057:c.*162C>A	.	TBC1D30	NA	NA	NA	-	-	9,0	0.050	-	-	-	-	-	-
10	121571956	G	A	PASS	AAChange.refGene=Tbk1:NM_019786:exon5:c.C427T:p.R143C;AC=1;AF=0.250;ALLELE_END;AN=4;ANNOVAR_DATE=2017-06-01;DP=190;Disease_description.refGene=.;ECNT=1;ExonicFunc.refGene=nonsynonymous_SNV;Expression(GNF/Atlas).refGene=.;Expression(egenetics).refGene=.;Func.refGene=exonic;Function_description.refGene=.;GDI-Phred.refGene=.;GDI.refGene=.;Gene.refGene=Tbk1;GeneDetail.refGene=.;Gene_full_name.refGene…	-	-	-	-	-	-	-	-	-	-	107,3	0.054	-	-	-	-	-	-	-	-	-	-	-	-		nonsynonymous_SNV	exonic	Tbk1	.	Tbk1:NM_019786:exon5:c.C427T:p.R143C	TBK1	NA	PATHOGENIC	NA	-	-	-	-	-	-	-	-	-	-
10	126010181	G	A	PASS	AAChange.refGene=Lrig3:NM_177152:exon15:c.G2478A:p.W826X;AC=1;AF=0.250;ALLELE_END;AN=4;ANNOVAR_DATE=2017-06-01;DP=174;Disease_description.refGene=.;ECNT=1;ExonicFunc.refGene=stopgain;Expression(GNF/Atlas).refGene=.;Expression(egenetics).refGene=.;Func.refGene=exonic;Function_description.refGene=.;GDI-Phred.refGene=.;GDI.refGene=.;Gene.refGene=Lrig3;GeneDetail.refGene=.;Gene_full_name.refGene=.;NL…	-	-	-	-	-	-	-	-	85,3	0.052	-	-	-	-	-	-	-	-	-	-	-	-	-	-		stopgain	exonic	Lrig3	.	Lrig3:NM_177152:exon15:c.G2478A:p.W826X	LRIG3	NA	PATHOGENIC	NA	-	-	-	-	-	-	-	-	75,0	0.052
10	127006405	G	T	PASS	AAChange.refGene=.;AC=1;AF=0.250;ALLELE_END;AN=4;ANNOVAR_DATE=2017-06-01;DP=43;Disease_description.refGene=.;ECNT=1;ExonicFunc.refGene=.;Expression(GNF/Atlas).refGene=.;Expression(egenetics).refGene=.;Func.refGene=intronic;Function_description.refGene=.;GDI-Phred.refGene=.;GDI.refGene=.;Gene.refGene=Avil;GeneDetail.refGene=.;Gene_full_name.refGene=.;NLOD=6.32;N_ART_LOD=-1.359e+00;P(HI).refGene=.;…	-	-	-	-	-	-	-	-	-	-	-	-	-	-	-	-	-	-	-	-	-	-	17,2	0.125		.	intronic	Avil	.	.	AVIL	NA	PATHOGENIC	NA	-	-	-	-	-	-	-	-	-	-
10	127184380	C	A	PASS	AAChange.refGene=.;AC=1;AF=0.250;ALLELE_END;AN=4;ANNOVAR_DATE=2017-06-01;DP=321;Disease_description.refGene=.;ECNT=1;ExonicFunc.refGene=.;Expression(GNF/Atlas).refGene=.;Expression(egenetics).refGene=.;Func.refGene=intronic;Function_description.refGene=.;GDI-Phred.refGene=.;GDI.refGene=.;Gene.refGene=Arhgef25;GeneDetail.refGene=.;Gene_full_name.refGene=.;NLOD=38.48;N_ART_LOD=-2.119e+00;P(HI).refG…	-	-	-	-	-	-	-	-	-	-	-	-	-	-	-	-	168,4	0.062	-	-	-	-	-	-		.	intronic	Arhgef25	.	.	ARHGEF25	NA	NA	NA	-	-	-	-	-	-	-	-	-	-
10	127311608	C	T	PASS	AAChange.refGene=Mars:NM_001003913:exon1:c.G22A:p.G8S,Mars:NM_001171582:exon1:c.G22A:p.G8S;AC=1;AF=0.250;ALLELE_END;AN=4;ANNOVAR_DATE=2017-06-01;DP=26;Disease_description.refGene=.;ECNT=1;ExonicFunc.refGene=nonsynonymous_SNV;Expression(GNF/Atlas).refGene=.;Expression(egenetics).refGene=.;Func.refGene=exonic;Function_description.refGene=.;GDI-Phred.refGene=.;GDI.refGene=.;Gene.refGene=Mars;GeneDet…	-	-	-	-	-	-	-	-	-	-	-	-	-	-	-	-	-	-	11,2	0.154	-	-	-	-		nonsynonymous_SNV	exonic	Mars	.	Mars:NM_001003913:exon1:c.G22A:p.G8S,Mars:NM_001171582:exon1:c.G22A:p.G8S	MARS	NA	NA	NA	-	-	-	-	-	-	-	-	-	-
10	127502807	G	GAAACTTGGTTAGACAGCTTTGGCAGAGCTTA	PASS	AAChange.refGene=Stac3:NM_177707:exon2:c.24_25insAAACTTGGTTAGACAGCTTTGGCAGAGCTTA:p.S9Kfs*4;AC=1;AF=0.250;ALLELE_END;AN=4;ANNOVAR_DATE=2017-06-01;DP=185;Disease_description.refGene=.;ECNT=1;ExonicFunc.refGene=stopgain;Expression(GNF/Atlas).refGene=.;Expression(egenetics).refGene=.;Func.refGene=exonic;Function_description.refGene=.;GDI-Phred.refGene=.;GDI.refGene=.;Gene.refGene=Stac3;GeneDetail.ref…	-	-	-	-	-	-	-	-	-	-	-	-	-	-	84,3	0.048	-	-	-	-	-	-	-	-		stopgain	exonic	Stac3	.	Stac3:NM_177707:exon2:c.24_25insAAACTTGGTTAGACAGCTTTGGCAGAGCTTA:p.S9Kfs*4	STAC3	NA	NA	NA	-	-	-	-	-	-	-	-	-	-
10	127745087	G	T	PASS	AAChange.refGene=.;AC=1;AF=0.250;ALLELE_END;AN=4;ANNOVAR_DATE=2017-06-01;DP=28;Disease_description.refGene=.;ECNT=2;ExonicFunc.refGene=.;Expression(GNF/Atlas).refGene=.;Expression(egenetics).refGene=.;Func.refGene=UTR3;Function_description.refGene=.;GDI-Phred.refGene=.;GDI.refGene=.;Gene.refGene=Zbtb39;GeneDetail.refGene=NM_198035:c.*1390G>T;Gene_full_name.refGene=.;NLOD=3.91;N_ART_LOD=-1.146e+00…	-	-	-	-	-	-	-	-	-	-	-	-	-	-	-	-	12,3	0.199	-	-	-	-	-	-		.	UTR3	Zbtb39	NM_198035:c.*1390G>T	.	ZBTB39	NA	NA	NA	-	-	-	-	-	-	-	-	-	-
10	127745092	G	T	PASS	AAChange.refGene=.;AC=1;AF=0.250;ALLELE_END;AN=4;ANNOVAR_DATE=2017-06-01;DP=33;Disease_description.refGene=.;ECNT=2;ExonicFunc.refGene=.;Expression(GNF/Atlas).refGene=.;Expression(egenetics).refGene=.;Func.refGene=UTR3;Function_description.refGene=.;GDI-Phred.refGene=.;GDI.refGene=.;Gene.refGene=Zbtb39;GeneDetail.refGene=NM_198035:c.*1395G>T;Gene_full_name.refGene=.;NLOD=4.21;N_ART_LOD=-1.176e+00…	-	-	-	-	-	-	-	-	-	-	-	-	-	-	-	-	15,3	0.187	-	-	-	-	-	-		.	UTR3	Zbtb39	NM_198035:c.*1395G>T	.	ZBTB39	NA	NA	NA	-	-	-	-	-	-	-	-	-	-
10	128085275	TGAGAG	T	PASS	AAChange.refGene=.;AC=2;AF=0.250;ALLELE_END;AN=8;ANNOVAR_DATE=2017-06-01;DP=1042;Disease_description.refGene=.;ECNT=2;ExonicFunc.refGene=.;Expression(GNF/Atlas).refGene=.;Expression(egenetics).refGene=.;Func.refGene=intronic;Function_description.refGene=.;GDI-Phred.refGene=.;GDI.refGene=.;Gene.refGene=Atp5b;GeneDetail.refGene=.;Gene_full_name.refGene=.;P(HI).refGene=.;P(rec).refGene=.;POP_AF=0.00…	-	-	-	-	-	-	-	-	-	-	-	-	-	-	-	-	263,9	0.056	-	-	-	-	190,10	0.063		.	intronic	Atp5b	.	.	ATP5B	NA	NA	NA	-	-	-	-	-	-	-	-	-	-
10	128085616	C	T	PASS	AAChange.refGene=Atp5b:NM_016774:exon5:c.C782T:p.A261V;AC=1;AF=0.250;ALLELE_END;AN=4;ANNOVAR_DATE=2017-06-01;DP=112;Disease_description.refGene=.;ECNT=1;ExonicFunc.refGene=nonsynonymous_SNV;Expression(GNF/Atlas).refGene=.;Expression(egenetics).refGene=.;Func.refGene=exonic;Function_description.refGene=.;GDI-Phred.refGene=.;GDI.refGene=.;Gene.refGene=Atp5b;GeneDetail.refGene=.;Gene_full_name.refGe…	-	-	-	-	-	-	-	-	-	-	-	-	-	-	-	-	-	-	-	-	-	-	41,3	0.089		nonsynonymous_SNV	exonic	Atp5b	.	Atp5b:NM_016774:exon5:c.C782T:p.A261V	ATP5B	NA	NA	NA	-	-	-	-	-	-	-	-	-	-
10	128268990	TCCAGGGTGC	T	PASS	AAChange.refGene=Apof:NM_133997:exon2:c.17_21del:p.G6Vfs*4;AC=1;AF=0.250;ALLELE_END;AN=4;ANNOVAR_DATE=2017-06-01;DP=257;Disease_description.refGene=.;ECNT=2;ExonicFunc.refGene=frameshift_deletion;Expression(GNF/Atlas).refGene=.;Expression(egenetics).refGene=.;Func.refGene=exonic;Function_description.refGene=.;GDI-Phred.refGene=.;GDI.refGene=.;Gene.refGene=Apof;GeneDetail.refGene=.;Gene_full_name.…	-	-	-	-	-	-	-	-	-	-	129,3	0.043	-	-	-	-	-	-	-	-	-	-	-	-		frameshift_deletion	exonic	Apof	.	Apof:NM_133997:exon2:c.17_21del:p.G6Vfs*4	APOF	NA	NA	NA	-	-	-	-	-	-	-	-	-	-
10	128268999	C	CTTTTTTTTT	PASS	AAChange.refGene=Apof:NM_133997:exon2:c.21_22insTTTTTTTTT:p.C7_S8insFFF;AC=1;AF=0.250;ALLELE_END;AN=4;ANNOVAR_DATE=2017-06-01;DP=243;Disease_description.refGene=.;ECNT=2;ExonicFunc.refGene=nonframeshift_insertion;Expression(GNF/Atlas).refGene=.;Expression(egenetics).refGene=.;Func.refGene=exonic;Function_description.refGene=.;GDI-Phred.refGene=.;GDI.refGene=.;Gene.refGene=Apof;GeneDetail.refGene=…	-	-	-	-	-	-	-	-	-	-	126,3	0.031	-	-	-	-	-	-	-	-	-	-	-	-		nonframeshift_insertion	exonic	Apof	.	Apof:NM_133997:exon2:c.21_22insTTTTTTTTT:p.C7_S8insFFF	APOF	NA	NA	NA	-	-	-	-	-	-	-	-	-	-
10	128383395	G	T	PASS	AAChange.refGene=Ankrd52:NM_172790:exon13:c.G1342T:p.D448Y;AC=1;AF=0.250;ALLELE_END;AN=4;ANNOVAR_DATE=2017-06-01;DP=524;Disease_description.refGene=.;ECNT=1;ExonicFunc.refGene=nonsynonymous_SNV;Expression(GNF/Atlas).refGene=.;Expression(egenetics).refGene=.;Func.refGene=exonic;Function_description.refGene=.;GDI-Phred.refGene=.;GDI.refGene=.;Gene.refGene=Ankrd52;GeneDetail.refGene=.;Gene_full_name…	-	-	-	-	-	-	-	-	-	-	-	-	-	-	-	-	-	-	-	-	-	-	236,4	0.035		nonsynonymous_SNV	exonic	Ankrd52	.	Ankrd52:NM_172790:exon13:c.G1342T:p.D448Y	ANKRD52	NA	PATHOGENIC	NA	-	-	-	-	-	-	-	-	-	-
10	128941898	G	A	PASS	AAChange.refGene=Itga7:NM_008398:exon5:c.G747A:p.R249R;AC=1;AF=0.250;ALLELE_END;AN=4;ANNOVAR_DATE=2017-06-01;DP=206;Disease_description.refGene=.;ECNT=1;ExonicFunc.refGene=synonymous_SNV;Expression(GNF/Atlas).refGene=.;Expression(egenetics).refGene=.;Func.refGene=exonic;Function_description.refGene=.;GDI-Phred.refGene=.;GDI.refGene=.;Gene.refGene=Itga7;GeneDetail.refGene=.;Gene_full_name.refGene=…	-	-	105,3	0.041	-	-	-	-	-	-	-	-	-	-	-	-	-	-	-	-	-	-	-	-		synonymous_SNV	exonic	Itga7	.	Itga7:NM_008398:exon5:c.G747A:p.R249R	ITGA7	NA	NA	NA	-	-	89,0	0.033	-	-	-	-	-	-
10	128990679	A	ATTTTTTTTTT	PASS	AAChange.refGene=Olfr9:NM_146861:exon1:c.766_767insTTTTTTTTTT:p.T256Ifs*13;AC=1;AF=0.250;ALLELE_END;AN=4;ANNOVAR_DATE=2017-06-01;DP=753;Disease_description.refGene=.;ECNT=2;ExonicFunc.refGene=frameshift_insertion;Expression(GNF/Atlas).refGene=.;Expression(egenetics).refGene=.;Func.refGene=exonic;Function_description.refGene=.;GDI-Phred.refGene=.;GDI.refGene=.;Gene.refGene=Olfr9;GeneDetail.refGene…	-	-	-	-	-	-	-	-	-	-	-	-	-	-	-	-	-	-	388,4	0.024	-	-	-	-		frameshift_insertion	exonic	Olfr9	.	Olfr9:NM_146861:exon1:c.766_767insTTTTTTTTTT:p.T256Ifs*13	OLFR9	NA	NA	NA	-	-	-	-	-	-	-	-	-	-
10	129250527	T	A	PASS	AAChange.refGene=.;AC=1;AF=0.250;ALLELE_END;AN=4;ANNOVAR_DATE=2017-06-01;DP=226;Disease_description.refGene=.;ECNT=1;ExonicFunc.refGene=.;Expression(GNF/Atlas).refGene=.;Expression(egenetics).refGene=.;Func.refGene=upstream;Function_description.refGene=.;GDI-Phred.refGene=.;GDI.refGene=.;Gene.refGene=Olfr775;GeneDetail.refGene=dist\x3d9;Gene_full_name.refGene=.;NLOD=29.80;N_ART_LOD=-2.009e+00;P(H…	-	-	-	-	105,10	0.112	-	-	-	-	-	-	-	-	-	-	-	-	-	-	-	-	-	-		.	upstream	Olfr775	dist\x3d9	.	OLFR775	NA	NA	NA	-	-	-	-	99,0	0.024	-	-	-	-
10	129463530	C	A	PASS	AAChange.refGene=Olfr787:NM_001011822:exon1:c.C853A:p.P285T;AC=1;AF=0.250;ALLELE_END;AN=4;ANNOVAR_DATE=2017-06-01;DP=572;Disease_description.refGene=.;ECNT=1;ExonicFunc.refGene=nonsynonymous_SNV;Expression(GNF/Atlas).refGene=.;Expression(egenetics).refGene=.;Func.refGene=exonic;Function_description.refGene=.;GDI-Phred.refGene=.;GDI.refGene=.;Gene.refGene=Olfr787;GeneDetail.refGene=.;Gene_full_nam…	-	-	-	-	-	-	-	-	-	-	-	-	-	-	206,12	0.080	-	-	-	-	-	-	-	-		nonsynonymous_SNV	exonic	Olfr787	.	Olfr787:NM_001011822:exon1:c.C853A:p.P285T	OLFR787	NA	NA	Yes (a)	-	-	-	-	-	-	-	-	-	-
10	129541439	ACTTTGATC	A	PASS	AAChange.refGene=Olfr792:NM_001011849:exon1:c.902_909del:p.T301Kfs*9;AC=1;AF=0.250;ALLELE_END;AN=4;ANNOVAR_DATE=2017-06-01;DP=241;Disease_description.refGene=.;ECNT=2;ExonicFunc.refGene=frameshift_deletion;Expression(GNF/Atlas).refGene=.;Expression(egenetics).refGene=.;Func.refGene=exonic;Function_description.refGene=.;GDI-Phred.refGene=.;GDI.refGene=.;Gene.refGene=Olfr792;GeneDetail.refGene=.;Ge…	-	-	-	-	-	-	-	-	-	-	-	-	-	-	-	-	109,3	0.074	-	-	-	-	-	-		frameshift_deletion	exonic	Olfr792	.	Olfr792:NM_001011849:exon1:c.902_909del:p.T301Kfs*9	OLFR792	NA	NA	NA	-	-	-	-	-	-	-	-	-	-
10	130127173	ATGTTCTGCC	A	PASS	AAChange.refGene=.;AC=1;AF=0.250;ALLELE_END;AN=4;ANNOVAR_DATE=2017-06-01;DP=41;Disease_description.refGene=.;ECNT=2;ExonicFunc.refGene=.;Expression(GNF/Atlas).refGene=.;Expression(egenetics).refGene=.;Func.refGene=upstream;Function_description.refGene=.;GDI-Phred.refGene=.;GDI.refGene=.;Gene.refGene=Olfr824;GeneDetail.refGene=dist\x3d119;Gene_full_name.refGene=.;NLOD=6.62;N_ART_LOD=-1.378e+00;P(H…	-	-	-	-	-	-	-	-	-	-	-	-	-	-	-	-	-	-	15,2	0.118	-	-	-	-		.	upstream	Olfr824	dist\x3d119	.	OLFR824	NA	NA	NA	-	-	-	-	-	-	-	-	-	-
10	130452516	C	T	PASS	AAChange.refGene=Vmn2r86:NM_001103365:exon3:c.G1115A:p.C372Y;AC=1;AF=0.250;ALLELE_END;AN=4;ANNOVAR_DATE=2017-06-01;DP=1339;Disease_description.refGene=.;ECNT=1;ExonicFunc.refGene=nonsynonymous_SNV;Expression(GNF/Atlas).refGene=.;Expression(egenetics).refGene=.;Func.refGene=exonic;Function_description.refGene=.;GDI-Phred.refGene=.;GDI.refGene=.;Gene.refGene=Vmn2r86;GeneDetail.refGene=.;Gene_full_n…	-	-	-	-	-	-	-	-	-	-	-	-	-	-	-	-	-	-	653,4	0.031	-	-	-	-		nonsynonymous_SNV	exonic	Vmn2r86	.	Vmn2r86:NM_001103365:exon3:c.G1115A:p.C372Y	VMN2R86	NA	NA	NA	-	-	-	-	-	-	-	-	-	-
11	3181490	ACG	A	PASS	AAChange.refGene=.;AC=1;AF=0.250;ALLELE_END;AN=4;ANNOVAR_DATE=2017-06-01;DP=35;Disease_description.refGene=.;ECNT=1;ExonicFunc.refGene=.;Expression(GNF/Atlas).refGene=.;Expression(egenetics).refGene=.;Func.refGene=intronic;Function_description.refGene=.;GDI-Phred.refGene=.;GDI.refGene=.;Gene.refGene=Sfi1;GeneDetail.refGene=.;Gene_full_name.refGene=.;NLOD=6.01;N_ART_LOD=-1.339e+00;P(HI).refGene=.;…	-	-	-	-	-	-	-	-	-	-	-	-	-	-	-	-	-	-	-	-	-	-	10,2	0.193		.	intronic	Sfi1	.	.	SFI1	NA	NA	NA	-	-	-	-	-	-	-	-	-	-
11	3185677	G	A	PASS	AAChange.refGene=.;AC=2;AF=0.250;ALLELE_END;AN=8;ANNOVAR_DATE=2017-06-01;DP=53;Disease_description.refGene=.;ECNT=1;ExonicFunc.refGene=.;Expression(GNF/Atlas).refGene=.;Expression(egenetics).refGene=.;Func.refGene=intronic;Function_description.refGene=.;GDI-Phred.refGene=.;GDI.refGene=.;Gene.refGene=Sfi1;GeneDetail.refGene=.;Gene_full_name.refGene=.;NLOD=2.71;N_ART_LOD=-1.000e+00;P(HI).refGene=.;…	-	-	-	-	-	-	-	-	-	-	-	-	-	-	-	-	-	-	-	-	18,2	0.100	12,3	0.200		.	intronic	Sfi1	.	.	SFI1	NA	NA	NA	-	-	-	-	-	-	-	-	-	-
11	3190972	C	G	PASS	AAChange.refGene=.;AC=1;AF=0.250;ALLELE_END;AN=4;ANNOVAR_DATE=2017-06-01;DP=36;Disease_description.refGene=.;ECNT=2;ExonicFunc.refGene=.;Expression(GNF/Atlas).refGene=.;Expression(egenetics).refGene=.;Func.refGene=intronic;Function_description.refGene=.;GDI-Phred.refGene=.;GDI.refGene=.;Gene.refGene=Sfi1;GeneDetail.refGene=.;Gene_full_name.refGene=.;NLOD=5.12;N_ART_LOD=-1.255e+00;P(HI).refGene=.;…	-	-	-	-	-	-	-	-	-	-	-	-	-	-	-	-	-	-	-	-	17,2	0.116	-	-		.	intronic	Sfi1	.	.	SFI1	NA	NA	NA	-	-	-	-	-	-	-	-	-	-
11	3191181	C	T	PASS	AAChange.refGene=.;AC=2;AF=0.250;ALLELE_END;AN=8;ANNOVAR_DATE=2017-06-01;DP=74;Disease_description.refGene=.;ExonicFunc.refGene=.;Expression(GNF/Atlas).refGene=.;Expression(egenetics).refGene=.;Func.refGene=intronic;Function_description.refGene=.;GDI-Phred.refGene=.;GDI.refGene=.;Gene.refGene=Sfi1;GeneDetail.refGene=.;Gene_full_name.refGene=.;P(HI).refGene=.;P(rec).refGene=.;POP_AF=0.00;P_GERMLIN…	-	-	-	-	-	-	-	-	-	-	15,4	0.211	-	-	-	-	-	-	-	-	21,3	0.157	-	-		.	.	GeneDetail.refGene=.	Gene_full_name.refGene=.	.	.	NA	NA	NA	-	-	-	-	-	-	-	-	-	-
11	3191395	G	A	PASS	AAChange.refGene=.;AC=1;AF=0.250;ALLELE_END;AN=4;ANNOVAR_DATE=2017-06-01;DP=23;Disease_description.refGene=.;ECNT=1;ExonicFunc.refGene=.;Expression(GNF/Atlas).refGene=.;Expression(egenetics).refGene=.;Func.refGene=intronic;Function_description.refGene=.;GDI-Phred.refGene=.;GDI.refGene=.;Gene.refGene=Sfi1;GeneDetail.refGene=.;Gene_full_name.refGene=.;NLOD=2.41;N_ART_LOD=-9.738e-01;P(HI).refGene=.;…	-	-	-	-	-	-	-	-	-	-	12,2	0.150	-	-	-	-	-	-	-	-	-	-	-	-		.	intronic	Sfi1	.	.	SFI1	NA	NA	NA	-	-	-	-	-	-	-	-	-	-
11	3192266	G	C	PASS	AAChange.refGene=.;AC=1;AF=0.250;ALLELE_END;AN=4;ANNOVAR_DATE=2017-06-01;DP=41;Disease_description.refGene=.;ECNT=2;ExonicFunc.refGene=.;Expression(GNF/Atlas).refGene=.;Expression(egenetics).refGene=.;Func.refGene=intronic;Function_description.refGene=.;GDI-Phred.refGene=.;GDI.refGene=.;Gene.refGene=Sfi1;GeneDetail.refGene=.;Gene_full_name.refGene=.;NLOD=8.43;N_ART_LOD=-1.462e+00;P(HI).refGene=.;…	-	-	-	-	-	-	-	-	-	-	-	-	-	-	11,2	0.154	-	-	-	-	-	-	-	-		.	intronic	Sfi1	.	.	SFI1	NA	NA	NA	-	-	-	-	-	-	-	-	-	-
11	3196197	G	A	PASS	AAChange.refGene=.;AC=1;AF=0.250;ALLELE_END;AN=4;ANNOVAR_DATE=2017-06-01;DP=84;Disease_description.refGene=.;ECNT=1;ExonicFunc.refGene=.;Expression(GNF/Atlas).refGene=.;Expression(egenetics).refGene=.;Func.refGene=intergenic;Function_description.refGene=.;GDI-Phred.refGene=.;GDI.refGene=.;Gene.refGene=Sfi1\x3bEif4enif1;GeneDetail.refGene=dist\x3d2734\x3bdist\x3d6156;Gene_full_name.refGene=.;NLOD=…	-	-	-	-	-	-	-	-	-	-	-	-	-	-	-	-	-	-	-	-	42,4	0.096	-	-		.	intergenic	Sfi1\x3bEif4enif1	dist\x3d2734\x3bdist\x3d6156	.	SFI1	NA	NA	NA	-	-	-	-	-	-	-	-	-	-
11	3198792	G	T	PASS	AAChange.refGene=.;AC=1;AF=0.250;ALLELE_END;AN=4;ANNOVAR_DATE=2017-06-01;DP=82;Disease_description.refGene=.;ECNT=1;ExonicFunc.refGene=.;Expression(GNF/Atlas).refGene=.;Expression(egenetics).refGene=.;Func.refGene=intergenic;Function_description.refGene=.;GDI-Phred.refGene=.;GDI.refGene=.;Gene.refGene=Sfi1\x3bEif4enif1;GeneDetail.refGene=dist\x3d5329\x3bdist\x3d3561;Gene_full_name.refGene=.;NLOD=…	-	-	54,3	0.053	-	-	-	-	-	-	-	-	-	-	-	-	-	-	-	-	-	-	-	-		.	intergenic	Sfi1\x3bEif4enif1	dist\x3d5329\x3bdist\x3d3561	.	SFI1	NA	NA	NA	-	-	25,0	4.265e-05	-	-	-	-	-	-
11	3199295	C	A	PASS	AAChange.refGene=.;AC=1;AF=0.250;ALLELE_END;AN=4;ANNOVAR_DATE=2017-06-01;DP=41;Disease_description.refGene=.;ECNT=1;ExonicFunc.refGene=.;Expression(GNF/Atlas).refGene=.;Expression(egenetics).refGene=.;Func.refGene=intergenic;Function_description.refGene=.;GDI-Phred.refGene=.;GDI.refGene=.;Gene.refGene=Sfi1\x3bEif4enif1;GeneDetail.refGene=dist\x3d5832\x3bdist\x3d3058;Gene_full_name.refGene=.;NLOD=…	-	-	-	-	-	-	-	-	-	-	-	-	-	-	-	-	-	-	14,3	0.182	-	-	-	-		.	intergenic	Sfi1\x3bEif4enif1	dist\x3d5832\x3bdist\x3d3058	.	SFI1	NA	NA	NA	-	-	-	-	-	-	-	-	-	-
11	3199546	T	G	PASS	AAChange.refGene=.;AC=1;AF=0.250;ALLELE_END;AN=4;ANNOVAR_DATE=2017-06-01;DP=35;Disease_description.refGene=.;ECNT=1;ExonicFunc.refGene=.;Expression(GNF/Atlas).refGene=.;Expression(egenetics).refGene=.;Func.refGene=intergenic;Function_description.refGene=.;GDI-Phred.refGene=.;GDI.refGene=.;Gene.refGene=Sfi1\x3bEif4enif1;GeneDetail.refGene=dist\x3d6083\x3bdist\x3d2807;Gene_full_name.refGene=.;NLOD=…	-	-	-	-	-	-	-	-	-	-	-	-	-	-	-	-	-	-	-	-	18,3	0.168	-	-		.	intergenic	Sfi1\x3bEif4enif1	dist\x3d6083\x3bdist\x3d2807	.	SFI1	NA	NA	NA	-	-	-	-	-	-	-	-	-	-
11	3199756	C	A	PASS	AAChange.refGene=.;AC=1;AF=0.250;ALLELE_END;AN=4;ANNOVAR_DATE=2017-06-01;DP=16;Disease_description.refGene=.;ECNT=1;ExonicFunc.refGene=.;Expression(GNF/Atlas).refGene=.;Expression(egenetics).refGene=.;Func.refGene=intergenic;Function_description.refGene=.;GDI-Phred.refGene=.;GDI.refGene=.;Gene.refGene=Sfi1\x3bEif4enif1;GeneDetail.refGene=dist\x3d6293\x3bdist\x3d2597;Gene_full_name.refGene=.;NLOD=…	3,2	0.417	-	-	-	-	-	-	-	-	-	-	-	-	-	-	-	-	-	-	-	-	-	-		.	intergenic	Sfi1\x3bEif4enif1	dist\x3d6293\x3bdist\x3d2597	.	SFI1	NA	NA	NA	9,0	0.050	-	-	-	-	-	-	-	-
11	3298718	ACCTTGTCTC	A	PASS	AAChange.refGene=.;AC=1;AF=0.250;ALLELE_END;AN=4;ANNOVAR_DATE=2017-06-01;DP=119;Disease_description.refGene=.;ECNT=2;ExonicFunc.refGene=.;Expression(GNF/Atlas).refGene=.;Expression(egenetics).refGene=.;Func.refGene=ncRNA_intronic;Function_description.refGene=.;GDI-Phred.refGene=.;GDI.refGene=.;Gene.refGene=Mir3470a;GeneDetail.refGene=.;Gene_full_name.refGene=.;NLOD=18.82;N_ART_LOD=-8.490e-01;P(HI…	-	-	-	-	-	-	-	-	-	-	-	-	-	-	-	-	37,3	0.107	-	-	-	-	-	-		.	ncRNA_intronic	Mir3470a	.	.	MIR3470A	NA	NA	NA	-	-	-	-	-	-	-	-	-	-
11	3298727	C	CAAAAAAAAA	PASS	AAChange.refGene=.;AC=1;AF=0.250;ALLELE_END;AN=4;ANNOVAR_DATE=2017-06-01;DP=106;Disease_description.refGene=.;ECNT=2;ExonicFunc.refGene=.;Expression(GNF/Atlas).refGene=.;Expression(egenetics).refGene=.;Func.refGene=ncRNA_intronic;Function_description.refGene=.;GDI-Phred.refGene=.;GDI.refGene=.;Gene.refGene=Mir3470a;GeneDetail.refGene=.;Gene_full_name.refGene=.;NLOD=17.92;N_ART_LOD=-8.025e-01;P(HI…	-	-	-	-	-	-	-	-	-	-	-	-	-	-	-	-	34,3	0.084	-	-	-	-	-	-		.	ncRNA_intronic	Mir3470a	.	.	MIR3470A	NA	NA	NA	-	-	-	-	-	-	-	-	-	-
11	3863222	T	C	PASS	AAChange.refGene=.;AC=1;AF=0.250;ALLELE_END;AN=4;ANNOVAR_DATE=2017-06-01;DP=122;Disease_description.refGene=.;ECNT=1;ExonicFunc.refGene=.;Expression(GNF/Atlas).refGene=.;Expression(egenetics).refGene=.;Func.refGene=intronic;Function_description.refGene=.;GDI-Phred.refGene=.;GDI.refGene=.;Gene.refGene=Osbp2;GeneDetail.refGene=.;Gene_full_name.refGene=.;NLOD=17.32;N_ART_LOD=-1.776e+00;P(HI).refGene…	-	-	-	-	-	-	-	-	53,3	0.098	-	-	-	-	-	-	-	-	-	-	-	-	-	-		.	intronic	Osbp2	.	.	OSBP2	NA	PATHOGENIC	NA	-	-	-	-	-	-	-	-	58,0	0.022
11	3951882	G	A	PASS	AAChange.refGene=.;AC=1;AF=0.250;ALLELE_END;AN=4;ANNOVAR_DATE=2017-06-01;DP=1543;Disease_description.refGene=.;ECNT=1;ExonicFunc.refGene=.;Expression(GNF/Atlas).refGene=.;Expression(egenetics).refGene=.;Func.refGene=intergenic;Function_description.refGene=.;GDI-Phred.refGene=.;GDI.refGene=.;Gene.refGene=Tcn2\x3bPes1;GeneDetail.refGene=dist\x3d19804\x3bdist\x3d12093;Gene_full_name.refGene=.;NLOD=2…	-	-	-	-	-	-	-	-	-	-	769,5	0.033	-	-	-	-	-	-	-	-	-	-	-	-		.	intergenic	Tcn2\x3bPes1	dist\x3d19804\x3bdist\x3d12093	.	TCN2	NA	NA	NA	-	-	-	-	-	-	-	-	-	-
11	4104151	TATAAA	T	PASS	AAChange.refGene=.;AC=1;AF=0.250;ALLELE_END;AN=4;ANNOVAR_DATE=2017-06-01;DP=36;Disease_description.refGene=.;ECNT=2;ExonicFunc.refGene=.;Expression(GNF/Atlas).refGene=.;Expression(egenetics).refGene=.;Func.refGene=intronic;Function_description.refGene=.;GDI-Phred.refGene=.;GDI.refGene=.;Gene.refGene=Sec14l2;GeneDetail.refGene=.;Gene_full_name.refGene=.;NLOD=6.32;N_ART_LOD=-1.342e+00;P(HI).refGene…	-	-	-	-	-	-	-	-	-	-	-	-	-	-	12,2	0.167	-	-	-	-	-	-	-	-		.	intronic	Sec14l2	.	.	SEC14L2	NA	PATHOGENIC	NA	-	-	-	-	-	-	-	-	-	-
11	5976814	G	A	PASS	AAChange.refGene=Camk2b:NM_001174053:exon16:c.C1185T:p.G395G;AC=1;AF=0.250;ALLELE_END;AN=4;ANNOVAR_DATE=2017-06-01;DP=88;Disease_description.refGene=.;ECNT=1;ExonicFunc.refGene=synonymous_SNV;Expression(GNF/Atlas).refGene=.;Expression(egenetics).refGene=.;Func.refGene=exonic;Function_description.refGene=.;GDI-Phred.refGene=.;GDI.refGene=.;Gene.refGene=Camk2b;GeneDetail.refGene=.;Gene_full_name.re…	-	-	-	-	-	-	-	-	40,3	0.080	-	-	-	-	-	-	-	-	-	-	-	-	-	-		synonymous_SNV	exonic	Camk2b	.	Camk2b:NM_001174053:exon16:c.C1185T:p.G395G	CAMK2B	NA	PATHOGENIC	NA	-	-	-	-	-	-	-	-	43,0	0.011
11	9061120	A	ATTTTTT	PASS	AAChange.refGene=.;AC=1;AF=0.250;ALLELE_END;AN=4;ANNOVAR_DATE=2017-06-01;DP=354;Disease_description.refGene=.;ECNT=1;ExonicFunc.refGene=.;Expression(GNF/Atlas).refGene=.;Expression(egenetics).refGene=.;Func.refGene=intronic;Function_description.refGene=.;GDI-Phred.refGene=.;GDI.refGene=.;Gene.refGene=Gm11992;GeneDetail.refGene=.;Gene_full_name.refGene=.;NLOD=40.94;N_ART_LOD=-2.145e+00;P(HI).refGe…	-	-	-	-	-	-	-	-	-	-	-	-	-	-	-	-	-	-	-	-	199,5	0.041	-	-		.	intronic	Gm11992	.	.	GM11992	NA	NA	NA	-	-	-	-	-	-	-	-	-	-
11	20100690	G	T	PASS	AAChange.refGene=.;AC=1;AF=0.250;ALLELE_END;AN=4;ANNOVAR_DATE=2017-06-01;DP=18;Disease_description.refGene=.;ECNT=2;ExonicFunc.refGene=.;Expression(GNF/Atlas).refGene=.;Expression(egenetics).refGene=.;Func.refGene=intronic;Function_description.refGene=.;GDI-Phred.refGene=.;GDI.refGene=.;Gene.refGene=Actr2;GeneDetail.refGene=.;Gene_full_name.refGene=.;NLOD=2.71;N_ART_LOD=-1.000e+00;P(HI).refGene=.…	-	-	-	-	-	-	-	-	-	-	6,3	0.331	-	-	-	-	-	-	-	-	-	-	-	-		.	intronic	Actr2	.	.	ACTR2	NA	NA	NA	-	-	-	-	-	-	-	-	-	-
11	22006936	G	A	PASS	AAChange.refGene=.;AC=1;AF=0.250;ALLELE_END;AN=4;ANNOVAR_DATE=2017-06-01;DP=260;Disease_description.refGene=.;ECNT=1;ExonicFunc.refGene=.;Expression(GNF/Atlas).refGene=.;Expression(egenetics).refGene=.;Func.refGene=intronic;Function_description.refGene=.;GDI-Phred.refGene=.;GDI.refGene=.;Gene.refGene=Ehbp1;GeneDetail.refGene=.;Gene_full_name.refGene=.;NLOD=36.72;N_ART_LOD=-2.100e+00;P(HI).refGene…	-	-	-	-	97,24	0.222	-	-	-	-	-	-	-	-	-	-	-	-	-	-	-	-	-	-		.	intronic	Ehbp1	.	.	EHBP1	NA	PATHOGENIC	NA	-	-	-	-	122,0	0.027	-	-	-	-
11	23403550	G	T	PASS	AAChange.refGene=.;AC=1;AF=0.250;ALLELE_END;AN=4;ANNOVAR_DATE=2017-06-01;DP=208;Disease_description.refGene=.;ECNT=1;ExonicFunc.refGene=.;Expression(GNF/Atlas).refGene=.;Expression(egenetics).refGene=.;Func.refGene=intronic;Function_description.refGene=.;GDI-Phred.refGene=.;GDI.refGene=.;Gene.refGene=Usp34;GeneDetail.refGene=.;Gene_full_name.refGene=.;NLOD=24.17;N_ART_LOD=-7.331e-01;P(HI).refGene…	-	-	-	-	-	-	-	-	-	-	103,9	0.091	-	-	-	-	-	-	-	-	-	-	-	-		.	intronic	Usp34	.	.	USP34	NA	PATHOGENIC	NA	-	-	-	-	-	-	-	-	-	-
11	23581779	GAAACCCTGTCTTGAAAAAA	G	PASS	AAChange.refGene=.;AC=1;AF=0.250;ALLELE_END;AN=4;ANNOVAR_DATE=2017-06-01;DP=58;Disease_description.refGene=.;ECNT=1;ExonicFunc.refGene=.;Expression(GNF/Atlas).refGene=.;Expression(egenetics).refGene=.;Func.refGene=intronic;Function_description.refGene=.;GDI-Phred.refGene=.;GDI.refGene=.;Gene.refGene=0610010F05Rik;GeneDetail.refGene=.;Gene_full_name.refGene=.;NLOD=4.92;N_ART_LOD=-1.297e+00;P(HI).r…	-	-	-	-	-	-	-	-	-	-	-	-	-	-	26,4	0.191	-	-	-	-	-	-	-	-		.	intronic	0610010F05Rik	.	.	0610010F05RIK	NA	NA	NA	-	-	-	-	-	-	-	-	-	-
11	23711064	TGCTCCAAAAC	T	PASS	AAChange.refGene=.;AC=1;AF=0.250;ALLELE_END;AN=4;ANNOVAR_DATE=2017-06-01;DP=47;Disease_description.refGene=.;ECNT=2;ExonicFunc.refGene=.;Expression(GNF/Atlas).refGene=.;Expression(egenetics).refGene=.;Func.refGene=intronic;Function_description.refGene=.;GDI-Phred.refGene=.;GDI.refGene=.;Gene.refGene=Pus10;GeneDetail.refGene=.;Gene_full_name.refGene=.;NLOD=7.22;N_ART_LOD=-1.413e+00;P(HI).refGene=.…	-	-	-	-	-	-	-	-	-	-	-	-	-	-	15,3	0.214	-	-	-	-	-	-	-	-		.	intronic	Pus10	.	.	PUS10	NA	NA	NA	-	-	-	-	-	-	-	-	-	-
11	23711074	C	CTTTTTTTTTT	PASS	AAChange.refGene=.;AC=1;AF=0.250;ALLELE_END;AN=4;ANNOVAR_DATE=2017-06-01;DP=47;Disease_description.refGene=.;ECNT=2;ExonicFunc.refGene=.;Expression(GNF/Atlas).refGene=.;Expression(egenetics).refGene=.;Func.refGene=intronic;Function_description.refGene=.;GDI-Phred.refGene=.;GDI.refGene=.;Gene.refGene=Pus10;GeneDetail.refGene=.;Gene_full_name.refGene=.;NLOD=7.22;N_ART_LOD=-1.413e+00;P(HI).refGene=.…	-	-	-	-	-	-	-	-	-	-	-	-	-	-	15,3	0.214	-	-	-	-	-	-	-	-		.	intronic	Pus10	.	.	PUS10	NA	NA	NA	-	-	-	-	-	-	-	-	-	-
11	26399527	G	T	PASS	AAChange.refGene=.;AC=1;AF=0.250;ALLELE_END;AN=4;ANNOVAR_DATE=2017-06-01;DP=24;Disease_description.refGene=.;ECNT=1;ExonicFunc.refGene=.;Expression(GNF/Atlas).refGene=.;Expression(egenetics).refGene=.;Func.refGene=intronic;Function_description.refGene=.;GDI-Phred.refGene=.;GDI.refGene=.;Gene.refGene=Fancl;GeneDetail.refGene=.;Gene_full_name.refGene=.;NLOD=3.57;N_ART_LOD=-1.126e+00;P(HI).refGene=.…	-	-	-	-	-	-	-	-	-	-	-	-	-	-	-	-	6,4	0.409	-	-	-	-	-	-		.	intronic	Fancl	.	.	FANCL	NA	PATHOGENIC	NA	-	-	-	-	-	-	-	-	-	-
11	29229966	T	A	PASS	AAChange.refGene=.;AC=1;AF=0.250;ALLELE_END;AN=4;ANNOVAR_DATE=2017-06-01;DP=54;Disease_description.refGene=.;ECNT=2;ExonicFunc.refGene=.;Expression(GNF/Atlas).refGene=.;Expression(egenetics).refGene=.;Func.refGene=intronic;Function_description.refGene=.;GDI-Phred.refGene=.;GDI.refGene=.;Gene.refGene=Cfap36;GeneDetail.refGene=.;Gene_full_name.refGene=.;NLOD=5.12;N_ART_LOD=-1.275e+00;P(HI).refGene=…	-	-	-	-	-	-	-	-	-	-	-	-	28,4	0.158	-	-	-	-	-	-	-	-	-	-		.	intronic	Cfap36	.	.	CFAP36	NA	NA	NA	-	-	-	-	-	-	-	-	-	-
11	29802496	G	GTTTTTTT	PASS	AAChange.refGene=Eml6:NM_146016:exon21:c.2915_2916insAAAAAAA:p.V973Kfs*14;AC=1;AF=0.250;ALLELE_END;AN=4;ANNOVAR_DATE=2017-06-01;DP=282;Disease_description.refGene=.;ECNT=2;ExonicFunc.refGene=frameshift_insertion;Expression(GNF/Atlas).refGene=.;Expression(egenetics).refGene=.;Func.refGene=exonic;Function_description.refGene=.;GDI-Phred.refGene=.;GDI.refGene=.;Gene.refGene=Eml6;GeneDetail.refGene=.…	-	-	-	-	-	-	-	-	-	-	-	-	-	-	112,4	0.039	-	-	-	-	-	-	-	-		frameshift_insertion	exonic	Eml6	.	Eml6:NM_146016:exon21:c.2915_2916insAAAAAAA:p.V973Kfs*14	EML6	NA	NA	NA	-	-	-	-	-	-	-	-	-	-
11	29838433	TGAGACAAGG	T	PASS	AAChange.refGene=Eml6:NM_146016:exon11:c.1642_1650del:p.P548Kfs*1409;AC=1;AF=0.250;ALLELE_END;AN=4;ANNOVAR_DATE=2017-06-01;DP=378;Disease_description.refGene=.;ECNT=2;ExonicFunc.refGene=nonframeshift_deletion;Expression(GNF/Atlas).refGene=.;Expression(egenetics).refGene=.;Func.refGene=exonic;Function_description.refGene=.;GDI-Phred.refGene=.;GDI.refGene=.;Gene.refGene=Eml6;GeneDetail.refGene=.;Ge…	-	-	-	-	-	-	-	-	-	-	-	-	-	-	-	-	168,4	0.042	-	-	-	-	-	-		nonframeshift_deletion	exonic	Eml6	.	Eml6:NM_146016:exon11:c.1642_1650del:p.P548Kfs*1409	EML6	NA	NA	NA	-	-	-	-	-	-	-	-	-	-
11	29838442	G	GTTTTTTTTT	PASS	AAChange.refGene=Eml6:NM_146016:exon11:c.1641_1642insAAAAAAAAA:p.F547_P548insKKK;AC=1;AF=0.250;ALLELE_END;AN=4;ANNOVAR_DATE=2017-06-01;DP=354;Disease_description.refGene=.;ECNT=2;ExonicFunc.refGene=nonframeshift_insertion;Expression(GNF/Atlas).refGene=.;Expression(egenetics).refGene=.;Func.refGene=exonic;Function_description.refGene=.;GDI-Phred.refGene=.;GDI.refGene=.;Gene.refGene=Eml6;GeneDetail…	-	-	-	-	-	-	-	-	-	-	-	-	-	-	-	-	152,4	0.040	-	-	-	-	-	-		nonframeshift_insertion	exonic	Eml6	.	Eml6:NM_146016:exon11:c.1641_1642insAAAAAAAAA:p.F547_P548insKKK	EML6	NA	NA	NA	-	-	-	-	-	-	-	-	-	-
11	30810713	C	T	PASS	AAChange.refGene=.;AC=1;AF=0.250;ALLELE_END;AN=4;ANNOVAR_DATE=2017-06-01;DP=107;Disease_description.refGene=.;ECNT=1;ExonicFunc.refGene=.;Expression(GNF/Atlas).refGene=.;Expression(egenetics).refGene=.;Func.refGene=intronic;Function_description.refGene=.;GDI-Phred.refGene=.;GDI.refGene=.;Gene.refGene=Psme4;GeneDetail.refGene=.;Gene_full_name.refGene=.;NLOD=9.39;N_ART_LOD=-4.259e-02;P(HI).refGene=…	-	-	-	-	-	-	-	-	-	-	-	-	48,3	0.095	-	-	-	-	-	-	-	-	-	-		.	intronic	Psme4	.	.	PSME4	NA	PATHOGENIC	NA	-	-	-	-	-	-	-	-	-	-
11	30843469	TCCAAAA	T	PASS	AAChange.refGene=.;AC=1;AF=0.250;ALLELE_END;AN=4;ANNOVAR_DATE=2017-06-01;DP=207;Disease_description.refGene=.;ECNT=2;ExonicFunc.refGene=.;Expression(GNF/Atlas).refGene=.;Expression(egenetics).refGene=.;Func.refGene=intronic;Function_description.refGene=.;GDI-Phred.refGene=.;GDI.refGene=.;Gene.refGene=Psme4;GeneDetail.refGene=.;Gene_full_name.refGene=.;NLOD=24.34;N_ART_LOD=-9.363e-01;P(HI).refGene…	-	-	-	-	-	-	-	-	-	-	-	-	-	-	-	-	-	-	-	-	89,3	0.088	-	-		.	intronic	Psme4	.	.	PSME4	NA	PATHOGENIC	NA	-	-	-	-	-	-	-	-	-	-
11	30952464	TGCTACAAGG	T	PASS	AAChange.refGene=.;AC=1;AF=0.250;ALLELE_END;AN=4;ANNOVAR_DATE=2017-06-01;DP=59;Disease_description.refGene=.;ECNT=2;ExonicFunc.refGene=.;Expression(GNF/Atlas).refGene=.;Expression(egenetics).refGene=.;Func.refGene=intronic;Function_description.refGene=.;GDI-Phred.refGene=.;GDI.refGene=.;Gene.refGene=Erlec1;GeneDetail.refGene=.;Gene_full_name.refGene=.;NLOD=6.22;N_ART_LOD=-8.918e-01;P(HI).refGene=…	-	-	-	-	-	-	-	-	-	-	-	-	27,3	0.113	-	-	-	-	-	-	-	-	-	-		.	intronic	Erlec1	.	.	ERLEC1	NA	NA	NA	-	-	-	-	-	-	-	-	-	-
11	30952473	G	GTTTTTTTTT	PASS	AAChange.refGene=.;AC=1;AF=0.250;ALLELE_END;AN=4;ANNOVAR_DATE=2017-06-01;DP=59;Disease_description.refGene=.;ECNT=2;ExonicFunc.refGene=.;Expression(GNF/Atlas).refGene=.;Expression(egenetics).refGene=.;Func.refGene=intronic;Function_description.refGene=.;GDI-Phred.refGene=.;GDI.refGene=.;Gene.refGene=Erlec1;GeneDetail.refGene=.;Gene_full_name.refGene=.;NLOD=6.22;N_ART_LOD=-8.918e-01;P(HI).refGene=…	-	-	-	-	-	-	-	-	-	-	-	-	27,3	0.113	-	-	-	-	-	-	-	-	-	-		.	intronic	Erlec1	.	.	ERLEC1	NA	NA	NA	-	-	-	-	-	-	-	-	-	-
11	33202534	C	T	PASS	AAChange.refGene=Tlx3:NM_019916:exon2:c.G560A:p.R187H;AC=1;AF=0.250;ALLELE_END;AN=4;ANNOVAR_DATE=2017-06-01;DP=188;Disease_description.refGene=.;ECNT=1;ExonicFunc.refGene=nonsynonymous_SNV;Expression(GNF/Atlas).refGene=.;Expression(egenetics).refGene=.;Func.refGene=exonic;Function_description.refGene=.;GDI-Phred.refGene=.;GDI.refGene=.;Gene.refGene=Tlx3;GeneDetail.refGene=.;Gene_full_name.refGene…	-	-	-	-	-	-	-	-	-	-	-	-	-	-	-	-	-	-	-	-	83,3	0.074	-	-		nonsynonymous_SNV	exonic	Tlx3	.	Tlx3:NM_019916:exon2:c.G560A:p.R187H	TLX3	NA	NA	NA	-	-	-	-	-	-	-	-	-	-
11	34261676	ACTCATCTTTG	A	PASS	AAChange.refGene=.;AC=2;AF=0.250;ALLELE_END;AN=8;ANNOVAR_DATE=2017-06-01;DP=59;Disease_description.refGene=.;ECNT=2;ExonicFunc.refGene=.;Expression(GNF/Atlas).refGene=.;Expression(egenetics).refGene=.;Func.refGene=intronic;Function_description.refGene=.;GDI-Phred.refGene=.;GDI.refGene=.;Gene.refGene=Dock2;GeneDetail.refGene=.;Gene_full_name.refGene=.;P(HI).refGene=.;P(rec).refGene=.;POP_AF=0.00;P…	-	-	-	-	-	-	-	-	-	-	12,2	0.167	13,2	0.156	-	-	-	-	-	-	-	-	-	-		.	intronic	Dock2	.	.	DOCK2	NA	PATHOGENIC	NA	-	-	-	-	-	-	-	-	-	-
11	35632822	TCCTCAAGGAGA	T	PASS	AAChange.refGene=Slit3:NM_011412:exon19:c.2085_2095del:p.L696Sfs*16;AC=1;AF=0.250;ALLELE_END;AN=4;ANNOVAR_DATE=2017-06-01;DP=185;Disease_description.refGene=.;ECNT=2;ExonicFunc.refGene=frameshift_deletion;Expression(GNF/Atlas).refGene=.;Expression(egenetics).refGene=.;Func.refGene=exonic;Function_description.refGene=.;GDI-Phred.refGene=.;GDI.refGene=.;Gene.refGene=Slit3;GeneDetail.refGene=.;Gene_…	-	-	-	-	-	-	-	-	-	-	-	-	-	-	-	-	99,3	0.038	-	-	-	-	-	-		frameshift_deletion	exonic	Slit3	.	Slit3:NM_011412:exon19:c.2085_2095del:p.L696Sfs*16	SLIT3	NA	PATHOGENIC	NA	-	-	-	-	-	-	-	-	-	-
11	35632833	A	ATTTTTTTTTTT	PASS	AAChange.refGene=Slit3:NM_011412:exon19:c.2095_2096insTTTTTTTTTTT:p.P700Ffs*26;AC=1;AF=0.250;ALLELE_END;AN=4;ANNOVAR_DATE=2017-06-01;DP=164;Disease_description.refGene=.;ECNT=2;ExonicFunc.refGene=frameshift_insertion;Expression(GNF/Atlas).refGene=.;Expression(egenetics).refGene=.;Func.refGene=exonic;Function_description.refGene=.;GDI-Phred.refGene=.;GDI.refGene=.;Gene.refGene=Slit3;GeneDetail.ref…	-	-	-	-	-	-	-	-	-	-	-	-	-	-	-	-	86,3	0.044	-	-	-	-	-	-		frameshift_insertion	exonic	Slit3	.	Slit3:NM_011412:exon19:c.2095_2096insTTTTTTTTTTT:p.P700Ffs*26	SLIT3	NA	PATHOGENIC	NA	-	-	-	-	-	-	-	-	-	-
11	40708081	TCAGCCATAGC	T,TC	PASS	AC=1,1;AF=0.125,0.125;ALLELE_END;AN=8;ANNOVAR_DATE=2017-06-01;DP=281;Disease_description.refGene=.;ECNT=2;Expression(GNF/Atlas).refGene=.;Expression(egenetics).refGene=.;Func.refGene=exonic;Function_description.refGene=.;GDI-Phred.refGene=.;GDI.refGene=.;Gene.refGene=Hmmr;GeneDetail.refGene=.;Gene_full_name.refGene=.;P(HI).refGene=.;P(rec).refGene=.;POP_AF=0.00;P_GERMLINE=-Infinity;RVIS.refGene=.…	-	-	-	-	-	-	-	-	-	-	-	-	-	-	-	-	0.084	28,0	-	-	-	-	0.062	28,1		.	.	Gene_full_name.refGene=.	P(HI).refGene=.	AC=1,1	.	NA	NA	NA	-	-	-	-	-	-	-	-	-	-
11	40708091	C	CTTTTTTTTTT	PASS	AAChange.refGene=Hmmr:NM_013552:exon13:c.1704_1705insAAAAAAAAAA:p.A569Kfs*7;AC=1;AF=0.250;ALLELE_END;AN=4;ANNOVAR_DATE=2017-06-01;DP=131;Disease_description.refGene=.;ECNT=2;ExonicFunc.refGene=frameshift_insertion;Expression(GNF/Atlas).refGene=.;Expression(egenetics).refGene=.;Func.refGene=exonic;Function_description.refGene=.;GDI-Phred.refGene=.;GDI.refGene=.;Gene.refGene=Hmmr;GeneDetail.refGene…	-	-	-	-	-	-	-	-	-	-	-	-	-	-	-	-	68,4	0.090	-	-	-	-	-	-		frameshift_insertion	exonic	Hmmr	.	Hmmr:NM_013552:exon13:c.1704_1705insAAAAAAAAAA:p.A569Kfs*7	HMMR	PRESENT	NA	NA	-	-	-	-	-	-	-	-	-	-
11	41971898	AGGTTTGGGC	A	PASS	AAChange.refGene=Gabrg2:NM_008073:exon4:c.349_357del:p.A117Wfs*356,Gabrg2:NM_177408:exon4:c.349_357del:p.A117Wfs*348;AC=1;AF=0.250;ALLELE_END;AN=4;ANNOVAR_DATE=2017-06-01;DP=205;Disease_description.refGene=.;ECNT=2;ExonicFunc.refGene=nonframeshift_deletion;Expression(GNF/Atlas).refGene=.;Expression(egenetics).refGene=.;Func.refGene=exonic;Function_description.refGene=.;GDI-Phred.refGene=.;GDI.ref…	-	-	-	-	-	-	-	-	-	-	99,5	0.057	-	-	-	-	-	-	-	-	-	-	-	-		nonframeshift_deletion	exonic	Gabrg2	.	Gabrg2:NM_008073:exon4:c.349_357del:p.A117Wfs*356,Gabrg2:NM_177408:exon4:c.349_357del:p.A117Wfs*348	GABRG2	NA	PATHOGENIC	NA	-	-	-	-	-	-	-	-	-	-
11	43247539	C	A	PASS	AAChange.refGene=.;AC=1;AF=0.250;ALLELE_END;AN=4;ANNOVAR_DATE=2017-06-01;DP=249;Disease_description.refGene=.;ECNT=2;ExonicFunc.refGene=.;Expression(GNF/Atlas).refGene=.;Expression(egenetics).refGene=.;Func.refGene=intronic;Function_description.refGene=.;GDI-Phred.refGene=.;GDI.refGene=.;Gene.refGene=Atp10b;GeneDetail.refGene=.;Gene_full_name.refGene=.;NLOD=35.47;N_ART_LOD=-2.089e+00;P(HI).refGen…	-	-	-	-	-	-	-	-	-	-	-	-	-	-	114,3	0.045	-	-	-	-	-	-	-	-		.	intronic	Atp10b	.	.	ATP10B	NA	PATHOGENIC	NA	-	-	-	-	-	-	-	-	-	-
11	44924296	G	C	PASS	AAChange.refGene=.;AC=2;AF=0.250;ALLELE_END;AN=8;ANNOVAR_DATE=2017-06-01;DP=91;Disease_description.refGene=.;ECNT=1;ExonicFunc.refGene=.;Expression(GNF/Atlas).refGene=.;Expression(egenetics).refGene=.;Func.refGene=intronic;Function_description.refGene=.;GDI-Phred.refGene=.;GDI.refGene=.;Gene.refGene=Ebf1;GeneDetail.refGene=.;Gene_full_name.refGene=.;NLOD=8.08;N_ART_LOD=-1.446e+00;P(HI).refGene=.;…	-	-	-	-	-	-	-	-	8,10	0.558	7,10	0.583	-	-	-	-	-	-	-	-	-	-	-	-		.	intronic	Ebf1	.	.	EBF1	NA	PATHOGENIC	Yes (c)	-	-	-	-	-	-	-	-	27,0	3.804e-03
11	46243541	C	A	PASS	AAChange.refGene=.;AC=1;AF=0.250;ALLELE_END;AN=4;ANNOVAR_DATE=2017-06-01;DP=50;Disease_description.refGene=.;ECNT=2;ExonicFunc.refGene=.;Expression(GNF/Atlas).refGene=.;Expression(egenetics).refGene=.;Func.refGene=ncRNA_intronic;Function_description.refGene=.;GDI-Phred.refGene=.;GDI.refGene=.;Gene.refGene=Mir6989;GeneDetail.refGene=.;Gene_full_name.refGene=.;NLOD=3.76;N_ART_LOD=-6.184e-01;P(HI).r…	-	-	-	-	-	-	-	-	-	-	25,4	0.150	-	-	-	-	-	-	-	-	-	-	-	-		.	ncRNA_intronic	Mir6989	.	.	MIR6989	NA	NA	NA	-	-	-	-	-	-	-	-	-	-
11	46243544	G	A	PASS	AAChange.refGene=.;AC=1;AF=0.250;ALLELE_END;AN=4;ANNOVAR_DATE=2017-06-01;DP=53;Disease_description.refGene=.;ECNT=2;ExonicFunc.refGene=.;Expression(GNF/Atlas).refGene=.;Expression(egenetics).refGene=.;Func.refGene=ncRNA_intronic;Function_description.refGene=.;GDI-Phred.refGene=.;GDI.refGene=.;Gene.refGene=Mir6989;GeneDetail.refGene=.;Gene_full_name.refGene=.;NLOD=3.77;N_ART_LOD=-6.292e-01;P(HI).r…	-	-	-	-	-	-	-	-	-	-	27,4	0.144	-	-	-	-	-	-	-	-	-	-	-	-		.	ncRNA_intronic	Mir6989	.	.	MIR6989	NA	NA	NA	-	-	-	-	-	-	-	-	-	-
11	46325102	T	C	PASS	AAChange.refGene=.;AC=1;AF=0.250;ALLELE_END;AN=4;ANNOVAR_DATE=2017-06-01;DP=12;Disease_description.refGene=.;ECNT=1;ExonicFunc.refGene=.;Expression(GNF/Atlas).refGene=.;Expression(egenetics).refGene=.;Func.refGene=ncRNA_intronic;Function_description.refGene=.;GDI-Phred.refGene=.;GDI.refGene=.;Gene.refGene=Mir6989;GeneDetail.refGene=.;Gene_full_name.refGene=.;NLOD=2.36;N_ART_LOD=-9.510e-01;P(HI).r…	-	-	-	-	-	-	-	-	-	-	-	-	-	-	2,2	0.500	-	-	-	-	-	-	-	-		.	ncRNA_intronic	Mir6989	.	.	MIR6989	NA	NA	NA	-	-	-	-	-	-	-	-	-	-
11	46574675	T	G	PASS	AAChange.refGene=.;AC=1;AF=0.250;ALLELE_END;AN=4;ANNOVAR_DATE=2017-06-01;DP=118;Disease_description.refGene=.;ECNT=2;ExonicFunc.refGene=.;Expression(GNF/Atlas).refGene=.;Expression(egenetics).refGene=.;Func.refGene=ncRNA_intronic;Function_description.refGene=.;GDI-Phred.refGene=.;GDI.refGene=.;Gene.refGene=Mir6989;GeneDetail.refGene=.;Gene_full_name.refGene=.;NLOD=19.87;N_ART_LOD=-1.834e+00;P(HI)…	42,4	0.110	-	-	-	-	-	-	-	-	-	-	-	-	-	-	-	-	-	-	-	-	-	-		.	ncRNA_intronic	Mir6989	.	.	MIR6989	NA	NA	NA	66,0	0.022	-	-	-	-	-	-	-	-
11	46574676	G	A	PASS	AAChange.refGene=.;AC=1;AF=0.250;ALLELE_END;AN=4;ANNOVAR_DATE=2017-06-01;DP=116;Disease_description.refGene=.;ECNT=2;ExonicFunc.refGene=.;Expression(GNF/Atlas).refGene=.;Expression(egenetics).refGene=.;Func.refGene=ncRNA_intronic;Function_description.refGene=.;GDI-Phred.refGene=.;GDI.refGene=.;Gene.refGene=Mir6989;GeneDetail.refGene=.;Gene_full_name.refGene=.;NLOD=19.87;N_ART_LOD=-1.829e+00;P(HI)…	42,4	0.110	-	-	-	-	-	-	-	-	-	-	-	-	-	-	-	-	-	-	-	-	-	-		.	ncRNA_intronic	Mir6989	.	.	MIR6989	NA	NA	NA	66,0	7.465e-03	-	-	-	-	-	-	-	-
11	49340914	C	T	PASS	AAChange.refGene=Olfr1390:NM_147065:exon1:c.C381T:p.C127C;AC=1;AF=0.250;ALLELE_END;AN=4;ANNOVAR_DATE=2017-06-01;DP=894;Disease_description.refGene=.;ECNT=1;ExonicFunc.refGene=synonymous_SNV;Expression(GNF/Atlas).refGene=.;Expression(egenetics).refGene=.;Func.refGene=exonic;Function_description.refGene=.;GDI-Phred.refGene=.;GDI.refGene=.;Gene.refGene=Olfr1390;GeneDetail.refGene=.;Gene_full_name.re…	-	-	-	-	-	-	-	-	-	-	-	-	-	-	-	-	-	-	462,4	0.034	-	-	-	-		synonymous_SNV	exonic	Olfr1390	.	Olfr1390:NM_147065:exon1:c.C381T:p.C127C	OLFR1390	NA	NA	NA	-	-	-	-	-	-	-	-	-	-
11	49494625	A	T	PASS	AAChange.refGene=Olfr1385:NM_001011805:exon1:c.A91T:p.I31F;AC=1;AF=0.250;ALLELE_END;AN=4;ANNOVAR_DATE=2017-06-01;DP=956;Disease_description.refGene=.;ECNT=2;ExonicFunc.refGene=nonsynonymous_SNV;Expression(GNF/Atlas).refGene=.;Expression(egenetics).refGene=.;Func.refGene=exonic;Function_description.refGene=.;GDI-Phred.refGene=.;GDI.refGene=.;Gene.refGene=Olfr1385;GeneDetail.refGene=.;Gene_full_nam…	-	-	-	-	-	-	-	-	-	-	-	-	-	-	-	-	-	-	-	-	-	-	429,15	0.057		nonsynonymous_SNV	exonic	Olfr1385	.	Olfr1385:NM_001011805:exon1:c.A91T:p.I31F	OLFR1385	NA	NA	NA	-	-	-	-	-	-	-	-	-	-
11	49552720	AGGTTACTGC	A	PASS	AAChange.refGene=.;AC=1;AF=0.250;ALLELE_END;AN=4;ANNOVAR_DATE=2017-06-01;DP=479;Disease_description.refGene=.;ECNT=2;ExonicFunc.refGene=.;Expression(GNF/Atlas).refGene=.;Expression(egenetics).refGene=.;Func.refGene=downstream;Function_description.refGene=.;GDI-Phred.refGene=.;GDI.refGene=.;Gene.refGene=Olfr1381;GeneDetail.refGene=dist\x3d37;Gene_full_name.refGene=.;NLOD=66.52;N_ART_LOD=-2.357e+00…	-	-	-	-	-	-	-	-	-	-	-	-	-	-	-	-	-	-	-	-	-	-	221,6	0.062		.	downstream	Olfr1381	dist\x3d37	.	OLFR1381	NA	NA	NA	-	-	-	-	-	-	-	-	-	-
11	50379574	ATTGGCCTTG	A	PASS	AAChange.refGene=Hnrnph1:NM_021510:exon3:c.205_213del:p.L69Kfs*379;AC=1;AF=0.250;ALLELE_END;AN=4;ANNOVAR_DATE=2017-06-01;DP=583;Disease_description.refGene=.;ECNT=2;ExonicFunc.refGene=nonframeshift_deletion;Expression(GNF/Atlas).refGene=.;Expression(egenetics).refGene=.;Func.refGene=exonic;Function_description.refGene=.;GDI-Phred.refGene=.;GDI.refGene=.;Gene.refGene=Hnrnph1;GeneDetail.refGene=.;G…	-	-	-	-	-	-	-	-	-	-	-	-	-	-	-	-	-	-	-	-	287,4	0.051	-	-		nonframeshift_deletion	exonic	Hnrnph1	.	Hnrnph1:NM_021510:exon3:c.205_213del:p.L69Kfs*379	HNRNPH1	NA	PATHOGENIC	NA	-	-	-	-	-	-	-	-	-	-
11	53463745	G	A	PASS	AAChange.refGene=Shroom1:NM_001290789:exon2:c.G491A:p.R164H,Shroom1:NM_027917:exon2:c.G491A:p.R164H;AC=1;AF=0.250;ALLELE_END;AN=4;ANNOVAR_DATE=2017-06-01;DP=29;Disease_description.refGene=.;ECNT=1;ExonicFunc.refGene=nonsynonymous_SNV;Expression(GNF/Atlas).refGene=.;Expression(egenetics).refGene=.;Func.refGene=exonic;Function_description.refGene=.;GDI-Phred.refGene=.;GDI.refGene=.;Gene.refGene=Shr…	-	-	-	-	-	-	-	-	-	-	-	-	-	-	-	-	-	-	-	-	13,2	0.156	-	-		nonsynonymous_SNV	exonic	Shroom1	.	Shroom1:NM_001290789:exon2:c.G491A:p.R164H,Shroom1:NM_027917:exon2:c.G491A:p.R164H	SHROOM1	NA	NA	NA	-	-	-	-	-	-	-	-	-	-
11	53645585	T	C	PASS	AAChange.refGene=.;AC=1;AF=0.250;ALLELE_END;AN=4;ANNOVAR_DATE=2017-06-01;DP=32;Disease_description.refGene=.;ECNT=1;ExonicFunc.refGene=.;Expression(GNF/Atlas).refGene=.;Expression(egenetics).refGene=.;Func.refGene=intergenic;Function_description.refGene=.;GDI-Phred.refGene=.;GDI.refGene=.;Gene.refGene=Il13\x3bRad50;GeneDetail.refGene=dist\x3d10883\x3bdist\x3d3934;Gene_full_name.refGene=.;NLOD=5.1…	-	-	-	-	-	-	-	-	-	-	-	-	-	-	-	-	-	-	11,2	0.200	-	-	-	-		.	intergenic	Il13\x3bRad50	dist\x3d10883\x3bdist\x3d3934	.	IL13	NA	NA	NA	-	-	-	-	-	-	-	-	-	-
11	55284893	ACTCATCTTTTG	A	PASS	AAChange.refGene=Fat2:NM_001029988:exon9:c.4982_4992del:p.S1661Lfs*25;AC=1;AF=0.250;ALLELE_END;AN=4;ANNOVAR_DATE=2017-06-01;DP=228;Disease_description.refGene=.;ECNT=2;ExonicFunc.refGene=frameshift_deletion;Expression(GNF/Atlas).refGene=.;Expression(egenetics).refGene=.;Func.refGene=exonic;Function_description.refGene=.;GDI-Phred.refGene=.;GDI.refGene=.;Gene.refGene=Fat2;GeneDetail.refGene=.;Gene…	-	-	-	-	-	-	-	-	-	-	101,3	0.078	-	-	-	-	-	-	-	-	-	-	-	-		frameshift_deletion	exonic	Fat2	.	Fat2:NM_001029988:exon9:c.4982_4992del:p.S1661Lfs*25	FAT2	NA	PATHOGENIC	NA	-	-	-	-	-	-	-	-	-	-
11	56027053	G	A	PASS	AAChange.refGene=Nmur2:NM_153079:exon4:c.C1109T:p.A370V;AC=1;AF=0.250;ALLELE_END;AN=4;ANNOVAR_DATE=2017-06-01;DP=310;Disease_description.refGene=.;ECNT=1;ExonicFunc.refGene=nonsynonymous_SNV;Expression(GNF/Atlas).refGene=.;Expression(egenetics).refGene=.;Func.refGene=exonic;Function_description.refGene=.;GDI-Phred.refGene=.;GDI.refGene=.;Gene.refGene=Nmur2;GeneDetail.refGene=.;Gene_full_name.refG…	-	-	-	-	-	-	-	-	-	-	-	-	-	-	-	-	-	-	-	-	155,3	0.040	-	-		nonsynonymous_SNV	exonic	Nmur2	.	Nmur2:NM_153079:exon4:c.C1109T:p.A370V	NMUR2	NA	NA	NA	-	-	-	-	-	-	-	-	-	-
11	58954434	C	T	PASS	AAChange.refGene=.;AC=1;AF=0.250;ALLELE_END;AN=4;ANNOVAR_DATE=2017-06-01;DP=436;Disease_description.refGene=.;ECNT=1;ExonicFunc.refGene=.;Expression(GNF/Atlas).refGene=.;Expression(egenetics).refGene=.;Func.refGene=ncRNA_exonic;Function_description.refGene=.;GDI-Phred.refGene=.;GDI.refGene=.;Gene.refGene=Hist3h2bb-ps;GeneDetail.refGene=.;Gene_full_name.refGene=.;NLOD=62.77;N_ART_LOD=-2.331e+00;P(…	-	-	-	-	-	-	-	-	129,83	0.397	-	-	-	-	-	-	-	-	-	-	-	-	-	-		.	ncRNA_exonic	Hist3h2bb-ps	.	.	HIST3H2BB-PS	NA	NA	Yes (c)	-	-	-	-	-	-	-	-	209,0	0.024
11	59086815	C	T	PASS	AAChange.refGene=Obscn:NM_001171512:exon18:c.G5458A:p.G1820R,Obscn:NM_199152:exon19:c.G5809A:p.G1937R;AC=1;AF=0.250;ALLELE_END;AN=4;ANNOVAR_DATE=2017-06-01;DP=539;Disease_description.refGene=.;ECNT=1;ExonicFunc.refGene=nonsynonymous_SNV;Expression(GNF/Atlas).refGene=.;Expression(egenetics).refGene=.;Func.refGene=exonic;Function_description.refGene=.;GDI-Phred.refGene=.;GDI.refGene=.;Gene.refGene=…	-	-	-	-	-	-	-	-	157,123	0.440	-	-	-	-	-	-	-	-	-	-	-	-	-	-	1	nonsynonymous_SNV	exonic	Obscn	.	Obscn:NM_001171512:exon18:c.G5458A:p.G1820R,Obscn:NM_199152:exon19:c.G5809A:p.G1937R	OBSCN	NA	PATHOGENIC	NA	-	-	-	-	-	-	-	-	239,0	0.022
11	59578150	G	GTTTTTTTTTTTT	PASS	AAChange.refGene=.;AC=1;AF=0.250;ALLELE_END;AN=4;ANNOVAR_DATE=2017-06-01;DP=402;Disease_description.refGene=.;ECNT=2;ExonicFunc.refGene=.;Expression(GNF/Atlas).refGene=.;Expression(egenetics).refGene=.;Func.refGene=intergenic;Function_description.refGene=.;GDI-Phred.refGene=.;GDI.refGene=.;Gene.refGene=Olfr222\x3bOlfr223;GeneDetail.refGene=dist\x3d6412\x3bdist\x3d10978;Gene_full_name.refGene=.;NL…	-	-	-	-	-	-	-	-	-	-	-	-	-	-	-	-	-	-	-	-	229,4	0.033	-	-		.	intergenic	Olfr222\x3bOlfr223	dist\x3d6412\x3bdist\x3d10978	.	OLFR222	NA	NA	NA	-	-	-	-	-	-	-	-	-	-
11	59824476	C	A	PASS	AAChange.refGene=.;AC=1;AF=0.250;ALLELE_END;AN=4;ANNOVAR_DATE=2017-06-01;DP=55;Disease_description.refGene=.;ECNT=2;ExonicFunc.refGene=.;Expression(GNF/Atlas).refGene=.;Expression(egenetics).refGene=.;Func.refGene=intronic;Function_description.refGene=.;GDI-Phred.refGene=.;GDI.refGene=.;Gene.refGene=Cops3;GeneDetail.refGene=.;Gene_full_name.refGene=.;NLOD=9.33;N_ART_LOD=-1.511e+00;P(HI).refGene=.…	-	-	-	-	-	-	-	-	-	-	-	-	-	-	-	-	-	-	18,2	0.152	-	-	-	-		.	intronic	Cops3	.	.	COPS3	NA	NA	NA	-	-	-	-	-	-	-	-	-	-
11	59824481	C	A	PASS	AAChange.refGene=.;AC=1;AF=0.250;ALLELE_END;AN=4;ANNOVAR_DATE=2017-06-01;DP=52;Disease_description.refGene=.;ECNT=2;ExonicFunc.refGene=.;Expression(GNF/Atlas).refGene=.;Expression(egenetics).refGene=.;Func.refGene=intronic;Function_description.refGene=.;GDI-Phred.refGene=.;GDI.refGene=.;Gene.refGene=Cops3;GeneDetail.refGene=.;Gene_full_name.refGene=.;NLOD=9.63;N_ART_LOD=-1.518e+00;P(HI).refGene=.…	-	-	-	-	-	-	-	-	-	-	-	-	-	-	-	-	-	-	17,2	0.125	-	-	-	-		.	intronic	Cops3	.	.	COPS3	NA	NA	NA	-	-	-	-	-	-	-	-	-	-
11	60041340	A	G	PASS	AAChange.refGene=.;AC=1;AF=0.250;ALLELE_END;AN=4;ANNOVAR_DATE=2017-06-01;DP=21;Disease_description.refGene=.;ECNT=1;ExonicFunc.refGene=.;Expression(GNF/Atlas).refGene=.;Expression(egenetics).refGene=.;Func.refGene=intronic;Function_description.refGene=.;GDI-Phred.refGene=.;GDI.refGene=.;Gene.refGene=Pemt;GeneDetail.refGene=.;Gene_full_name.refGene=.;NLOD=3.01;N_ART_LOD=-7.781e-01;P(HI).refGene=.;…	-	-	-	-	-	-	-	-	-	-	-	-	8,2	0.224	-	-	-	-	-	-	-	-	-	-		.	intronic	Pemt	.	.	PEMT	NA	NA	NA	-	-	-	-	-	-	-	-	-	-
11	60509249	G	GC	PASS	AAChange.refGene=.;AC=1;AF=0.250;ALLELE_END;AN=4;ANNOVAR_DATE=2017-06-01;DP=48;Disease_description.refGene=.;ECNT=1;ExonicFunc.refGene=.;Expression(GNF/Atlas).refGene=.;Expression(egenetics).refGene=.;Func.refGene=intronic;Function_description.refGene=.;GDI-Phred.refGene=.;GDI.refGene=.;Gene.refGene=Myo15;GeneDetail.refGene=.;Gene_full_name.refGene=.;NLOD=5.71;N_ART_LOD=-1.336e+00;P(HI).refGene=.…	-	-	-	-	-	-	-	-	-	-	-	-	-	-	12,6	0.376	-	-	-	-	-	-	-	-		.	intronic	Myo15	.	.	MYO15	NA	NA	NA	-	-	-	-	-	-	-	-	-	-
11	60722993	C	A	PASS	AAChange.refGene=.;AC=1;AF=0.250;ALLELE_END;AN=4;ANNOVAR_DATE=2017-06-01;DP=207;Disease_description.refGene=.;ECNT=1;ExonicFunc.refGene=.;Expression(GNF/Atlas).refGene=.;Expression(egenetics).refGene=.;Func.refGene=intronic;Function_description.refGene=.;GDI-Phred.refGene=.;GDI.refGene=.;Gene.refGene=Flii;GeneDetail.refGene=.;Gene_full_name.refGene=.;NLOD=30.40;N_ART_LOD=-2.012e+00;P(HI).refGene=…	-	-	-	-	-	-	-	-	-	-	-	-	-	-	99,3	0.039	-	-	-	-	-	-	-	-		.	intronic	Flii	.	.	FLII	NA	PATHOGENIC	NA	-	-	-	-	-	-	-	-	-	-
11	61130494	G	GTTTTT	PASS	AAChange.refGene=.;AC=1;AF=0.250;ALLELE_END;AN=4;ANNOVAR_DATE=2017-06-01;DP=159;Disease_description.refGene=.;ECNT=2;ExonicFunc.refGene=.;Expression(GNF/Atlas).refGene=.;Expression(egenetics).refGene=.;Func.refGene=intergenic;Function_description.refGene=.;GDI-Phred.refGene=.;GDI.refGene=.;Gene.refGene=Kcnj12\x3bTnfrsf13b;GeneDetail.refGene=dist\x3d57227\x3bdist\x3d10341;Gene_full_name.refGene=.;…	-	-	-	-	-	-	-	-	-	-	-	-	-	-	60,3	0.106	-	-	-	-	-	-	-	-		.	intergenic	Kcnj12\x3bTnfrsf13b	dist\x3d57227\x3bdist\x3d10341	.	KCNJ12	NA	PATHOGENIC	NA	-	-	-	-	-	-	-	-	-	-
11	62018255	G	C	PASS	AAChange.refGene=.;AC=1;AF=0.250;ALLELE_END;AN=4;ANNOVAR_DATE=2017-06-01;DP=35;Disease_description.refGene=.;ECNT=2;ExonicFunc.refGene=.;Expression(GNF/Atlas).refGene=.;Expression(egenetics).refGene=.;Func.refGene=intronic;Function_description.refGene=.;GDI-Phred.refGene=.;GDI.refGene=.;Gene.refGene=Specc1;GeneDetail.refGene=.;Gene_full_name.refGene=.;NLOD=4.79;N_ART_LOD=-1.253e+00;P(HI).refGene=…	-	-	-	-	-	-	-	-	11,4	0.335	-	-	-	-	-	-	-	-	-	-	-	-	-	-		.	intronic	Specc1	.	.	SPECC1	NA	NA	NA	-	-	-	-	-	-	-	-	18,0	0.064
11	62018256	T	C	PASS	AAChange.refGene=.;AC=1;AF=0.250;ALLELE_END;AN=4;ANNOVAR_DATE=2017-06-01;DP=34;Disease_description.refGene=.;ECNT=2;ExonicFunc.refGene=.;Expression(GNF/Atlas).refGene=.;Expression(egenetics).refGene=.;Func.refGene=intronic;Function_description.refGene=.;GDI-Phred.refGene=.;GDI.refGene=.;Gene.refGene=Specc1;GeneDetail.refGene=.;Gene_full_name.refGene=.;NLOD=4.79;N_ART_LOD=-1.253e+00;P(HI).refGene=…	-	-	-	-	-	-	-	-	11,4	0.325	-	-	-	-	-	-	-	-	-	-	-	-	-	-		.	intronic	Specc1	.	.	SPECC1	NA	NA	NA	-	-	-	-	-	-	-	-	18,0	0.064
11	62146443	G	T	PASS	AAChange.refGene=Specc1:NM_001029936:exon6:c.G2222T:p.G741V,Specc1:NM_001281818:exon8:c.G2462T:p.G821V;AC=1;AF=0.250;ALLELE_END;AN=4;ANNOVAR_DATE=2017-06-01;DP=275;Disease_description.refGene=.;ECNT=1;ExonicFunc.refGene=nonsynonymous_SNV;Expression(GNF/Atlas).refGene=.;Expression(egenetics).refGene=.;Func.refGene=exonic;Function_description.refGene=.;GDI-Phred.refGene=.;GDI.refGene=.;Gene.refGene…	-	-	-	-	-	-	-	-	-	-	-	-	-	-	113,3	0.045	-	-	-	-	-	-	-	-		nonsynonymous_SNV	exonic	Specc1	.	Specc1:NM_001029936:exon6:c.G2222T:p.G741V,Specc1:NM_001281818:exon8:c.G2462T:p.G821V	SPECC1	NA	NA	NA	-	-	-	-	-	-	-	-	-	-
11	62753259	TCCCTCAAAA	T	PASS	AAChange.refGene=.;AC=1;AF=0.250;ALLELE_END;AN=4;ANNOVAR_DATE=2017-06-01;DP=326;Disease_description.refGene=.;ECNT=2;ExonicFunc.refGene=.;Expression(GNF/Atlas).refGene=.;Expression(egenetics).refGene=.;Func.refGene=intergenic;Function_description.refGene=.;GDI-Phred.refGene=.;GDI.refGene=.;Gene.refGene=Zfp287\x3bZfp286;GeneDetail.refGene=dist\x3d24167\x3bdist\x3d25119;Gene_full_name.refGene=.;NLO…	-	-	-	-	-	-	-	-	-	-	-	-	133,5	0.062	-	-	-	-	-	-	-	-	-	-		.	intergenic	Zfp287\x3bZfp286	dist\x3d24167\x3bdist\x3d25119	.	ZFP287	NA	NA	NA	-	-	-	-	-	-	-	-	-	-
11	62753268	A	ATTTTTTTTT	PASS	AAChange.refGene=.;AC=1;AF=0.250;ALLELE_END;AN=4;ANNOVAR_DATE=2017-06-01;DP=297;Disease_description.refGene=.;ECNT=2;ExonicFunc.refGene=.;Expression(GNF/Atlas).refGene=.;Expression(egenetics).refGene=.;Func.refGene=intergenic;Function_description.refGene=.;GDI-Phred.refGene=.;GDI.refGene=.;Gene.refGene=Zfp287\x3bZfp286;GeneDetail.refGene=dist\x3d24175\x3bdist\x3d25119;Gene_full_name.refGene=.;NLO…	-	-	-	-	-	-	-	-	-	-	-	-	120,5	0.054	-	-	-	-	-	-	-	-	-	-		.	intergenic	Zfp287\x3bZfp286	dist\x3d24175\x3bdist\x3d25119	.	ZFP287	NA	NA	NA	-	-	-	-	-	-	-	-	-	-
11	62842014	T	G	PASS	AAChange.refGene=.;AC=1;AF=0.250;ALLELE_END;AN=4;ANNOVAR_DATE=2017-06-01;DP=594;Disease_description.refGene=.;ECNT=1;ExonicFunc.refGene=.;Expression(GNF/Atlas).refGene=.;Expression(egenetics).refGene=.;Func.refGene=UTR3;Function_description.refGene=.;GDI-Phred.refGene=.;GDI.refGene=.;Gene.refGene=Trim16;GeneDetail.refGene=NM_053169:c.*1039T>G;Gene_full_name.refGene=.;NLOD=97.48;N_ART_LOD=-2.520e+…	-	-	-	-	-	-	-	-	-	-	-	-	-	-	157,84	0.357	-	-	-	-	-	-	-	-		.	UTR3	Trim16	NM_053169:c.*1039T>G	.	TRIM16	NA	PATHOGENIC	Yes (a)	-	-	-	-	-	-	-	-	-	-
11	63151422	CT	C	PASS	AAChange.refGene=.;AC=1;AF=0.250;ALLELE_END;AN=4;ANNOVAR_DATE=2017-06-01;DP=26;Disease_description.refGene=.;ECNT=2;ExonicFunc.refGene=.;Expression(GNF/Atlas).refGene=.;Expression(egenetics).refGene=.;Func.refGene=ncRNA_intronic;Function_description.refGene=.;GDI-Phred.refGene=.;GDI.refGene=.;Gene.refGene=Mir6354;GeneDetail.refGene=.;Gene_full_name.refGene=.;NLOD=4.45;N_ART_LOD=-1.210e+00;P(HI).r…	-	-	-	-	-	-	-	-	-	-	-	-	-	-	5,4	0.457	-	-	-	-	-	-	-	-		.	ncRNA_intronic	Mir6354	.	.	MIR6354	NA	NA	NA	-	-	-	-	-	-	-	-	-	-
11	66927175	AGGTTCACTG	A	PASS	AAChange.refGene=.;AC=1;AF=0.250;ALLELE_END;AN=4;ANNOVAR_DATE=2017-06-01;DP=394;Disease_description.refGene=.;ECNT=2;ExonicFunc.refGene=.;Expression(GNF/Atlas).refGene=.;Expression(egenetics).refGene=.;Func.refGene=ncRNA_intronic;Function_description.refGene=.;GDI-Phred.refGene=.;GDI.refGene=.;Gene.refGene=Gm12298;GeneDetail.refGene=.;Gene_full_name.refGene=.;NLOD=62.91;N_ART_LOD=-2.327e+00;P(HI)…	-	-	-	-	-	-	-	-	-	-	-	-	-	-	166,4	0.051	-	-	-	-	-	-	-	-		.	ncRNA_intronic	Gm12298	.	.	GM12298	NA	NA	NA	-	-	-	-	-	-	-	-	-	-
11	67354851	T	TAAAAAAAA	PASS	AAChange.refGene=.;AC=1;AF=0.250;ALLELE_END;AN=4;ANNOVAR_DATE=2017-06-01;DP=311;Disease_description.refGene=.;ECNT=2;ExonicFunc.refGene=.;Expression(GNF/Atlas).refGene=.;Expression(egenetics).refGene=.;Func.refGene=intronic;Function_description.refGene=.;GDI-Phred.refGene=.;GDI.refGene=.;Gene.refGene=Myh13;GeneDetail.refGene=.;Gene_full_name.refGene=.;NLOD=45.86;N_ART_LOD=-6.292e-01;P(HI).refGene…	-	-	-	-	-	-	-	-	-	-	-	-	137,3	0.028	-	-	-	-	-	-	-	-	-	-		.	intronic	Myh13	.	.	MYH13	NA	PATHOGENIC	NA	-	-	-	-	-	-	-	-	-	-
11	69589653	ATTTCCGC	A	PASS	AAChange.refGene=Trp53:NM_001127233:exon8:c.855_861del:p.N285Kfs*55,Trp53:NM_011640:exon8:c.855_861del:p.N285Kfs*55;AC=1;AF=0.250;ALLELE_END;AN=4;ANNOVAR_DATE=2017-06-01;DP=209;Disease_description.refGene=.;ECNT=2;ExonicFunc.refGene=frameshift_deletion;Expression(GNF/Atlas).refGene=.;Expression(egenetics).refGene=.;Func.refGene=exonic;Function_description.refGene=.;GDI-Phred.refGene=.;GDI.refGene…	-	-	-	-	-	-	-	-	-	-	-	-	-	-	-	-	-	-	93,3	0.036	-	-	-	-		frameshift_deletion	exonic	Trp53	.	Trp53:NM_001127233:exon8:c.855_861del:p.N285Kfs*55,Trp53:NM_011640:exon8:c.855_861del:p.N285Kfs*55	TRP53	NA	NA	NA	-	-	-	-	-	-	-	-	-	-
11	69672327	C	T	PASS	AAChange.refGene=.;AC=1;AF=0.250;ALLELE_END;AN=4;ANNOVAR_DATE=2017-06-01;DP=307;Disease_description.refGene=.;ECNT=1;ExonicFunc.refGene=.;Expression(GNF/Atlas).refGene=.;Expression(egenetics).refGene=.;Func.refGene=UTR5;Function_description.refGene=.;GDI-Phred.refGene=.;GDI.refGene=.;Gene.refGene=Eif4a1;GeneDetail.refGene=NM_144958:c.-26G>A\x3bNM_001159375:c.-26G>A;Gene_full_name.refGene=.;NLOD=4…	-	-	-	-	-	-	-	-	155,3	0.032	-	-	-	-	-	-	-	-	-	-	-	-	-	-		.	UTR5	Eif4a1	NM_144958:c.-26G>A\x3bNM_001159375:c.-26G>A	.	EIF4A1	NA	NA	NA	-	-	-	-	-	-	-	-	141,0	0.015
11	69676892	C	A	PASS	AAChange.refGene=.;AC=1;AF=0.250;ALLELE_END;AN=4;ANNOVAR_DATE=2017-06-01;DP=27;Disease_description.refGene=.;ECNT=1;ExonicFunc.refGene=.;Expression(GNF/Atlas).refGene=.;Expression(egenetics).refGene=.;Func.refGene=intronic;Function_description.refGene=.;GDI-Phred.refGene=.;GDI.refGene=.;Gene.refGene=Senp3;GeneDetail.refGene=.;Gene_full_name.refGene=.;NLOD=4.21;N_ART_LOD=-1.176e+00;P(HI).refGene=.…	-	-	-	-	-	-	-	-	-	-	-	-	-	-	-	-	-	-	-	-	-	-	11,2	0.154		.	intronic	Senp3	.	.	SENP3	NA	NA	NA	-	-	-	-	-	-	-	-	-	-
11	69683202	TGGAATGGGA	T	PASS	AAChange.refGene=.;AC=1;AF=0.250;ALLELE_END;AN=4;ANNOVAR_DATE=2017-06-01;DP=365;Disease_description.refGene=.;ECNT=2;ExonicFunc.refGene=.;Expression(GNF/Atlas).refGene=.;Expression(egenetics).refGene=.;Func.refGene=UTR3;Function_description.refGene=.;GDI-Phred.refGene=.;GDI.refGene=.;Gene.refGene=Tnfsf13\x3bTnfsfm13;GeneDetail.refGene=NM_023517:c.*32_*24delTCCCATTCC\x3bNM_001159505:c.*32_*24delTC…	-	-	-	-	-	-	-	-	-	-	-	-	-	-	-	-	-	-	-	-	-	-	165,3	0.034		.	UTR3	Tnfsf13\x3bTnfsfm13	NM_023517:c.*32_*24delTCCCATTCC\x3bNM_001159505:c.*32_*24delTCCCATTCC\x3bNM_001159503:c.*32_*24delTCCCATTCC\x3bNM_001034097:c.*32_*24delTCCCATTCC	.	TNFSF13	NA	NA	NA	-	-	-	-	-	-	-	-	-	-
11	69683211	A	ATTTTTTTTT	PASS	AAChange.refGene=.;AC=1;AF=0.250;ALLELE_END;AN=4;ANNOVAR_DATE=2017-06-01;DP=344;Disease_description.refGene=.;ECNT=2;ExonicFunc.refGene=.;Expression(GNF/Atlas).refGene=.;Expression(egenetics).refGene=.;Func.refGene=UTR3;Function_description.refGene=.;GDI-Phred.refGene=.;GDI.refGene=.;Gene.refGene=Tnfsf13\x3bTnfsfm13;GeneDetail.refGene=NM_023517:c.*23_*24insAAAAAAAAA\x3bNM_001159505:c.*23_*24insAA…	-	-	-	-	-	-	-	-	-	-	-	-	-	-	-	-	-	-	-	-	-	-	155,3	0.037		.	UTR3	Tnfsf13\x3bTnfsfm13	NM_023517:c.*23_*24insAAAAAAAAA\x3bNM_001159505:c.*23_*24insAAAAAAAAA\x3bNM_001159503:c.*23_*24insAAAAAAAAA\x3bNM_001034097:c.*23_*24insAAAAAAAAA	.	TNFSF13	NA	NA	NA	-	-	-	-	-	-	-	-	-	-
11	69817786	AGCGCTTGC	A	PASS	AAChange.refGene=4933402P03Rik:NM_175368:exon3:c.344_351del:p.C115Ffs*2;AC=1;AF=0.250;ALLELE_END;AN=4;ANNOVAR_DATE=2017-06-01;DP=308;Disease_description.refGene=.;ECNT=2;ExonicFunc.refGene=frameshift_deletion;Expression(GNF/Atlas).refGene=.;Expression(egenetics).refGene=.;Func.refGene=exonic;Function_description.refGene=.;GDI-Phred.refGene=.;GDI.refGene=.;Gene.refGene=4933402P03Rik;GeneDetail.ref…	-	-	-	-	-	-	-	-	-	-	-	-	-	-	-	-	-	-	142,3	0.065	-	-	-	-		frameshift_deletion	exonic	4933402P03Rik	.	4933402P03Rik:NM_175368:exon3:c.344_351del:p.C115Ffs*2	4933402P03RIK	NA	NA	NA	-	-	-	-	-	-	-	-	-	-
11	70242992	G	T	PASS	AAChange.refGene=UNKNOWN;AC=1;AF=0.250;ALLELE_END;AN=4;ANNOVAR_DATE=2017-06-01;DP=146;Disease_description.refGene=.;ECNT=1;ExonicFunc.refGene=unknown;Expression(GNF/Atlas).refGene=.;Expression(egenetics).refGene=.;Func.refGene=exonic;Function_description.refGene=.;GDI-Phred.refGene=.;GDI.refGene=.;Gene.refGene=Alox12;GeneDetail.refGene=.;Gene_full_name.refGene=.;NLOD=20.42;N_ART_LOD=-1.849e+00;P(…	-	-	-	-	-	-	-	-	-	-	-	-	-	-	-	-	68,3	0.065	-	-	-	-	-	-		unknown	exonic	Alox12	.	UNKNOWN	ALOX12	NA	PATHOGENIC	NA	-	-	-	-	-	-	-	-	-	-
11	70541040	G	T	PASS	AAChange.refGene=.;AC=1;AF=0.250;ALLELE_END;AN=4;ANNOVAR_DATE=2017-06-01;DP=294;Disease_description.refGene=.;ECNT=2;ExonicFunc.refGene=.;Expression(GNF/Atlas).refGene=.;Expression(egenetics).refGene=.;Func.refGene=intronic;Function_description.refGene=.;GDI-Phred.refGene=.;GDI.refGene=.;Gene.refGene=Pld2;GeneDetail.refGene=.;Gene_full_name.refGene=.;NLOD=47.46;N_ART_LOD=-2.096e+00;P(HI).refGene=…	-	-	-	-	-	-	-	-	-	-	-	-	-	-	121,3	0.035	-	-	-	-	-	-	-	-		.	intronic	Pld2	.	.	PLD2	NA	PATHOGENIC	NA	-	-	-	-	-	-	-	-	-	-
11	70709009	GTCTTCTCTCC	G	PASS	AAChange.refGene=Kif1c:NM_153103:exon16:c.1475_1484del:p.V492Efs*8;AC=1;AF=0.250;ALLELE_END;AN=4;ANNOVAR_DATE=2017-06-01;DP=576;Disease_description.refGene=.;ECNT=2;ExonicFunc.refGene=frameshift_deletion;Expression(GNF/Atlas).refGene=.;Expression(egenetics).refGene=.;Func.refGene=exonic;Function_description.refGene=.;GDI-Phred.refGene=.;GDI.refGene=.;Gene.refGene=Kif1c;GeneDetail.refGene=.;Gene_f…	-	-	-	-	-	-	-	-	-	-	227,6	0.059	-	-	-	-	-	-	-	-	-	-	-	-		frameshift_deletion	exonic	Kif1c	.	Kif1c:NM_153103:exon16:c.1475_1484del:p.V492Efs*8	KIF1C	NA	NA	NA	-	-	-	-	-	-	-	-	-	-
11	70879952	G	A	PASS	AAChange.refGene=.;AC=1;AF=0.250;ALLELE_END;AN=4;ANNOVAR_DATE=2017-06-01;DP=397;Disease_description.refGene=.;ECNT=2;ExonicFunc.refGene=.;Expression(GNF/Atlas).refGene=.;Expression(egenetics).refGene=.;Func.refGene=intronic;Function_description.refGene=.;GDI-Phred.refGene=.;GDI.refGene=.;Gene.refGene=Rabep1;GeneDetail.refGene=.;Gene_full_name.refGene=.;NLOD=65.14;N_ART_LOD=-2.338e+00;P(HI).refGen…	-	-	-	-	-	-	-	-	-	-	-	-	174,4	0.028	-	-	-	-	-	-	-	-	-	-		.	intronic	Rabep1	.	.	RABEP1	NA	NA	NA	-	-	-	-	-	-	-	-	-	-
11	71092880	TCAAGGATAG	T	PASS	AAChange.refGene=.;AC=1;AF=0.250;ALLELE_END;AN=4;ANNOVAR_DATE=2017-06-01;DP=251;Disease_description.refGene=.;ECNT=2;ExonicFunc.refGene=.;Expression(GNF/Atlas).refGene=.;Expression(egenetics).refGene=.;Func.refGene=intronic;Function_description.refGene=.;GDI-Phred.refGene=.;GDI.refGene=.;Gene.refGene=Nlrp1a;GeneDetail.refGene=.;Gene_full_name.refGene=.;NLOD=28.85;N_ART_LOD=-1.994e+00;P(HI).refGen…	-	-	-	-	-	-	-	-	144,4	0.036	-	-	-	-	-	-	-	-	-	-	-	-	-	-		.	intronic	Nlrp1a	.	.	NLRP1A	NA	NA	NA	-	-	-	-	-	-	-	-	96,0	0.021
11	72822441	ACTCTCTCAGC	A	PASS	AAChange.refGene=.;AC=1;AF=0.250;ALLELE_END;AN=4;ANNOVAR_DATE=2017-06-01;DP=50;Disease_description.refGene=.;ECNT=2;ExonicFunc.refGene=.;Expression(GNF/Atlas).refGene=.;Expression(egenetics).refGene=.;Func.refGene=intronic;Function_description.refGene=.;GDI-Phred.refGene=.;GDI.refGene=.;Gene.refGene=Zzef1;GeneDetail.refGene=.;Gene_full_name.refGene=.;NLOD=4.21;N_ART_LOD=-1.200e+00;P(HI).refGene=.…	-	-	-	-	-	-	-	-	-	-	-	-	-	-	-	-	-	-	-	-	31,3	0.088	-	-		.	intronic	Zzef1	.	.	ZZEF1	NA	PATHOGENIC	NA	-	-	-	-	-	-	-	-	-	-
11	72822451	C	CAAAAAAAAAA	PASS	AAChange.refGene=.;AC=1;AF=0.250;ALLELE_END;AN=4;ANNOVAR_DATE=2017-06-01;DP=41;Disease_description.refGene=.;ECNT=2;ExonicFunc.refGene=.;Expression(GNF/Atlas).refGene=.;Expression(egenetics).refGene=.;Func.refGene=intronic;Function_description.refGene=.;GDI-Phred.refGene=.;GDI.refGene=.;Gene.refGene=Zzef1;GeneDetail.refGene=.;Gene_full_name.refGene=.;NLOD=3.61;N_ART_LOD=-1.114e+00;P(HI).refGene=.…	-	-	-	-	-	-	-	-	-	-	-	-	-	-	-	-	-	-	-	-	26,3	0.103	-	-		.	intronic	Zzef1	.	.	ZZEF1	NA	PATHOGENIC	NA	-	-	-	-	-	-	-	-	-	-
11	73037118	G	A	PASS	AAChange.refGene=.;AC=1;AF=0.250;ALLELE_END;AN=4;ANNOVAR_DATE=2017-06-01;DP=180;Disease_description.refGene=.;ECNT=1;ExonicFunc.refGene=.;Expression(GNF/Atlas).refGene=.;Expression(egenetics).refGene=.;Func.refGene=intronic;Function_description.refGene=.;GDI-Phred.refGene=.;GDI.refGene=.;Gene.refGene=Camkk1;GeneDetail.refGene=.;Gene_full_name.refGene=.;NLOD=25.19;N_ART_LOD=-1.933e+00;P(HI).refGen…	-	-	-	-	-	-	-	-	-	-	83,3	0.079	-	-	-	-	-	-	-	-	-	-	-	-		.	intronic	Camkk1	.	.	CAMKK1	NA	NA	NA	-	-	-	-	-	-	-	-	-	-
11	73343728	TCCTGAAAGG	T	PASS	AAChange.refGene=Spata22:NM_001045531:exon7:c.664_664del:p.E222Kfs*7;AC=1;AF=0.250;ALLELE_END;AN=4;ANNOVAR_DATE=2017-06-01;DP=144;Disease_description.refGene=.;ECNT=2;ExonicFunc.refGene=frameshift_deletion;Expression(GNF/Atlas).refGene=.;Expression(egenetics).refGene=.;Func.refGene=exonic;Function_description.refGene=.;GDI-Phred.refGene=.;GDI.refGene=.;Gene.refGene=Spata22;GeneDetail.refGene=.;Ge…	-	-	-	-	-	-	-	-	-	-	-	-	-	-	-	-	-	-	-	-	73,3	0.068	-	-		frameshift_deletion	exonic	Spata22	.	Spata22:NM_001045531:exon7:c.664_664del:p.E222Kfs*7	SPATA22	NA	PATHOGENIC	NA	-	-	-	-	-	-	-	-	-	-
11	73343737	G	GTTTTTTTTT	PASS	AAChange.refGene=Spata22:NM_001045531:exon7:c.664_665insTTTTTTTTT:p.E222_L225delinsVFF*;AC=1;AF=0.250;ALLELE_END;AN=4;ANNOVAR_DATE=2017-06-01;DP=135;Disease_description.refGene=.;ECNT=2;ExonicFunc.refGene=stopgain;Expression(GNF/Atlas).refGene=.;Expression(egenetics).refGene=.;Func.refGene=exonic;Function_description.refGene=.;GDI-Phred.refGene=.;GDI.refGene=.;Gene.refGene=Spata22;GeneDetail.refG…	-	-	-	-	-	-	-	-	-	-	-	-	-	-	-	-	-	-	-	-	69,3	0.054	-	-		stopgain	exonic	Spata22	.	Spata22:NM_001045531:exon7:c.664_665insTTTTTTTTT:p.E222_L225delinsVFF*	SPATA22	NA	PATHOGENIC	NA	-	-	-	-	-	-	-	-	-	-
11	73799461	C	T	PASS	AAChange.refGene=Olfr391-ps:NM_001159775:exon2:c.G295A:p.A99T;AC=1;AF=0.250;ALLELE_END;AN=4;ANNOVAR_DATE=2017-06-01;DP=1264;Disease_description.refGene=.;ECNT=1;ExonicFunc.refGene=nonsynonymous_SNV;Expression(GNF/Atlas).refGene=.;Expression(egenetics).refGene=.;Func.refGene=exonic;Function_description.refGene=.;GDI-Phred.refGene=.;GDI.refGene=.;Gene.refGene=Olfr391-ps;GeneDetail.refGene=.;Gene_fu…	-	-	-	-	-	-	-	-	-	-	-	-	-	-	-	-	567,5	0.046	-	-	-	-	-	-		nonsynonymous_SNV	exonic	Olfr391-ps	.	Olfr391-ps:NM_001159775:exon2:c.G295A:p.A99T	OLFR391-PS	NA	NA	NA	-	-	-	-	-	-	-	-	-	-
11	74207029	G	GAAAAAAAAAA	PASS	AAChange.refGene=Olfr43:NM_146711:exon1:c.185_186insTTTTTTTTTT:p.L63Ffs*11;AC=1;AF=0.250;ALLELE_END;AN=4;ANNOVAR_DATE=2017-06-01;DP=349;Disease_description.refGene=.;ECNT=2;ExonicFunc.refGene=frameshift_insertion;Expression(GNF/Atlas).refGene=.;Expression(egenetics).refGene=.;Func.refGene=exonic;Function_description.refGene=.;GDI-Phred.refGene=.;GDI.refGene=.;Gene.refGene=Olfr43;GeneDetail.refGen…	-	-	-	-	-	-	-	-	-	-	-	-	-	-	-	-	-	-	-	-	161,3	0.027	-	-		frameshift_insertion	exonic	Olfr43	.	Olfr43:NM_146711:exon1:c.185_186insTTTTTTTTTT:p.L63Ffs*11	OLFR43	NA	NA	NA	-	-	-	-	-	-	-	-	-	-
11	76247523	ACCTCTTT	A	PASS	AAChange.refGene=.;AC=1;AF=0.250;ALLELE_END;AN=4;ANNOVAR_DATE=2017-06-01;DP=130;Disease_description.refGene=.;ECNT=2;ExonicFunc.refGene=.;Expression(GNF/Atlas).refGene=.;Expression(egenetics).refGene=.;Func.refGene=intronic;Function_description.refGene=.;GDI-Phred.refGene=.;GDI.refGene=.;Gene.refGene=Mrm3;GeneDetail.refGene=.;Gene_full_name.refGene=.;NLOD=20.97;N_ART_LOD=-1.870e+00;P(HI).refGene=…	-	-	-	-	-	-	-	-	-	-	-	-	-	-	-	-	-	-	-	-	-	-	45,3	0.097		.	intronic	Mrm3	.	.	MRM3	NA	NA	NA	-	-	-	-	-	-	-	-	-	-
11	77102720	G	T	PASS	AAChange.refGene=.;AC=1;AF=0.250;ALLELE_END;AN=4;ANNOVAR_DATE=2017-06-01;DP=160;Disease_description.refGene=.;ECNT=2;ExonicFunc.refGene=.;Expression(GNF/Atlas).refGene=.;Expression(egenetics).refGene=.;Func.refGene=intronic;Function_description.refGene=.;GDI-Phred.refGene=.;GDI.refGene=.;Gene.refGene=Efcab5;GeneDetail.refGene=.;Gene_full_name.refGene=.;NLOD=23.13;N_ART_LOD=-1.693e+00;P(HI).refGen…	-	-	-	-	-	-	-	-	-	-	70,4	0.056	-	-	-	-	-	-	-	-	-	-	-	-		.	intronic	Efcab5	.	.	EFCAB5	NA	NA	NA	-	-	-	-	-	-	-	-	-	-
11	77116212	C	A	PASS	AAChange.refGene=Efcab5:NM_176965:exon12:c.G2993T:p.R998L;AC=1;AF=0.250;ALLELE_END;AN=4;ANNOVAR_DATE=2017-06-01;DP=378;Disease_description.refGene=.;ECNT=1;ExonicFunc.refGene=nonsynonymous_SNV;Expression(GNF/Atlas).refGene=.;Expression(egenetics).refGene=.;Func.refGene=exonic;Function_description.refGene=.;GDI-Phred.refGene=.;GDI.refGene=.;Gene.refGene=Efcab5;GeneDetail.refGene=.;Gene_full_name.r…	-	-	-	-	-	-	-	-	-	-	-	-	-	-	-	-	156,3	0.057	-	-	-	-	-	-		nonsynonymous_SNV	exonic	Efcab5	.	Efcab5:NM_176965:exon12:c.G2993T:p.R998L	EFCAB5	NA	NA	NA	-	-	-	-	-	-	-	-	-	-
11	77718637	TAAATGAC	T	PASS	AAChange.refGene=.;AC=1;AF=0.250;ALLELE_END;AN=4;ANNOVAR_DATE=2017-06-01;DP=97;Disease_description.refGene=.;ECNT=2;ExonicFunc.refGene=.;Expression(GNF/Atlas).refGene=.;Expression(egenetics).refGene=.;Func.refGene=UTR3;Function_description.refGene=.;GDI-Phred.refGene=.;GDI.refGene=.;Gene.refGene=Cryba1;GeneDetail.refGene=NM_009965:c.*117_*111delGTCATTT\x3bNM_001313933:c.*281_*275delGTCATTT;Gene_f…	-	-	-	-	-	-	-	-	-	-	-	-	36,3	0.088	-	-	-	-	-	-	-	-	-	-		.	UTR3	Cryba1	NM_009965:c.*117_*111delGTCATTT\x3bNM_001313933:c.*281_*275delGTCATTT	.	CRYBA1	NA	PATHOGENIC	NA	-	-	-	-	-	-	-	-	-	-
11	78189717	C	A	PASS	AAChange.refGene=.;AC=1;AF=0.250;ALLELE_END;AN=4;ANNOVAR_DATE=2017-06-01;DP=45;Disease_description.refGene=.;ECNT=1;ExonicFunc.refGene=.;Expression(GNF/Atlas).refGene=.;Expression(egenetics).refGene=.;Func.refGene=intronic;Function_description.refGene=.;GDI-Phred.refGene=.;GDI.refGene=.;Gene.refGene=Rab34;GeneDetail.refGene=.;Gene_full_name.refGene=.;NLOD=6.92;N_ART_LOD=-1.388e+00;P(HI).refGene=.…	-	-	-	-	-	-	-	-	-	-	-	-	-	-	-	-	-	-	-	-	-	-	17,2	0.143		.	intronic	Rab34	.	.	RAB34	NA	PATHOGENIC	NA	-	-	-	-	-	-	-	-	-	-
11	78275003	TCAGCTGG	T	PASS	AAChange.refGene=2610507B11Rik:NM_001002004:exon23:c.4097_4100del:p.G1367Qfs*2;AC=1;AF=0.250;ALLELE_END;AN=4;ANNOVAR_DATE=2017-06-01;DP=211;Disease_description.refGene=.;ECNT=2;ExonicFunc.refGene=frameshift_deletion;Expression(GNF/Atlas).refGene=.;Expression(egenetics).refGene=.;Func.refGene=exonic;Function_description.refGene=.;GDI-Phred.refGene=.;GDI.refGene=.;Gene.refGene=2610507B11Rik;GeneDet…	-	-	-	-	-	-	-	-	-	-	104,4	0.081	-	-	-	-	-	-	-	-	-	-	-	-		frameshift_deletion	exonic	2610507B11Rik	.	2610507B11Rik:NM_001002004:exon23:c.4097_4100del:p.G1367Qfs*2	2610507B11RIK	NA	NA	NA	-	-	-	-	-	-	-	-	-	-
11	78275010	G	GTTTTTTT	PASS	AAChange.refGene=2610507B11Rik:NM_001002004:exon23:c.4100_4101insTTTTTTT:p.T1368Ffs*11;AC=1;AF=0.250;ALLELE_END;AN=4;ANNOVAR_DATE=2017-06-01;DP=198;Disease_description.refGene=.;ECNT=2;ExonicFunc.refGene=frameshift_insertion;Expression(GNF/Atlas).refGene=.;Expression(egenetics).refGene=.;Func.refGene=exonic;Function_description.refGene=.;GDI-Phred.refGene=.;GDI.refGene=.;Gene.refGene=2610507B11Ri…	-	-	-	-	-	-	-	-	-	-	104,4	0.045	-	-	-	-	-	-	-	-	-	-	-	-		frameshift_insertion	exonic	2610507B11Rik	.	2610507B11Rik:NM_001002004:exon23:c.4100_4101insTTTTTTT:p.T1368Ffs*11	2610507B11RIK	NA	NA	NA	-	-	-	-	-	-	-	-	-	-
11	78343665	G	A	PASS	AAChange.refGene=Unc119:NM_001313985:exon1:c.G99A:p.A33A,Unc119:NM_011676:exon1:c.G99A:p.A33A;AC=1;AF=0.250;ALLELE_END;AN=4;ANNOVAR_DATE=2017-06-01;DP=34;Disease_description.refGene=.;ECNT=1;ExonicFunc.refGene=synonymous_SNV;Expression(GNF/Atlas).refGene=.;Expression(egenetics).refGene=.;Func.refGene=exonic;Function_description.refGene=.;GDI-Phred.refGene=.;GDI.refGene=.;Gene.refGene=Unc119;GeneD…	-	-	-	-	-	-	-	-	-	-	-	-	-	-	-	-	-	-	-	-	18,2	0.119	-	-		synonymous_SNV	exonic	Unc119	.	Unc119:NM_001313985:exon1:c.G99A:p.A33A,Unc119:NM_011676:exon1:c.G99A:p.A33A	UNC119	NA	NA	NA	-	-	-	-	-	-	-	-	-	-
11	79246324	G	A	PASS	AAChange.refGene=.;AC=1;AF=0.250;ALLELE_END;AN=4;ANNOVAR_DATE=2017-06-01;DP=141;Disease_description.refGene=.;ECNT=1;ExonicFunc.refGene=.;Expression(GNF/Atlas).refGene=.;Expression(egenetics).refGene=.;Func.refGene=intronic;Function_description.refGene=.;GDI-Phred.refGene=.;GDI.refGene=.;Gene.refGene=Wsb1;GeneDetail.refGene=.;Gene_full_name.refGene=.;NLOD=19.56;N_ART_LOD=-1.536e+00;P(HI).refGene=…	-	-	-	-	-	-	-	-	-	-	-	-	-	-	-	-	-	-	-	-	61,4	0.112	-	-		.	intronic	Wsb1	.	.	WSB1	NA	NA	NA	-	-	-	-	-	-	-	-	-	-
11	79992254	TAAACAAGACAC	T	PASS	AAChange.refGene=.;AC=1;AF=0.250;ALLELE_END;AN=4;ANNOVAR_DATE=2017-06-01;DP=38;Disease_description.refGene=.;ECNT=2;ExonicFunc.refGene=.;Expression(GNF/Atlas).refGene=.;Expression(egenetics).refGene=.;Func.refGene=upstream;Function_description.refGene=.;GDI-Phred.refGene=.;GDI.refGene=.;Gene.refGene=Suz12;GeneDetail.refGene=dist\x3d841;Gene_full_name.refGene=.;NLOD=5.42;N_ART_LOD=-1.288e+00;P(HI)…	-	-	-	-	-	-	-	-	-	-	16,2	0.132	-	-	-	-	-	-	-	-	-	-	-	-		.	upstream	Suz12	dist\x3d841	.	SUZ12	NA	NA	NA	-	-	-	-	-	-	-	-	-	-
11	79992265	C	CTTTTTTTTTTT	PASS	AAChange.refGene=.;AC=1;AF=0.250;ALLELE_END;AN=4;ANNOVAR_DATE=2017-06-01;DP=36;Disease_description.refGene=.;ECNT=2;ExonicFunc.refGene=.;Expression(GNF/Atlas).refGene=.;Expression(egenetics).refGene=.;Func.refGene=upstream;Function_description.refGene=.;GDI-Phred.refGene=.;GDI.refGene=.;Gene.refGene=Suz12;GeneDetail.refGene=dist\x3d841;Gene_full_name.refGene=.;NLOD=5.12;N_ART_LOD=-1.265e+00;P(HI)…	-	-	-	-	-	-	-	-	-	-	16,2	0.111	-	-	-	-	-	-	-	-	-	-	-	-		.	upstream	Suz12	dist\x3d841	.	SUZ12	NA	NA	NA	-	-	-	-	-	-	-	-	-	-
11	83451324	TGGCCCTGGG	T	PASS	AAChange.refGene=.;AC=1;AF=0.250;ALLELE_END;AN=4;ANNOVAR_DATE=2017-06-01;DP=72;Disease_description.refGene=.;ECNT=2;ExonicFunc.refGene=.;Expression(GNF/Atlas).refGene=.;Expression(egenetics).refGene=.;Func.refGene=intronic;Function_description.refGene=.;GDI-Phred.refGene=.;GDI.refGene=.;Gene.refGene=Mmp28;GeneDetail.refGene=.;Gene_full_name.refGene=.;NLOD=9.33;N_ART_LOD=-1.548e+00;P(HI).refGene=.…	-	-	-	-	-	-	-	-	-	-	-	-	-	-	-	-	29,3	0.106	-	-	-	-	-	-		.	intronic	Mmp28	.	.	MMP28	NA	NA	NA	-	-	-	-	-	-	-	-	-	-
11	83451333	G	GTTTTTTTTT	PASS	AAChange.refGene=.;AC=1;AF=0.250;ALLELE_END;AN=4;ANNOVAR_DATE=2017-06-01;DP=65;Disease_description.refGene=.;ECNT=2;ExonicFunc.refGene=.;Expression(GNF/Atlas).refGene=.;Expression(egenetics).refGene=.;Func.refGene=intronic;Function_description.refGene=.;GDI-Phred.refGene=.;GDI.refGene=.;Gene.refGene=Mmp28;GeneDetail.refGene=.;Gene_full_name.refGene=.;NLOD=9.03;N_ART_LOD=-1.514e+00;P(HI).refGene=.…	-	-	-	-	-	-	-	-	-	-	-	-	-	-	-	-	27,3	0.113	-	-	-	-	-	-		.	intronic	Mmp28	.	.	MMP28	NA	NA	NA	-	-	-	-	-	-	-	-	-	-
11	83648497	A	C	PASS	AAChange.refGene=.;AC=1;AF=0.250;ALLELE_END;AN=4;ANNOVAR_DATE=2017-06-01;DP=56;Disease_description.refGene=.;ECNT=2;ExonicFunc.refGene=.;Expression(GNF/Atlas).refGene=.;Expression(egenetics).refGene=.;Func.refGene=intronic;Function_description.refGene=.;GDI-Phred.refGene=.;GDI.refGene=.;Gene.refGene=Ccl3;GeneDetail.refGene=.;Gene_full_name.refGene=.;NLOD=6.18;N_ART_LOD=-1.363e+00;P(HI).refGene=.;…	-	-	-	-	-	-	-	-	26,5	0.181	-	-	-	-	-	-	-	-	-	-	-	-	-	-		.	intronic	Ccl3	.	.	CCL3	PRESENT	NA	NA	-	-	-	-	-	-	-	-	21,0	0.075
11	84106222	C	T	PASS	AAChange.refGene=Tada2a:NM_172562:exon6:c.G409A:p.A137T;AC=1;AF=0.250;ALLELE_END;AN=4;ANNOVAR_DATE=2017-06-01;DP=145;Disease_description.refGene=.;ECNT=1;ExonicFunc.refGene=nonsynonymous_SNV;Expression(GNF/Atlas).refGene=.;Expression(egenetics).refGene=.;Func.refGene=exonic;Function_description.refGene=.;GDI-Phred.refGene=.;GDI.refGene=.;Gene.refGene=Tada2a;GeneDetail.refGene=.;Gene_full_name.ref…	-	-	-	-	-	-	-	-	-	-	69,3	0.061	-	-	-	-	-	-	-	-	-	-	-	-		nonsynonymous_SNV	exonic	Tada2a	.	Tada2a:NM_172562:exon6:c.G409A:p.A137T	TADA2A	NA	NA	NA	-	-	-	-	-	-	-	-	-	-
11	84164268	TCCCCCAAGGGG	T	PASS	AAChange.refGene=.;AC=1;AF=0.250;ALLELE_END;AN=4;ANNOVAR_DATE=2017-06-01;DP=120;Disease_description.refGene=.;ECNT=2;ExonicFunc.refGene=.;Expression(GNF/Atlas).refGene=.;Expression(egenetics).refGene=.;Func.refGene=intronic;Function_description.refGene=.;GDI-Phred.refGene=.;GDI.refGene=.;Gene.refGene=Gm11437;GeneDetail.refGene=.;Gene_full_name.refGene=.;NLOD=18.06;N_ART_LOD=-1.794e+00;P(HI).refGe…	-	-	-	-	-	-	-	-	-	-	-	-	-	-	-	-	-	-	-	-	50,4	0.096	-	-		.	intronic	Gm11437	.	.	GM11437	NA	NA	NA	-	-	-	-	-	-	-	-	-	-
11	84164279	G	GTTTTTTTTTTT	PASS	AAChange.refGene=.;AC=1;AF=0.250;ALLELE_END;AN=4;ANNOVAR_DATE=2017-06-01;DP=115;Disease_description.refGene=.;ECNT=2;ExonicFunc.refGene=.;Expression(GNF/Atlas).refGene=.;Expression(egenetics).refGene=.;Func.refGene=intronic;Function_description.refGene=.;GDI-Phred.refGene=.;GDI.refGene=.;Gene.refGene=Gm11437;GeneDetail.refGene=.;Gene_full_name.refGene=.;NLOD=17.46;N_ART_LOD=-1.780e+00;P(HI).refGe…	-	-	-	-	-	-	-	-	-	-	-	-	-	-	-	-	-	-	-	-	48,4	0.093	-	-		.	intronic	Gm11437	.	.	GM11437	NA	NA	NA	-	-	-	-	-	-	-	-	-	-
11	84165190	A	ATTTTTTTTT	PASS	AAChange.refGene=.;AC=1;AF=0.250;ALLELE_END;AN=4;ANNOVAR_DATE=2017-06-01;DP=126;Disease_description.refGene=.;ECNT=2;ExonicFunc.refGene=.;Expression(GNF/Atlas).refGene=.;Expression(egenetics).refGene=.;Func.refGene=intronic;Function_description.refGene=.;GDI-Phred.refGene=.;GDI.refGene=.;Gene.refGene=Gm11437;GeneDetail.refGene=.;Gene_full_name.refGene=.;NLOD=15.95;N_ART_LOD=-1.752e+00;P(HI).refGe…	-	-	-	-	-	-	-	-	-	-	60,3	0.075	-	-	-	-	-	-	-	-	-	-	-	-		.	intronic	Gm11437	.	.	GM11437	NA	NA	NA	-	-	-	-	-	-	-	-	-	-
11	84907301	C	A	PASS	AAChange.refGene=Myo19:NM_025414:exon21:c.C2146A:p.P716T;AC=1;AF=0.250;ALLELE_END;AN=4;ANNOVAR_DATE=2017-06-01;DP=282;Disease_description.refGene=.;ECNT=1;ExonicFunc.refGene=nonsynonymous_SNV;Expression(GNF/Atlas).refGene=.;Expression(egenetics).refGene=.;Func.refGene=exonic;Function_description.refGene=.;GDI-Phred.refGene=.;GDI.refGene=.;Gene.refGene=Myo19;GeneDetail.refGene=.;Gene_full_name.ref…	-	-	-	-	-	-	-	-	-	-	145,3	0.043	-	-	-	-	-	-	-	-	-	-	-	-		nonsynonymous_SNV	exonic	Myo19	.	Myo19:NM_025414:exon21:c.C2146A:p.P716T	MYO19	NA	NA	NA	-	-	-	-	-	-	-	-	-	-
11	85072582	G	GTTTTTTTTTT	PASS	AAChange.refGene=.;AC=1;AF=0.250;ALLELE_END;AN=4;ANNOVAR_DATE=2017-06-01;DP=291;Disease_description.refGene=.;ECNT=2;ExonicFunc.refGene=.;Expression(GNF/Atlas).refGene=.;Expression(egenetics).refGene=.;Func.refGene=intronic;Function_description.refGene=.;GDI-Phred.refGene=.;GDI.refGene=.;Gene.refGene=Usp32;GeneDetail.refGene=.;Gene_full_name.refGene=.;NLOD=51.78;N_ART_LOD=-2.240e+00;P(HI).refGene…	-	-	-	-	-	-	-	-	-	-	-	-	113,4	0.034	-	-	-	-	-	-	-	-	-	-		.	intronic	Usp32	.	.	USP32	PRESENT	NA	NA	-	-	-	-	-	-	-	-	-	-
11	85215412	AGTCTG	A	PASS	AAChange.refGene=.;AC=1;AF=0.250;ALLELE_END;AN=4;ANNOVAR_DATE=2017-06-01;DP=30;Disease_description.refGene=.;ECNT=2;ExonicFunc.refGene=.;Expression(GNF/Atlas).refGene=.;Expression(egenetics).refGene=.;Func.refGene=intronic;Function_description.refGene=.;GDI-Phred.refGene=.;GDI.refGene=.;Gene.refGene=Appbp2;GeneDetail.refGene=.;Gene_full_name.refGene=.;NLOD=3.82;N_ART_LOD=-1.155e+00;P(HI).refGene=…	-	-	-	-	-	-	-	-	-	-	-	-	-	-	-	-	-	-	-	-	13,3	0.194	-	-		.	intronic	Appbp2	.	.	APPBP2	NA	PATHOGENIC	NA	-	-	-	-	-	-	-	-	-	-
11	85557514	ACCCCTGCTGC	A	PASS	AAChange.refGene=.;AC=1;AF=0.250;ALLELE_END;AN=4;ANNOVAR_DATE=2017-06-01;DP=189;Disease_description.refGene=.;ECNT=1;ExonicFunc.refGene=.;Expression(GNF/Atlas).refGene=.;Expression(egenetics).refGene=.;Func.refGene=intronic;Function_description.refGene=.;GDI-Phred.refGene=.;GDI.refGene=.;Gene.refGene=Bcas3;GeneDetail.refGene=.;Gene_full_name.refGene=.;NLOD=27.60;N_ART_LOD=-1.983e+00;P(HI).refGene…	-	-	-	-	-	-	-	-	-	-	-	-	-	-	-	-	-	-	81,3	0.062	-	-	-	-		.	intronic	Bcas3	.	.	BCAS3	NA	PATHOGENIC	NA	-	-	-	-	-	-	-	-	-	-
11	86135208	TAGAGAGAGA	T	PASS	AAChange.refGene=.;AC=1;AF=0.250;ALLELE_END;AN=4;ANNOVAR_DATE=2017-06-01;DP=259;Disease_description.refGene=.;ECNT=2;ExonicFunc.refGene=.;Expression(GNF/Atlas).refGene=.;Expression(egenetics).refGene=.;Func.refGene=intronic;Function_description.refGene=.;GDI-Phred.refGene=.;GDI.refGene=.;Gene.refGene=Brip1;GeneDetail.refGene=.;Gene_full_name.refGene=.;NLOD=42.10;N_ART_LOD=-2.154e+00;P(HI).refGene…	-	-	-	-	-	-	-	-	-	-	-	-	-	-	109,3	0.040	-	-	-	-	-	-	-	-		.	intronic	Brip1	.	.	BRIP1	NA	NA	NA	-	-	-	-	-	-	-	-	-	-
11	86255338	TAAAGCACC	T	PASS	AAChange.refGene=Ints2:NM_027421:exon3:c.435_435del:p.V146Cfs*42;AC=1;AF=0.250;ALLELE_END;AN=4;ANNOVAR_DATE=2017-06-01;DP=134;Disease_description.refGene=.;ECNT=2;ExonicFunc.refGene=frameshift_deletion;Expression(GNF/Atlas).refGene=.;Expression(egenetics).refGene=.;Func.refGene=exonic;Function_description.refGene=.;GDI-Phred.refGene=.;GDI.refGene=.;Gene.refGene=Ints2;GeneDetail.refGene=.;Gene_ful…	-	-	-	-	-	-	-	-	-	-	-	-	52,4	0.071	-	-	-	-	-	-	-	-	-	-		frameshift_deletion	exonic	Ints2	.	Ints2:NM_027421:exon3:c.435_435del:p.V146Cfs*42	INTS2	NA	PATHOGENIC	NA	-	-	-	-	-	-	-	-	-	-
11	86255346	C	CTTTTTTTT	PASS	AAChange.refGene=Ints2:NM_027421:exon3:c.434_435insAAAAAAAA:p.V146Kfs*45;AC=1;AF=0.250;ALLELE_END;AN=4;ANNOVAR_DATE=2017-06-01;DP=131;Disease_description.refGene=.;ECNT=2;ExonicFunc.refGene=frameshift_insertion;Expression(GNF/Atlas).refGene=.;Expression(egenetics).refGene=.;Func.refGene=exonic;Function_description.refGene=.;GDI-Phred.refGene=.;GDI.refGene=.;Gene.refGene=Ints2;GeneDetail.refGene=.…	-	-	-	-	-	-	-	-	-	-	-	-	50,4	0.074	-	-	-	-	-	-	-	-	-	-		frameshift_insertion	exonic	Ints2	.	Ints2:NM_027421:exon3:c.434_435insAAAAAAAA:p.V146Kfs*45	INTS2	NA	PATHOGENIC	NA	-	-	-	-	-	-	-	-	-	-
11	86271246	A	G	PASS	AAChange.refGene=.;AC=1;AF=0.250;ALLELE_END;AN=4;ANNOVAR_DATE=2017-06-01;DP=39;Disease_description.refGene=.;ECNT=1;ExonicFunc.refGene=.;Expression(GNF/Atlas).refGene=.;Expression(egenetics).refGene=.;Func.refGene=ncRNA_intronic;Function_description.refGene=.;GDI-Phred.refGene=.;GDI.refGene=.;Gene.refGene=Brip1os;GeneDetail.refGene=.;Gene_full_name.refGene=.;NLOD=2.79;N_ART_LOD=-6.735e-01;P(HI).r…	-	-	-	-	-	-	-	-	-	-	-	-	-	-	-	-	-	-	10,6	0.369	-	-	-	-		.	ncRNA_intronic	Brip1os	.	.	BRIP1OS	NA	NA	NA	-	-	-	-	-	-	-	-	-	-
11	86630395	CT	C	PASS	AAChange.refGene=.;AC=1;AF=0.250;ALLELE_END;AN=4;ANNOVAR_DATE=2017-06-01;DP=139;Disease_description.refGene=.;ECNT=1;ExonicFunc.refGene=.;Expression(GNF/Atlas).refGene=.;Expression(egenetics).refGene=.;Func.refGene=intronic;Function_description.refGene=.;GDI-Phred.refGene=.;GDI.refGene=.;Gene.refGene=Vmp1;GeneDetail.refGene=.;Gene_full_name.refGene=.;NLOD=20.30;N_ART_LOD=-1.856e+00;P(HI).refGene=…	-	-	-	-	-	-	-	-	55,5	0.110	-	-	-	-	-	-	-	-	-	-	-	-	-	-		.	intronic	Vmp1	.	.	VMP1	NA	NA	NA	-	-	-	-	-	-	-	-	68,0	0.052
11	86630405	G	T	PASS	AAChange.refGene=.;AC=1;AF=0.250;ALLELE_END;AN=4;ANNOVAR_DATE=2017-06-01;DP=173;Disease_description.refGene=.;ECNT=1;ExonicFunc.refGene=.;Expression(GNF/Atlas).refGene=.;Expression(egenetics).refGene=.;Func.refGene=intronic;Function_description.refGene=.;GDI-Phred.refGene=.;GDI.refGene=.;Gene.refGene=Vmp1;GeneDetail.refGene=.;Gene_full_name.refGene=.;NLOD=18.30;N_ART_LOD=-1.969e-01;P(HI).refGene=…	-	-	-	-	-	-	-	-	-	-	-	-	-	-	79,4	0.090	-	-	-	-	-	-	-	-		.	intronic	Vmp1	.	.	VMP1	NA	NA	NA	-	-	-	-	-	-	-	-	-	-
11	87078781	G	A	PASS	AAChange.refGene=.;AC=1;AF=0.250;ALLELE_END;AN=4;ANNOVAR_DATE=2017-06-01;DP=990;Disease_description.refGene=.;ECNT=1;ExonicFunc.refGene=.;Expression(GNF/Atlas).refGene=.;Expression(egenetics).refGene=.;Func.refGene=ncRNA_intronic;Function_description.refGene=.;GDI-Phred.refGene=.;GDI.refGene=.;Gene.refGene=Mir8115;GeneDetail.refGene=.;Gene_full_name.refGene=.;NLOD=139.88;N_ART_LOD=-2.377e+00;P(HI…	-	-	-	-	-	-	-	-	-	-	-	-	-	-	-	-	-	-	-	-	465,4	0.044	-	-		.	ncRNA_intronic	Mir8115	.	.	MIR8115	NA	NA	NA	-	-	-	-	-	-	-	-	-	-
11	87423156	T	TA	PASS	AAChange.refGene=.;AC=2;AF=0.250;ALLELE_END;AN=8;ANNOVAR_DATE=2017-06-01;DP=142;Disease_description.refGene=.;ECNT=1;ExonicFunc.refGene=.;Expression(GNF/Atlas).refGene=.;Expression(egenetics).refGene=.;Func.refGene=ncRNA_intronic;Function_description.refGene=.;GDI-Phred.refGene=.;GDI.refGene=.;Gene.refGene=Mir8115;GeneDetail.refGene=.;Gene_full_name.refGene=.;P(HI).refGene=.;P(rec).refGene=.;POP_…	-	-	-	-	-	-	-	-	-	-	26,3	0.151	-	-	29,6	0.197	-	-	-	-	-	-	-	-		.	ncRNA_intronic	Mir8115	.	.	MIR8115	NA	NA	NA	-	-	-	-	-	-	-	-	-	-
11	87855338	C	CTTTTTTTTTT	PASS	AAChange.refGene=.;AC=1;AF=0.250;ALLELE_END;AN=4;ANNOVAR_DATE=2017-06-01;DP=35;Disease_description.refGene=.;ECNT=2;ExonicFunc.refGene=.;Expression(GNF/Atlas).refGene=.;Expression(egenetics).refGene=.;Func.refGene=intronic;Function_description.refGene=.;GDI-Phred.refGene=.;GDI.refGene=.;Gene.refGene=Mks1;GeneDetail.refGene=.;Gene_full_name.refGene=.;NLOD=6.02;N_ART_LOD=-1.331e+00;P(HI).refGene=.;…	-	-	-	-	-	-	-	-	-	-	9,3	0.286	-	-	-	-	-	-	-	-	-	-	-	-		.	intronic	Mks1	.	.	MKS1	NA	NA	NA	-	-	-	-	-	-	-	-	-	-
11	88480119	A	AAAAAGTCCTGAAGCAGCTTTTATTCTGTGCTTGTTTTCAGG	PASS	AAChange.refGene=.;AC=1;AF=0.250;ALLELE_END;AN=4;ANNOVAR_DATE=2017-06-01;DP=206;Disease_description.refGene=.;ECNT=2;ExonicFunc.refGene=.;Expression(GNF/Atlas).refGene=.;Expression(egenetics).refGene=.;Func.refGene=intronic;Function_description.refGene=.;GDI-Phred.refGene=.;GDI.refGene=.;Gene.refGene=Msi2;GeneDetail.refGene=.;Gene_full_name.refGene=.;NLOD=23.68;N_ART_LOD=-1.922e+00;P(HI).refGene=…	-	-	-	-	-	-	-	-	110,3	0.047	-	-	-	-	-	-	-	-	-	-	-	-	-	-		.	intronic	Msi2	.	.	MSI2	NA	PATHOGENIC	NA	-	-	-	-	-	-	-	-	77,0	0.050
11	89074984	TCCAGATGCC	T	PASS	AAChange.refGene=Gm525:NM_001033266:exon2:c.56_60del:p.D19Vfs*46;AC=1;AF=0.250;ALLELE_END;AN=4;ANNOVAR_DATE=2017-06-01;DP=190;Disease_description.refGene=.;ECNT=2;ExonicFunc.refGene=frameshift_deletion;Expression(GNF/Atlas).refGene=.;Expression(egenetics).refGene=.;Func.refGene=exonic;Function_description.refGene=.;GDI-Phred.refGene=.;GDI.refGene=.;Gene.refGene=Gm525;GeneDetail.refGene=.;Gene_ful…	-	-	-	-	-	-	-	-	-	-	-	-	-	-	-	-	-	-	93,4	0.064	-	-	-	-		frameshift_deletion	exonic	Gm525	.	Gm525:NM_001033266:exon2:c.56_60del:p.D19Vfs*46	GM525	NA	NA	NA	-	-	-	-	-	-	-	-	-	-
11	89074993	C	CTTTTTTTTT	PASS	AAChange.refGene=Gm525:NM_001033266:exon2:c.60_61insTTTTTTTTT:p.A20_S21insFFF;AC=1;AF=0.250;ALLELE_END;AN=4;ANNOVAR_DATE=2017-06-01;DP=180;Disease_description.refGene=.;ECNT=2;ExonicFunc.refGene=nonframeshift_insertion;Expression(GNF/Atlas).refGene=.;Expression(egenetics).refGene=.;Func.refGene=exonic;Function_description.refGene=.;GDI-Phred.refGene=.;GDI.refGene=.;Gene.refGene=Gm525;GeneDetail.r…	-	-	-	-	-	-	-	-	-	-	-	-	-	-	-	-	-	-	90,4	0.066	-	-	-	-		nonframeshift_insertion	exonic	Gm525	.	Gm525:NM_001033266:exon2:c.60_61insTTTTTTTTT:p.A20_S21insFFF	GM525	NA	NA	NA	-	-	-	-	-	-	-	-	-	-
11	90860692	C	T	PASS	AAChange.refGene=.;AC=1;AF=0.250;ALLELE_END;AN=4;ANNOVAR_DATE=2017-06-01;DP=19;Disease_description.refGene=.;ECNT=1;ExonicFunc.refGene=.;Expression(GNF/Atlas).refGene=.;Expression(egenetics).refGene=.;Func.refGene=ncRNA_intronic;Function_description.refGene=.;GDI-Phred.refGene=.;GDI.refGene=.;Gene.refGene=4930405D11Rik;GeneDetail.refGene=.;Gene_full_name.refGene=.;NLOD=3.31;N_ART_LOD=-1.079e+00;P…	-	-	-	-	5,2	0.313	-	-	-	-	-	-	-	-	-	-	-	-	-	-	-	-	-	-		.	ncRNA_intronic	4930405D11Rik	.	.	4930405D11RIK	NA	NA	NA	-	-	-	-	11,0	4.581e-05	-	-	-	-
11	93882001	CAA	C	PASS	AAChange.refGene=.;AC=1;AF=0.250;ALLELE_END;AN=4;ANNOVAR_DATE=2017-06-01;DP=32;Disease_description.refGene=.;ECNT=1;ExonicFunc.refGene=.;Expression(GNF/Atlas).refGene=.;Expression(egenetics).refGene=.;Func.refGene=intronic;Function_description.refGene=.;GDI-Phred.refGene=.;GDI.refGene=.;Gene.refGene=Utp18;GeneDetail.refGene=.;Gene_full_name.refGene=.;NLOD=3.03;N_ART_LOD=-1.089e+00;P(HI).refGene=.…	-	-	-	-	9,3	0.344	-	-	-	-	-	-	-	-	-	-	-	-	-	-	-	-	-	-		.	intronic	Utp18	.	.	UTP18	NA	PATHOGENIC	NA	-	-	-	-	10,0	0.114	-	-	-	-
11	94466306	T	C	PASS	AAChange.refGene=.;AC=1;AF=0.250;ALLELE_END;AN=4;ANNOVAR_DATE=2017-06-01;DP=45;Disease_description.refGene=.;ECNT=1;ExonicFunc.refGene=.;Expression(GNF/Atlas).refGene=.;Expression(egenetics).refGene=.;Func.refGene=intronic;Function_description.refGene=.;GDI-Phred.refGene=.;GDI.refGene=.;Gene.refGene=Cacna1g;GeneDetail.refGene=.;Gene_full_name.refGene=.;NLOD=8.73;N_ART_LOD=-1.483e+00;P(HI).refGene…	-	-	-	-	-	-	-	-	-	-	12,2	0.167	-	-	-	-	-	-	-	-	-	-	-	-		.	intronic	Cacna1g	.	.	CACNA1G	NA	NA	NA	-	-	-	-	-	-	-	-	-	-
11	96731134	C	T	PASS	AAChange.refGene=Skap1:NM_001177898:exon10:c.C827T:p.A276V,Skap1:NM_001177899:exon10:c.C827T:p.A276V,Skap1:NM_001033186:exon11:c.C875T:p.A292V;AC=1;AF=0.250;ALLELE_END;AN=4;ANNOVAR_DATE=2017-06-01;DP=421;Disease_description.refGene=.;ECNT=1;ExonicFunc.refGene=nonsynonymous_SNV;Expression(GNF/Atlas).refGene=.;Expression(egenetics).refGene=.;Func.refGene=exonic;Function_description.refGene=.;GDI-Ph…	-	-	-	-	-	-	-	-	-	-	-	-	167,3	0.032	-	-	-	-	-	-	-	-	-	-		nonsynonymous_SNV	exonic	Skap1	.	Skap1:NM_001177898:exon10:c.C827T:p.A276V,Skap1:NM_001177899:exon10:c.C827T:p.A276V,Skap1:NM_001033186:exon11:c.C875T:p.A292V	SKAP1	NA	NA	NA	-	-	-	-	-	-	-	-	-	-
11	96931329	G	GGGAGA	PASS	AAChange.refGene=.;AC=1;AF=0.250;ALLELE_END;AN=4;ANNOVAR_DATE=2017-06-01;DP=20;Disease_description.refGene=.;ECNT=1;ExonicFunc.refGene=.;Expression(GNF/Atlas).refGene=.;Expression(egenetics).refGene=.;Func.refGene=intronic;Function_description.refGene=.;GDI-Phred.refGene=.;GDI.refGene=.;Gene.refGene=Prr15l;GeneDetail.refGene=.;Gene_full_name.refGene=.;NLOD=3.03;N_ART_LOD=-1.074e+00;P(HI).refGene=…	-	-	-	-	-	-	-	-	-	-	-	-	-	-	-	-	-	-	4,3	0.436	-	-	-	-		.	intronic	Prr15l	.	.	PRR15L	NA	NA	NA	-	-	-	-	-	-	-	-	-	-
11	97213713	G	A	PASS	AAChange.refGene=.;AC=1;AF=0.250;ALLELE_END;AN=4;ANNOVAR_DATE=2017-06-01;DP=164;Disease_description.refGene=.;ECNT=1;ExonicFunc.refGene=.;Expression(GNF/Atlas).refGene=.;Expression(egenetics).refGene=.;Func.refGene=intronic;Function_description.refGene=.;GDI-Phred.refGene=.;GDI.refGene=.;Gene.refGene=Npepps;GeneDetail.refGene=.;Gene_full_name.refGene=.;NLOD=21.07;N_ART_LOD=-1.874e+00;P(HI).refGen…	-	-	-	-	-	-	-	-	-	-	-	-	-	-	77,3	0.065	-	-	-	-	-	-	-	-		.	intronic	Npepps	.	.	NPEPPS	NA	NA	NA	-	-	-	-	-	-	-	-	-	-
11	98028312	G	A	PASS	AAChange.refGene=.;AC=1;AF=0.250;ALLELE_END;AN=4;ANNOVAR_DATE=2017-06-01;DP=25;Disease_description.refGene=.;ECNT=1;ExonicFunc.refGene=.;Expression(GNF/Atlas).refGene=.;Expression(egenetics).refGene=.;Func.refGene=intronic;Function_description.refGene=.;GDI-Phred.refGene=.;GDI.refGene=.;Gene.refGene=Rpl19;GeneDetail.refGene=.;Gene_full_name.refGene=.;NLOD=5.07;N_ART_LOD=-1.254e+00;P(HI).refGene=.…	6,2	0.250	-	-	-	-	-	-	-	-	-	-	-	-	-	-	-	-	-	-	-	-	-	-		.	intronic	Rpl19	.	.	RPL19	NA	PATHOGENIC	NA	17,0	5.970e-03	-	-	-	-	-	-	-	-
11	98155795	C	T	PASS	AAChange.refGene=Med1:NM_001080118:exon17:c.G4174A:p.A1392T,Med1:NM_013634:exon17:c.G4129A:p.A1377T;AC=1;AF=0.250;ALLELE_END;AN=4;ANNOVAR_DATE=2017-06-01;DP=396;Disease_description.refGene=.;ECNT=1;ExonicFunc.refGene=nonsynonymous_SNV;Expression(GNF/Atlas).refGene=.;Expression(egenetics).refGene=.;Func.refGene=exonic;Function_description.refGene=.;GDI-Phred.refGene=.;GDI.refGene=.;Gene.refGene=Me…	-	-	-	-	-	-	-	-	-	-	-	-	164,3	0.054	-	-	-	-	-	-	-	-	-	-		nonsynonymous_SNV	exonic	Med1	.	Med1:NM_001080118:exon17:c.G4174A:p.A1392T,Med1:NM_013634:exon17:c.G4129A:p.A1377T	MED1	NA	PATHOGENIC	NA	-	-	-	-	-	-	-	-	-	-
11	98186087	TCTGAGTCCAGTC	T	PASS	AAChange.refGene=.;AC=1;AF=0.250;ALLELE_END;AN=4;ANNOVAR_DATE=2017-06-01;DP=399;Disease_description.refGene=.;ECNT=2;ExonicFunc.refGene=.;Expression(GNF/Atlas).refGene=.;Expression(egenetics).refGene=.;Func.refGene=intronic;Function_description.refGene=.;GDI-Phred.refGene=.;GDI.refGene=.;Gene.refGene=Med1;GeneDetail.refGene=.;Gene_full_name.refGene=.;NLOD=51.46;N_ART_LOD=-5.835e-02;P(HI).refGene=…	-	-	-	-	-	-	-	-	-	-	-	-	-	-	-	-	-	-	-	-	-	-	180,4	0.053		.	intronic	Med1	.	.	MED1	NA	PATHOGENIC	NA	-	-	-	-	-	-	-	-	-	-
11	98236744	TCAAGCCAA	T	PASS	AAChange.refGene=Cdk12:NM_001109626:exon9:c.2797_2804del:p.Q933Ffs*15,Cdk12:NM_001109628:exon9:c.2797_2804del:p.Q933Ffs*15,Cdk12:NM_026952:exon9:c.2797_2804del:p.Q933Ffs*15;AC=2;AF=0.250;ALLELE_END;AN=8;ANNOVAR_DATE=2017-06-01;DP=687;Disease_description.refGene=.;ECNT=2;ExonicFunc.refGene=frameshift_deletion;Expression(GNF/Atlas).refGene=.;Expression(egenetics).refGene=.;Func.refGene=exonic;Funct…	-	-	-	-	-	-	-	-	-	-	-	-	-	-	-	-	-	-	169,7	0.053	-	-	177,4	0.035		frameshift_deletion	exonic	Cdk12	.	Cdk12:NM_001109626:exon9:c.2797_2804del:p.Q933Ffs*15,Cdk12:NM_001109628:exon9:c.2797_2804del:p.Q933Ffs*15,Cdk12:NM_026952:exon9:c.2797_2804del:p.Q933Ffs*15	CDK12	NA	PATHOGENIC	NA	-	-	-	-	-	-	-	-	-	-
11	98236752	A	ATTTTTTTT	PASS	AAChange.refGene=Cdk12:NM_001109626:exon9:c.2804_2805insTTTTTTTT:p.L936Ffs*4,Cdk12:NM_001109628:exon9:c.2804_2805insTTTTTTTT:p.L936Ffs*4,Cdk12:NM_026952:exon9:c.2804_2805insTTTTTTTT:p.L936Ffs*4;AC=2;AF=0.250;ALLELE_END;AN=8;ANNOVAR_DATE=2017-06-01;DP=640;Disease_description.refGene=.;ECNT=2;ExonicFunc.refGene=frameshift_insertion;Expression(GNF/Atlas).refGene=.;Expression(egenetics).refGene=.;Fun…	-	-	-	-	-	-	-	-	-	-	-	-	-	-	-	-	-	-	156,7	0.035	-	-	173,4	0.027		frameshift_insertion	exonic	Cdk12	.	Cdk12:NM_001109626:exon9:c.2804_2805insTTTTTTTT:p.L936Ffs*4,Cdk12:NM_001109628:exon9:c.2804_2805insTTTTTTTT:p.L936Ffs*4,Cdk12:NM_026952:exon9:c.2804_2805insTTTTTTTT:p.L936Ffs*4	CDK12	NA	PATHOGENIC	NA	-	-	-	-	-	-	-	-	-	-
11	98375665	TGCCCGGCAGG	T	PASS	AAChange.refGene=Stard3:NM_021547:exon5:c.379_379del:p.V127Sfs*160;AC=1;AF=0.250;ALLELE_END;AN=4;ANNOVAR_DATE=2017-06-01;DP=343;Disease_description.refGene=.;ECNT=2;ExonicFunc.refGene=frameshift_deletion;Expression(GNF/Atlas).refGene=.;Expression(egenetics).refGene=.;Func.refGene=exonic;Function_description.refGene=.;GDI-Phred.refGene=.;GDI.refGene=.;Gene.refGene=Stard3;GeneDetail.refGene=.;Gene_…	-	-	-	-	-	-	-	-	-	-	-	-	-	-	-	-	-	-	182,4	0.051	-	-	-	-		frameshift_deletion	exonic	Stard3	.	Stard3:NM_021547:exon5:c.379_379del:p.V127Sfs*160	STARD3	NA	PATHOGENIC	NA	-	-	-	-	-	-	-	-	-	-
11	98375675	G	GTTTTTTTTTT	PASS	AAChange.refGene=Stard3:NM_021547:exon5:c.379_380insTTTTTTTTTT:p.T128Ffs*20;AC=1;AF=0.250;ALLELE_END;AN=4;ANNOVAR_DATE=2017-06-01;DP=309;Disease_description.refGene=.;ECNT=2;ExonicFunc.refGene=frameshift_insertion;Expression(GNF/Atlas).refGene=.;Expression(egenetics).refGene=.;Func.refGene=exonic;Function_description.refGene=.;GDI-Phred.refGene=.;GDI.refGene=.;Gene.refGene=Stard3;GeneDetail.refGe…	-	-	-	-	-	-	-	-	-	-	-	-	-	-	-	-	-	-	171,4	0.041	-	-	-	-		frameshift_insertion	exonic	Stard3	.	Stard3:NM_021547:exon5:c.379_380insTTTTTTTTTT:p.T128Ffs*20	STARD3	NA	PATHOGENIC	NA	-	-	-	-	-	-	-	-	-	-
11	98800285	T	C	PASS	AAChange.refGene=Msl1:NM_028722:exon3:c.T1284C:p.L428L;AC=1;AF=0.250;ALLELE_END;AN=4;ANNOVAR_DATE=2017-06-01;DP=236;Disease_description.refGene=.;ECNT=1;ExonicFunc.refGene=synonymous_SNV;Expression(GNF/Atlas).refGene=.;Expression(egenetics).refGene=.;Func.refGene=exonic;Function_description.refGene=.;GDI-Phred.refGene=.;GDI.refGene=.;Gene.refGene=Msl1;GeneDetail.refGene=.;Gene_full_name.refGene=.…	-	-	-	-	-	-	-	-	-	-	-	-	-	-	-	-	-	-	-	-	-	-	102,3	0.052		synonymous_SNV	exonic	Msl1	.	Msl1:NM_028722:exon3:c.T1284C:p.L428L	MSL1	NA	NA	NA	-	-	-	-	-	-	-	-	-	-
11	98805336	TGCCAGGAAC	T	PASS	AAChange.refGene=Msl1:NM_028722:exon9:c.1761_1764del:p.Q587Hfs*54;AC=1;AF=0.250;ALLELE_END;AN=4;ANNOVAR_DATE=2017-06-01;DP=311;Disease_description.refGene=.;ECNT=2;ExonicFunc.refGene=frameshift_deletion;Expression(GNF/Atlas).refGene=.;Expression(egenetics).refGene=.;Func.refGene=exonic;Function_description.refGene=.;GDI-Phred.refGene=.;GDI.refGene=.;Gene.refGene=Msl1;GeneDetail.refGene=.;Gene_ful…	-	-	-	-	-	-	-	-	-	-	-	-	110,3	0.035	-	-	-	-	-	-	-	-	-	-		frameshift_deletion	exonic	Msl1	.	Msl1:NM_028722:exon9:c.1761_1764del:p.Q587Hfs*54	MSL1	NA	NA	NA	-	-	-	-	-	-	-	-	-	-
11	98805345	C	CTTTTTTTTT	PASS	AAChange.refGene=Msl1:NM_028722:exon9:c.1764_1765insTTTTTTTTT:p.F589_E590insFFF;AC=1;AF=0.250;ALLELE_END;AN=4;ANNOVAR_DATE=2017-06-01;DP=290;Disease_description.refGene=.;ECNT=2;ExonicFunc.refGene=nonframeshift_insertion;Expression(GNF/Atlas).refGene=.;Expression(egenetics).refGene=.;Func.refGene=exonic;Function_description.refGene=.;GDI-Phred.refGene=.;GDI.refGene=.;Gene.refGene=Msl1;GeneDetail.…	-	-	-	-	-	-	-	-	-	-	-	-	108,3	0.036	-	-	-	-	-	-	-	-	-	-		nonframeshift_insertion	exonic	Msl1	.	Msl1:NM_028722:exon9:c.1764_1765insTTTTTTTTT:p.F589_E590insFFF	MSL1	NA	NA	NA	-	-	-	-	-	-	-	-	-	-
11	98971683	C	T	PASS	AAChange.refGene=Rara:NM_001176528:exon6:c.C900T:p.G300G,Rara:NM_001177303:exon7:c.C909T:p.G303G,Rara:NM_009024:exon7:c.C909T:p.G303G,Rara:NM_001177302:exon8:c.C909T:p.G303G;AC=1;AF=0.250;ALLELE_END;AN=4;ANNOVAR_DATE=2017-06-01;DP=379;Disease_description.refGene=.;ECNT=1;ExonicFunc.refGene=synonymous_SNV;Expression(GNF/Atlas).refGene=.;Expression(egenetics).refGene=.;Func.refGene=exonic;Function_…	-	-	-	-	-	-	-	-	-	-	-	-	-	-	161,3	0.039	-	-	-	-	-	-	-	-		synonymous_SNV	exonic	Rara	.	Rara:NM_001176528:exon6:c.C900T:p.G300G,Rara:NM_001177303:exon7:c.C909T:p.G303G,Rara:NM_009024:exon7:c.C909T:p.G303G,Rara:NM_001177302:exon8:c.C909T:p.G303G	RARA	NA	PATHOGENIC	NA	-	-	-	-	-	-	-	-	-	-
11	99014250	TGGAGAAAAAG	T	PASS	AAChange.refGene=.;AC=1;AF=0.250;ALLELE_END;AN=4;ANNOVAR_DATE=2017-06-01;DP=33;Disease_description.refGene=.;ECNT=2;ExonicFunc.refGene=.;Expression(GNF/Atlas).refGene=.;Expression(egenetics).refGene=.;Func.refGene=intronic;Function_description.refGene=.;GDI-Phred.refGene=.;GDI.refGene=.;Gene.refGene=Top2a;GeneDetail.refGene=.;Gene_full_name.refGene=.;NLOD=3.57;N_ART_LOD=-1.112e+00;P(HI).refGene=.…	-	-	-	-	-	-	-	-	-	-	-	-	-	-	-	-	-	-	-	-	-	-	19,2	0.096		.	intronic	Top2a	.	.	TOP2A	NA	PATHOGENIC	NA	-	-	-	-	-	-	-	-	-	-
11	99014260	G	GTTTTTTTTTT	PASS	AAChange.refGene=.;AC=1;AF=0.250;ALLELE_END;AN=4;ANNOVAR_DATE=2017-06-01;DP=30;Disease_description.refGene=.;ECNT=2;ExonicFunc.refGene=.;Expression(GNF/Atlas).refGene=.;Expression(egenetics).refGene=.;Func.refGene=intronic;Function_description.refGene=.;GDI-Phred.refGene=.;GDI.refGene=.;Gene.refGene=Top2a;GeneDetail.refGene=.;Gene_full_name.refGene=.;NLOD=3.31;N_ART_LOD=-1.079e+00;P(HI).refGene=.…	-	-	-	-	-	-	-	-	-	-	-	-	-	-	-	-	-	-	-	-	-	-	17,2	0.106		.	intronic	Top2a	.	.	TOP2A	NA	PATHOGENIC	NA	-	-	-	-	-	-	-	-	-	-
11	99228400	G	A	PASS	AAChange.refGene=.;AC=1;AF=0.250;ALLELE_END;AN=4;ANNOVAR_DATE=2017-06-01;DP=141;Disease_description.refGene=.;ECNT=2;ExonicFunc.refGene=.;Expression(GNF/Atlas).refGene=.;Expression(egenetics).refGene=.;Func.refGene=intronic;Function_description.refGene=.;GDI-Phred.refGene=.;GDI.refGene=.;Gene.refGene=Smarce1;GeneDetail.refGene=.;Gene_full_name.refGene=.;NLOD=19.43;N_ART_LOD=-1.825e+00;P(HI).refGe…	-	-	-	-	-	-	-	-	-	-	-	-	-	-	-	-	-	-	-	-	67,5	0.065	-	-		.	intronic	Smarce1	.	.	SMARCE1	NA	PATHOGENIC	NA	-	-	-	-	-	-	-	-	-	-
11	99316025	G	GTTTTTTT	PASS	AAChange.refGene=.;AC=1;AF=0.250;ALLELE_END;AN=4;ANNOVAR_DATE=2017-06-01;DP=60;Disease_description.refGene=.;ECNT=2;ExonicFunc.refGene=.;Expression(GNF/Atlas).refGene=.;Expression(egenetics).refGene=.;Func.refGene=UTR3;Function_description.refGene=.;GDI-Phred.refGene=.;GDI.refGene=.;Gene.refGene=Krt25;GeneDetail.refGene=NM_133730:c.*78_*79insAAAAAAA;Gene_full_name.refGene=.;NLOD=10.84;N_ART_LOD=-…	-	-	-	-	-	-	-	-	-	-	-	-	-	-	-	-	18,3	0.159	-	-	-	-	-	-		.	UTR3	Krt25	NM_133730:c.*78_*79insAAAAAAA	.	KRT25	NA	NA	NA	-	-	-	-	-	-	-	-	-	-
11	100203812	G	T	PASS	AAChange.refGene=.;AC=1;AF=0.250;ALLELE_END;AN=4;ANNOVAR_DATE=2017-06-01;DP=52;Disease_description.refGene=.;ECNT=2;ExonicFunc.refGene=.;Expression(GNF/Atlas).refGene=.;Expression(egenetics).refGene=.;Func.refGene=intronic;Function_description.refGene=.;GDI-Phred.refGene=.;GDI.refGene=.;Gene.refGene=Krt14;GeneDetail.refGene=.;Gene_full_name.refGene=.;NLOD=7.52;N_ART_LOD=-1.422e+00;P(HI).refGene=.…	-	-	-	-	-	-	-	-	-	-	21,3	0.153	-	-	-	-	-	-	-	-	-	-	-	-		.	intronic	Krt14	.	.	KRT14	NA	NA	NA	-	-	-	-	-	-	-	-	-	-
11	100445428	C	CATCATGTCGGGGGAAATGCCAGGAATGTTGTA	PASS	AAChange.refGene=Klhl10:NM_025727:exon2:c.240_241insATCATGTCGGGGGAAATGCCAGGAATGTTGTA:p.N81Ifs*11;AC=1;AF=0.250;ALLELE_END;AN=4;ANNOVAR_DATE=2017-06-01;DP=116;Disease_description.refGene=.;ECNT=2;ExonicFunc.refGene=frameshift_insertion;Expression(GNF/Atlas).refGene=.;Expression(egenetics).refGene=.;Func.refGene=exonic;Function_description.refGene=.;GDI-Phred.refGene=.;GDI.refGene=.;Gene.refGene=Kl…	-	-	-	-	-	-	-	-	-	-	60,4	0.091	-	-	-	-	-	-	-	-	-	-	-	-		frameshift_insertion	exonic	Klhl10	.	Klhl10:NM_025727:exon2:c.240_241insATCATGTCGGGGGAAATGCCAGGAATGTTGTA:p.N81Ifs*11	KLHL10	NA	NA	NA	-	-	-	-	-	-	-	-	-	-
11	100596245	ACCATGGG	A	PASS	AAChange.refGene=.;AC=1;AF=0.250;ALLELE_END;AN=4;ANNOVAR_DATE=2017-06-01;DP=308;Disease_description.refGene=.;ECNT=2;ExonicFunc.refGene=.;Expression(GNF/Atlas).refGene=.;Expression(egenetics).refGene=.;Func.refGene=intronic;Function_description.refGene=.;GDI-Phred.refGene=.;GDI.refGene=.;Gene.refGene=Dnajc7;GeneDetail.refGene=.;Gene_full_name.refGene=.;NLOD=45.45;N_ART_LOD=-2.199e+00;P(HI).refGen…	-	-	-	-	-	-	-	-	-	-	-	-	-	-	-	-	-	-	-	-	-	-	130,4	0.059		.	intronic	Dnajc7	.	.	DNAJC7	NA	NA	NA	-	-	-	-	-	-	-	-	-	-
11	101044577	T	C	PASS	AAChange.refGene=Atp6v0a1:NM_001243049:exon16:c.T1784C:p.F595S,Atp6v0a1:NM_001243050:exon17:c.T1961C:p.F654S,Atp6v0a1:NM_001243051:exon17:c.T1982C:p.F661S,Atp6v0a1:NM_016920:exon17:c.T1961C:p.F654S;AC=1;AF=0.250;ALLELE_END;AN=4;ANNOVAR_DATE=2017-06-01;DP=249;Disease_description.refGene=.;ECNT=1;ExonicFunc.refGene=nonsynonymous_SNV;Expression(GNF/Atlas).refGene=.;Expression(egenetics).refGene=.;Fu…	-	-	-	-	-	-	-	-	-	-	-	-	-	-	100,3	0.059	-	-	-	-	-	-	-	-		nonsynonymous_SNV	exonic	Atp6v0a1	.	Atp6v0a1:NM_001243049:exon16:c.T1784C:p.F595S,Atp6v0a1:NM_001243050:exon17:c.T1961C:p.F654S,Atp6v0a1:NM_001243051:exon17:c.T1982C:p.F661S,Atp6v0a1:NM_016920:exon17:c.T1961C:p.F654S	ATP6V0A1	NA	NA	NA	-	-	-	-	-	-	-	-	-	-
11	101102053	G	A	PASS	AAChange.refGene=Retreg3:NM_026501:exon5:c.C542T:p.A181V;AC=1;AF=0.250;ALLELE_END;AN=4;ANNOVAR_DATE=2017-06-01;DP=280;Disease_description.refGene=.;ECNT=1;ExonicFunc.refGene=nonsynonymous_SNV;Expression(GNF/Atlas).refGene=.;Expression(egenetics).refGene=.;Func.refGene=exonic;Function_description.refGene=.;GDI-Phred.refGene=.;GDI.refGene=.;Gene.refGene=Retreg3;GeneDetail.refGene=.;Gene_full_name.r…	-	-	-	-	-	-	-	-	-	-	-	-	-	-	-	-	-	-	130,4	0.066	-	-	-	-		nonsynonymous_SNV	exonic	Retreg3	.	Retreg3:NM_026501:exon5:c.C542T:p.A181V	RETREG3	NA	PATHOGENIC	NA	-	-	-	-	-	-	-	-	-	-
11	101213847	G	A	PASS	AAChange.refGene=.;AC=1;AF=0.250;ALLELE_END;AN=4;ANNOVAR_DATE=2017-06-01;DP=406;Disease_description.refGene=.;ECNT=1;ExonicFunc.refGene=.;Expression(GNF/Atlas).refGene=.;Expression(egenetics).refGene=.;Func.refGene=intronic;Function_description.refGene=.;GDI-Phred.refGene=.;GDI.refGene=.;Gene.refGene=Ezh1;GeneDetail.refGene=.;Gene_full_name.refGene=.;NLOD=54.81;N_ART_LOD=-2.271e+00;P(HI).refGene=…	-	-	-	-	-	-	-	-	-	-	-	-	-	-	-	-	-	-	201,4	0.046	-	-	-	-		.	intronic	Ezh1	.	.	EZH1	NA	NA	NA	-	-	-	-	-	-	-	-	-	-
11	101213986	ACTCTTAGGGGG	A	PASS	AAChange.refGene=.;AC=1;AF=0.250;ALLELE_END;AN=4;ANNOVAR_DATE=2017-06-01;DP=99;Disease_description.refGene=.;ECNT=2;ExonicFunc.refGene=.;Expression(GNF/Atlas).refGene=.;Expression(egenetics).refGene=.;Func.refGene=intronic;Function_description.refGene=.;GDI-Phred.refGene=.;GDI.refGene=.;Gene.refGene=Ezh1;GeneDetail.refGene=.;Gene_full_name.refGene=.;NLOD=15.65;N_ART_LOD=-1.731e+00;P(HI).refGene=.…	-	-	-	-	-	-	-	-	-	-	-	-	-	-	-	-	-	-	-	-	-	-	40,3	0.089		.	intronic	Ezh1	.	.	EZH1	NA	NA	NA	-	-	-	-	-	-	-	-	-	-
11	101289681	TGCCA	T	PASS	AAChange.refGene=.;AC=2;AF=0.250;ALLELE_END;AN=8;ANNOVAR_DATE=2017-06-01;DP=152;Disease_description.refGene=.;ECNT=2;ExonicFunc.refGene=.;Expression(GNF/Atlas).refGene=.;Expression(egenetics).refGene=.;Func.refGene=intronic;Function_description.refGene=.;GDI-Phred.refGene=.;GDI.refGene=.;Gene.refGene=Becn1;GeneDetail.refGene=.;Gene_full_name.refGene=.;P(HI).refGene=.;P(rec).refGene=.;POP_AF=0.00;…	-	-	-	-	-	-	-	-	-	-	34,4	0.125	-	-	27,3	0.147	-	-	-	-	-	-	-	-		.	intronic	Becn1	.	.	BECN1	NA	NA	NA	-	-	-	-	-	-	-	-	-	-
11	101289685	A	ATTTT	PASS	AAChange.refGene=.;AC=2;AF=0.250;ALLELE_END;AN=8;ANNOVAR_DATE=2017-06-01;DP=150;Disease_description.refGene=.;ECNT=2;ExonicFunc.refGene=.;Expression(GNF/Atlas).refGene=.;Expression(egenetics).refGene=.;Func.refGene=intronic;Function_description.refGene=.;GDI-Phred.refGene=.;GDI.refGene=.;Gene.refGene=Becn1;GeneDetail.refGene=.;Gene_full_name.refGene=.;P(HI).refGene=.;P(rec).refGene=.;POP_AF=0.00;…	-	-	-	-	-	-	-	-	-	-	33,4	0.129	-	-	27,3	0.147	-	-	-	-	-	-	-	-		.	intronic	Becn1	.	.	BECN1	NA	NA	NA	-	-	-	-	-	-	-	-	-	-
11	102401515	CT	C	PASS	AAChange.refGene=.;AC=2;AF=0.250;ALLELE_END;AN=8;ANNOVAR_DATE=2017-06-01;DP=243;Disease_description.refGene=.;ECNT=1;ExonicFunc.refGene=.;Expression(GNF/Atlas).refGene=.;Expression(egenetics).refGene=.;Func.refGene=UTR3;Function_description.refGene=.;GDI-Phred.refGene=.;GDI.refGene=.;Gene.refGene=Rundc3a;GeneDetail.refGene=NM_001252347:c.*108delT;Gene_full_name.refGene=.;P(HI).refGene=.;P(rec).re…	-	-	-	-	43,5	0.267	-	-	-	-	-	-	-	-	-	-	-	-	-	-	16,5	0.392	-	-		.	UTR3	Rundc3a	NM_001252347:c.*108delT	.	RUNDC3A	NA	PATHOGENIC	NA	-	-	-	-	41,1	0.203	-	-	-	-
11	102443739	T	A	PASS	AAChange.refGene=Fam171a2:NM_199200:exon3:c.A350T:p.Y117F;AC=1;AF=0.250;ALLELE_END;AN=4;ANNOVAR_DATE=2017-06-01;DP=92;Disease_description.refGene=.;ECNT=2;ExonicFunc.refGene=nonsynonymous_SNV;Expression(GNF/Atlas).refGene=.;Expression(egenetics).refGene=.;Func.refGene=exonic;Function_description.refGene=.;GDI-Phred.refGene=.;GDI.refGene=.;Gene.refGene=Fam171a2;GeneDetail.refGene=.;Gene_full_name.…	-	-	-	-	-	-	-	-	-	-	-	-	-	-	37,6	0.163	-	-	-	-	-	-	-	-		nonsynonymous_SNV	exonic	Fam171a2	.	Fam171a2:NM_199200:exon3:c.A350T:p.Y117F	FAM171A2	NA	NA	NA	-	-	-	-	-	-	-	-	-	-
11	102443759	C	CACCCTCATCCTCTATGAGGACCTTG	PASS	AAChange.refGene=.;AC=1;AF=0.250;ALLELE_END;AN=4;ANNOVAR_DATE=2017-06-01;DP=76;Disease_description.refGene=.;ECNT=2;ExonicFunc.refGene=.;Expression(GNF/Atlas).refGene=.;Expression(egenetics).refGene=.;Func.refGene=intronic;Function_description.refGene=.;GDI-Phred.refGene=.;GDI.refGene=.;Gene.refGene=Fam171a2;GeneDetail.refGene=.;Gene_full_name.refGene=.;NLOD=11.20;N_ART_LOD=-1.591e+00;P(HI).refGe…	-	-	-	-	-	-	-	-	-	-	-	-	-	-	29,6	0.187	-	-	-	-	-	-	-	-		.	intronic	Fam171a2	.	.	FAM171A2	NA	NA	NA	-	-	-	-	-	-	-	-	-	-
11	102688879	ACCAGGTGGG	A	PASS	AAChange.refGene=.;AC=1;AF=0.250;ALLELE_END;AN=4;ANNOVAR_DATE=2017-06-01;DP=385;Disease_description.refGene=.;ECNT=2;ExonicFunc.refGene=.;Expression(GNF/Atlas).refGene=.;Expression(egenetics).refGene=.;Func.refGene=intronic;Function_description.refGene=.;GDI-Phred.refGene=.;GDI.refGene=.;Gene.refGene=Ccdc43;GeneDetail.refGene=.;Gene_full_name.refGene=.;NLOD=53.74;N_ART_LOD=-1.630e+00;P(HI).refGen…	-	-	-	-	-	-	-	-	-	-	-	-	-	-	-	-	-	-	-	-	176,5	0.052	-	-		.	intronic	Ccdc43	.	.	CCDC43	NA	NA	NA	-	-	-	-	-	-	-	-	-	-
11	102859892	GC	G	PASS	AAChange.refGene=.;AC=1;AF=0.250;ALLELE_END;AN=4;ANNOVAR_DATE=2017-06-01;DP=39;Disease_description.refGene=.;ECNT=1;ExonicFunc.refGene=.;Expression(GNF/Atlas).refGene=.;Expression(egenetics).refGene=.;Func.refGene=intronic;Function_description.refGene=.;GDI-Phred.refGene=.;GDI.refGene=.;Gene.refGene=Eftud2;GeneDetail.refGene=.;Gene_full_name.refGene=.;NLOD=3.72;N_ART_LOD=-8.164e-01;P(HI).refGene=…	-	-	-	-	-	-	-	-	-	-	-	-	-	-	12,4	0.257	-	-	-	-	-	-	-	-		.	intronic	Eftud2	.	.	EFTUD2	NA	NA	NA	-	-	-	-	-	-	-	-	-	-
11	103056282	A	G	PASS	AAChange.refGene=.;AC=1;AF=0.250;ALLELE_END;AN=4;ANNOVAR_DATE=2017-06-01;DP=36;Disease_description.refGene=.;ECNT=1;ExonicFunc.refGene=.;Expression(GNF/Atlas).refGene=.;Expression(egenetics).refGene=.;Func.refGene=intronic;Function_description.refGene=.;GDI-Phred.refGene=.;GDI.refGene=.;Gene.refGene=Nmt1;GeneDetail.refGene=.;Gene_full_name.refGene=.;NLOD=5.37;N_ART_LOD=-1.277e+00;P(HI).refGene=.;…	-	-	-	-	-	-	-	-	15,2	0.139	-	-	-	-	-	-	-	-	-	-	-	-	-	-		.	intronic	Nmt1	.	.	NMT1	NA	NA	NA	-	-	-	-	-	-	-	-	18,0	5.648e-03
11	103117372	C	A	PASS	AAChange.refGene=Hexim1:NM_138753:exon1:c.C451A:p.R151R;AC=1;AF=0.250;ALLELE_END;AN=4;ANNOVAR_DATE=2017-06-01;DP=238;Disease_description.refGene=.;ECNT=1;ExonicFunc.refGene=synonymous_SNV;Expression(GNF/Atlas).refGene=.;Expression(egenetics).refGene=.;Func.refGene=exonic;Function_description.refGene=.;GDI-Phred.refGene=.;GDI.refGene=.;Gene.refGene=Hexim1;GeneDetail.refGene=.;Gene_full_name.refGen…	-	-	-	-	-	-	-	-	-	-	-	-	-	-	-	-	-	-	-	-	-	-	126,3	0.049		synonymous_SNV	exonic	Hexim1	.	Hexim1:NM_138753:exon1:c.C451A:p.R151R	HEXIM1	NA	NA	NA	-	-	-	-	-	-	-	-	-	-
11	103200996	G	A	PASS	AAChange.refGene=.;AC=1;AF=0.250;ALLELE_END;AN=4;ANNOVAR_DATE=2017-06-01;DP=220;Disease_description.refGene=.;ECNT=1;ExonicFunc.refGene=.;Expression(GNF/Atlas).refGene=.;Expression(egenetics).refGene=.;Func.refGene=intronic;Function_description.refGene=.;GDI-Phred.refGene=.;GDI.refGene=.;Gene.refGene=1700023F06Rik;GeneDetail.refGene=.;Gene_full_name.refGene=.;NLOD=37.28;N_ART_LOD=-2.101e+00;P(HI)…	-	-	-	-	-	-	-	-	-	-	-	-	-	-	-	-	86,3	0.054	-	-	-	-	-	-		.	intronic	1700023F06Rik	.	.	1700023F06RIK	NA	NA	NA	-	-	-	-	-	-	-	-	-	-
11	104720702	C	A	PASS	AAChange.refGene=.;AC=1;AF=0.250;ALLELE_END;AN=4;ANNOVAR_DATE=2017-06-01;DP=2206;Disease_description.refGene=.;ECNT=1;ExonicFunc.refGene=.;Expression(GNF/Atlas).refGene=.;Expression(egenetics).refGene=.;Func.refGene=intergenic;Function_description.refGene=.;GDI-Phred.refGene=.;GDI.refGene=.;Gene.refGene=Itgb3\x3bEfcab3;GeneDetail.refGene=dist\x3d50231\x3bdist\x3d371517;Gene_full_name.refGene=.;NL…	-	-	-	-	-	-	-	-	-	-	-	-	-	-	-	-	-	-	901,51	0.162	-	-	-	-		.	intergenic	Itgb3\x3bEfcab3	dist\x3d50231\x3bdist\x3d371517	.	ITGB3	NA	PATHOGENIC	NA	-	-	-	-	-	-	-	-	-	-
11	105131433	CA	C	PASS	AAChange.refGene=.;AC=1;AF=0.250;ALLELE_END;AN=4;ANNOVAR_DATE=2017-06-01;DP=38;Disease_description.refGene=.;ECNT=1;ExonicFunc.refGene=.;Expression(GNF/Atlas).refGene=.;Expression(egenetics).refGene=.;Func.refGene=intronic;Function_description.refGene=.;GDI-Phred.refGene=.;GDI.refGene=.;Gene.refGene=Mettl2;GeneDetail.refGene=.;Gene_full_name.refGene=.;NLOD=4.20;N_ART_LOD=-1.199e+00;P(HI).refGene=…	-	-	-	-	-	-	-	-	16,4	0.228	-	-	-	-	-	-	-	-	-	-	-	-	-	-		.	intronic	Mettl2	.	.	METTL2	NA	NA	NA	-	-	-	-	-	-	-	-	14,0	0.064
11	105408472	C	A	PASS	AAChange.refGene=.;AC=1;AF=0.250;ALLELE_END;AN=4;ANNOVAR_DATE=2017-06-01;DP=22;Disease_description.refGene=.;ECNT=1;ExonicFunc.refGene=.;Expression(GNF/Atlas).refGene=.;Expression(egenetics).refGene=.;Func.refGene=intronic;Function_description.refGene=.;GDI-Phred.refGene=.;GDI.refGene=.;Gene.refGene=March10;GeneDetail.refGene=.;Gene_full_name.refGene=.;NLOD=2.41;N_ART_LOD=-9.917e-01;P(HI).refGene…	-	-	-	-	-	-	-	-	-	-	-	-	-	-	8,2	0.250	-	-	-	-	-	-	-	-		.	intronic	40238	.	.	MARCH10	NA	PATHOGENIC	NA	-	-	-	-	-	-	-	-	-	-
11	106252581	G	A	PASS	AAChange.refGene=.;AC=1;AF=0.250;ALLELE_END;AN=4;ANNOVAR_DATE=2017-06-01;DP=400;Disease_description.refGene=.;ECNT=1;ExonicFunc.refGene=.;Expression(GNF/Atlas).refGene=.;Expression(egenetics).refGene=.;Func.refGene=intronic;Function_description.refGene=.;GDI-Phred.refGene=.;GDI.refGene=.;Gene.refGene=Ftsj3;GeneDetail.refGene=.;Gene_full_name.refGene=.;NLOD=57.10;N_ART_LOD=-2.299e+00;P(HI).refGene…	-	-	-	-	-	-	-	-	-	-	-	-	-	-	178,4	0.045	-	-	-	-	-	-	-	-		.	intronic	Ftsj3	.	.	FTSJ3	NA	NA	NA	-	-	-	-	-	-	-	-	-	-
11	107040318	ACGGCAGTTAT	A	PASS	AAChange.refGene=Bptf:NM_176850:exon27:c.8627_8636del:p.D2876Vfs*25;AC=1;AF=0.250;ALLELE_END;AN=4;ANNOVAR_DATE=2017-06-01;DP=315;Disease_description.refGene=.;ECNT=2;ExonicFunc.refGene=frameshift_deletion;Expression(GNF/Atlas).refGene=.;Expression(egenetics).refGene=.;Func.refGene=exonic;Function_description.refGene=.;GDI-Phred.refGene=.;GDI.refGene=.;Gene.refGene=Bptf;GeneDetail.refGene=.;Gene_f…	-	-	-	-	-	-	-	-	-	-	-	-	-	-	-	-	-	-	-	-	145,3	0.053	-	-		frameshift_deletion	exonic	Bptf	.	Bptf:NM_176850:exon27:c.8627_8636del:p.D2876Vfs*25	BPTF	NA	NA	NA	-	-	-	-	-	-	-	-	-	-
11	107060693	A	G	PASS	AAChange.refGene=.;AC=1;AF=0.250;ALLELE_END;AN=4;ANNOVAR_DATE=2017-06-01;DP=19;Disease_description.refGene=.;ECNT=1;ExonicFunc.refGene=.;Expression(GNF/Atlas).refGene=.;Expression(egenetics).refGene=.;Func.refGene=intronic;Function_description.refGene=.;GDI-Phred.refGene=.;GDI.refGene=.;Gene.refGene=Bptf;GeneDetail.refGene=.;Gene_full_name.refGene=.;NLOD=3.91;N_ART_LOD=-1.146e+00;P(HI).refGene=.;…	-	-	-	-	-	-	-	-	-	-	-	-	-	-	-	-	-	-	-	-	-	-	4,2	0.333		.	intronic	Bptf	.	.	BPTF	NA	NA	NA	-	-	-	-	-	-	-	-	-	-
11	107212452	TCCGGGGCCGG	T	PASS	AAChange.refGene=.;AC=1;AF=0.250;ALLELE_END;AN=4;ANNOVAR_DATE=2017-06-01;DP=323;Disease_description.refGene=.;ECNT=2;ExonicFunc.refGene=.;Expression(GNF/Atlas).refGene=.;Expression(egenetics).refGene=.;Func.refGene=UTR3;Function_description.refGene=.;GDI-Phred.refGene=.;GDI.refGene=.;Gene.refGene=Pitpnc1;GeneDetail.refGene=NM_145823:c.*200_*191delCCGGCCCCGG;Gene_full_name.refGene=.;NLOD=38.23;N_A…	-	-	-	-	-	-	-	-	-	-	-	-	-	-	-	-	-	-	-	-	178,5	0.045	-	-		.	UTR3	Pitpnc1	NM_145823:c.*200_*191delCCGGCCCCGG	.	PITPNC1	NA	NA	NA	-	-	-	-	-	-	-	-	-	-
11	107212462	G	GTTTTTTTTTT	PASS	AAChange.refGene=.;AC=1;AF=0.250;ALLELE_END;AN=4;ANNOVAR_DATE=2017-06-01;DP=282;Disease_description.refGene=.;ECNT=2;ExonicFunc.refGene=.;Expression(GNF/Atlas).refGene=.;Expression(egenetics).refGene=.;Func.refGene=UTR3;Function_description.refGene=.;GDI-Phred.refGene=.;GDI.refGene=.;Gene.refGene=Pitpnc1;GeneDetail.refGene=NM_145823:c.*190_*191insAAAAAAAAAA;Gene_full_name.refGene=.;NLOD=34.32;N_A…	-	-	-	-	-	-	-	-	-	-	-	-	-	-	-	-	-	-	-	-	155,5	0.040	-	-		.	UTR3	Pitpnc1	NM_145823:c.*190_*191insAAAAAAAAAA	.	PITPNC1	NA	NA	NA	-	-	-	-	-	-	-	-	-	-
11	108404802	C	T	PASS	AAChange.refGene=.;AC=1;AF=0.250;ALLELE_END;AN=4;ANNOVAR_DATE=2017-06-01;DP=322;Disease_description.refGene=.;ECNT=1;ExonicFunc.refGene=.;Expression(GNF/Atlas).refGene=.;Expression(egenetics).refGene=.;Func.refGene=intronic;Function_description.refGene=.;GDI-Phred.refGene=.;GDI.refGene=.;Gene.refGene=Apoh;GeneDetail.refGene=.;Gene_full_name.refGene=.;NLOD=48.39;N_ART_LOD=-2.217e+00;P(HI).refGene=…	-	-	-	-	-	-	-	-	-	-	-	-	-	-	-	-	137,4	0.049	-	-	-	-	-	-		.	intronic	Apoh	.	.	APOH	NA	NA	NA	-	-	-	-	-	-	-	-	-	-
11	109521660	A	ATTTTTTTTTT	PASS	AAChange.refGene=Arsg:NM_028710:exon6:c.410_411insTTTTTTTTTT:p.K137Nfs*29;AC=1;AF=0.250;ALLELE_END;AN=4;ANNOVAR_DATE=2017-06-01;DP=389;Disease_description.refGene=.;ECNT=2;ExonicFunc.refGene=frameshift_insertion;Expression(GNF/Atlas).refGene=.;Expression(egenetics).refGene=.;Func.refGene=exonic;Function_description.refGene=.;GDI-Phred.refGene=.;GDI.refGene=.;Gene.refGene=Arsg;GeneDetail.refGene=.…	-	-	-	-	-	-	-	-	-	-	218,6	0.039	-	-	-	-	-	-	-	-	-	-	-	-		frameshift_insertion	exonic	Arsg	.	Arsg:NM_028710:exon6:c.410_411insTTTTTTTTTT:p.K137Nfs*29	ARSG	NA	NA	NA	-	-	-	-	-	-	-	-	-	-
11	110091766	T	A	PASS	AAChange.refGene=.;AC=1;AF=0.250;ALLELE_END;AN=4;ANNOVAR_DATE=2017-06-01;DP=18;Disease_description.refGene=.;ECNT=1;ExonicFunc.refGene=.;Expression(GNF/Atlas).refGene=.;Expression(egenetics).refGene=.;Func.refGene=intronic;Function_description.refGene=.;GDI-Phred.refGene=.;GDI.refGene=.;Gene.refGene=Abca8a;GeneDetail.refGene=.;Gene_full_name.refGene=.;NLOD=2.41;N_ART_LOD=-9.542e-01;P(HI).refGene=…	-	-	-	-	-	-	-	-	-	-	-	-	-	-	8,2	0.210	-	-	-	-	-	-	-	-		.	intronic	Abca8a	.	.	ABCA8A	NA	NA	NA	-	-	-	-	-	-	-	-	-	-
11	113305888	G	A	PASS	AAChange.refGene=Slc39a11:NM_001166503:exon7:c.C689T:p.A230V,Slc39a11:NM_027216:exon7:c.C668T:p.A223V;AC=1;AF=0.250;ALLELE_END;AN=4;ANNOVAR_DATE=2017-06-01;DP=375;Disease_description.refGene=.;ECNT=1;ExonicFunc.refGene=nonsynonymous_SNV;Expression(GNF/Atlas).refGene=.;Expression(egenetics).refGene=.;Func.refGene=exonic;Function_description.refGene=.;GDI-Phred.refGene=.;GDI.refGene=.;Gene.refGene=…	-	-	-	-	-	-	-	-	-	-	-	-	-	-	-	-	181,4	0.035	-	-	-	-	-	-		nonsynonymous_SNV	exonic	Slc39a11	.	Slc39a11:NM_001166503:exon7:c.C689T:p.A230V,Slc39a11:NM_027216:exon7:c.C668T:p.A223V	SLC39A11	NA	NA	NA	-	-	-	-	-	-	-	-	-	-
11	113860091	A	T	PASS	AAChange.refGene=.;AC=1;AF=0.250;ALLELE_END;AN=4;ANNOVAR_DATE=2017-06-01;DP=21;Disease_description.refGene=.;ECNT=1;ExonicFunc.refGene=.;Expression(GNF/Atlas).refGene=.;Expression(egenetics).refGene=.;Func.refGene=intronic;Function_description.refGene=.;GDI-Phred.refGene=.;GDI.refGene=.;Gene.refGene=Sdk2;GeneDetail.refGene=.;Gene_full_name.refGene=.;NLOD=2.41;N_ART_LOD=-9.738e-01;P(HI).refGene=.;…	-	-	-	-	-	-	-	-	-	-	8,2	0.250	-	-	-	-	-	-	-	-	-	-	-	-		.	intronic	Sdk2	.	.	SDK2	NA	PATHOGENIC	NA	-	-	-	-	-	-	-	-	-	-
11	114960241	T	C	PASS	AAChange.refGene=.;AC=1;AF=0.250;ALLELE_END;AN=4;ANNOVAR_DATE=2017-06-01;DP=63;Disease_description.refGene=.;ECNT=2;ExonicFunc.refGene=.;Expression(GNF/Atlas).refGene=.;Expression(egenetics).refGene=.;Func.refGene=intronic;Function_description.refGene=.;GDI-Phred.refGene=.;GDI.refGene=.;Gene.refGene=Cd300c;GeneDetail.refGene=.;Gene_full_name.refGene=.;NLOD=5.12;N_ART_LOD=-1.284e+00;P(HI).refGene=…	-	-	-	-	-	-	-	-	-	-	-	-	-	-	-	-	-	-	-	-	33,5	0.172	-	-		.	intronic	Cd300c	.	.	CD300C	NA	NA	NA	-	-	-	-	-	-	-	-	-	-
11	115204927	TCCCAC	T	PASS	AAChange.refGene=.;AC=1;AF=0.250;ALLELE_END;AN=4;ANNOVAR_DATE=2017-06-01;DP=42;Disease_description.refGene=.;ECNT=2;ExonicFunc.refGene=.;Expression(GNF/Atlas).refGene=.;Expression(egenetics).refGene=.;Func.refGene=intronic;Function_description.refGene=.;GDI-Phred.refGene=.;GDI.refGene=.;Gene.refGene=Tmem104;GeneDetail.refGene=.;Gene_full_name.refGene=.;NLOD=6.32;N_ART_LOD=-1.367e+00;P(HI).refGene…	-	-	-	-	-	-	-	-	-	-	-	-	-	-	-	-	-	-	16,2	0.111	-	-	-	-		.	intronic	Tmem104	.	.	TMEM104	NA	NA	NA	-	-	-	-	-	-	-	-	-	-
11	115204932	C	CTTTTT	PASS	AAChange.refGene=.;AC=1;AF=0.250;ALLELE_END;AN=4;ANNOVAR_DATE=2017-06-01;DP=42;Disease_description.refGene=.;ECNT=2;ExonicFunc.refGene=.;Expression(GNF/Atlas).refGene=.;Expression(egenetics).refGene=.;Func.refGene=intronic;Function_description.refGene=.;GDI-Phred.refGene=.;GDI.refGene=.;Gene.refGene=Tmem104;GeneDetail.refGene=.;Gene_full_name.refGene=.;NLOD=6.32;N_ART_LOD=-1.367e+00;P(HI).refGene…	-	-	-	-	-	-	-	-	-	-	-	-	-	-	-	-	-	-	16,2	0.111	-	-	-	-		.	intronic	Tmem104	.	.	TMEM104	NA	NA	NA	-	-	-	-	-	-	-	-	-	-
11	115326672	T	TGGGGGAAA	PASS	AAChange.refGene=.;AC=1;AF=0.250;ALLELE_END;AN=4;ANNOVAR_DATE=2017-06-01;DP=32;Disease_description.refGene=.;ECNT=2;ExonicFunc.refGene=.;Expression(GNF/Atlas).refGene=.;Expression(egenetics).refGene=.;Func.refGene=intronic;Function_description.refGene=.;GDI-Phred.refGene=.;GDI.refGene=.;Gene.refGene=Otop2;GeneDetail.refGene=.;Gene_full_name.refGene=.;NLOD=4.25;N_ART_LOD=-1.191e+00;P(HI).refGene=.…	-	-	-	-	-	-	-	-	-	-	-	-	-	-	13,2	0.172	-	-	-	-	-	-	-	-		.	intronic	Otop2	.	.	OTOP2	NA	NA	NA	-	-	-	-	-	-	-	-	-	-
11	115326676	C	CACCCTTCAGTCAG	PASS	AAChange.refGene=.;AC=1;AF=0.250;ALLELE_END;AN=4;ANNOVAR_DATE=2017-06-01;DP=31;Disease_description.refGene=.;ECNT=2;ExonicFunc.refGene=.;Expression(GNF/Atlas).refGene=.;Expression(egenetics).refGene=.;Func.refGene=intronic;Function_description.refGene=.;GDI-Phred.refGene=.;GDI.refGene=.;Gene.refGene=Otop2;GeneDetail.refGene=.;Gene_full_name.refGene=.;NLOD=4.21;N_ART_LOD=-1.176e+00;P(HI).refGene=.…	-	-	-	-	-	-	-	-	-	-	-	-	-	-	14,2	0.145	-	-	-	-	-	-	-	-		.	intronic	Otop2	.	.	OTOP2	NA	NA	NA	-	-	-	-	-	-	-	-	-	-
11	116010477	T	TC	PASS	AAChange.refGene=.;AC=1;AF=0.250;ALLELE_END;AN=4;ANNOVAR_DATE=2017-06-01;DP=21;Disease_description.refGene=.;ECNT=1;ExonicFunc.refGene=.;Expression(GNF/Atlas).refGene=.;Expression(egenetics).refGene=.;Func.refGene=intronic;Function_description.refGene=.;GDI-Phred.refGene=.;GDI.refGene=.;Gene.refGene=Galk1;GeneDetail.refGene=.;Gene_full_name.refGene=.;NLOD=2.71;N_ART_LOD=-1.035e+00;P(HI).refGene=.…	-	-	-	-	-	-	-	-	-	-	6,2	0.300	-	-	-	-	-	-	-	-	-	-	-	-		.	intronic	Galk1	.	.	GALK1	NA	PATHOGENIC	NA	-	-	-	-	-	-	-	-	-	-
11	116448263	T	C	PASS	AAChange.refGene=Qrich2:NM_001033267:exon3:c.A196G:p.S66G;AC=1;AF=0.250;ALLELE_END;AN=4;ANNOVAR_DATE=2017-06-01;DP=338;Disease_description.refGene=.;ECNT=1;ExonicFunc.refGene=nonsynonymous_SNV;Expression(GNF/Atlas).refGene=.;Expression(egenetics).refGene=.;Func.refGene=exonic;Function_description.refGene=.;GDI-Phred.refGene=.;GDI.refGene=.;Gene.refGene=Qrich2;GeneDetail.refGene=.;Gene_full_name.r…	-	-	-	-	133,3	0.034	-	-	-	-	-	-	-	-	-	-	-	-	-	-	-	-	-	-		nonsynonymous_SNV	exonic	Qrich2	.	Qrich2:NM_001033267:exon3:c.A196G:p.S66G	QRICH2	NA	NA	NA	-	-	-	-	196,0	0.012	-	-	-	-
11	116681993	ACTCCAGGG	A	PASS	AAChange.refGene=.;AC=1;AF=0.250;ALLELE_END;AN=4;ANNOVAR_DATE=2017-06-01;DP=112;Disease_description.refGene=.;ECNT=2;ExonicFunc.refGene=.;Expression(GNF/Atlas).refGene=.;Expression(egenetics).refGene=.;Func.refGene=intronic;Function_description.refGene=.;GDI-Phred.refGene=.;GDI.refGene=.;Gene.refGene=St6galnac2;GeneDetail.refGene=.;Gene_full_name.refGene=.;NLOD=13.75;N_ART_LOD=-1.679e+00;P(HI).re…	-	-	-	-	-	-	-	-	-	-	-	-	-	-	-	-	46,4	0.123	-	-	-	-	-	-		.	intronic	St6galnac2	.	.	ST6GALNAC2	NA	NA	NA	-	-	-	-	-	-	-	-	-	-
11	116682001	G	GAAAAAAAA	PASS	AAChange.refGene=.;AC=1;AF=0.250;ALLELE_END;AN=4;ANNOVAR_DATE=2017-06-01;DP=91;Disease_description.refGene=.;ECNT=2;ExonicFunc.refGene=.;Expression(GNF/Atlas).refGene=.;Expression(egenetics).refGene=.;Func.refGene=intronic;Function_description.refGene=.;GDI-Phred.refGene=.;GDI.refGene=.;Gene.refGene=St6galnac2;GeneDetail.refGene=.;Gene_full_name.refGene=.;NLOD=11.65;N_ART_LOD=-1.585e+00;P(HI).ref…	-	-	-	-	-	-	-	-	-	-	-	-	-	-	-	-	43,4	0.091	-	-	-	-	-	-		.	intronic	St6galnac2	.	.	ST6GALNAC2	NA	NA	NA	-	-	-	-	-	-	-	-	-	-
11	117421206	ACCTCTATCTC	A	PASS	AAChange.refGene=.;AC=1;AF=0.250;ALLELE_END;AN=4;ANNOVAR_DATE=2017-06-01;DP=156;Disease_description.refGene=.;ECNT=2;ExonicFunc.refGene=.;Expression(GNF/Atlas).refGene=.;Expression(egenetics).refGene=.;Func.refGene=ncRNA_intronic;Function_description.refGene=.;GDI-Phred.refGene=.;GDI.refGene=.;Gene.refGene=Gm8624;GeneDetail.refGene=.;Gene_full_name.refGene=.;NLOD=25.29;N_ART_LOD=-1.945e+00;P(HI).…	-	-	-	-	-	-	-	-	-	-	-	-	-	-	-	-	58,3	0.077	-	-	-	-	-	-		.	ncRNA_intronic	Gm8624	.	.	GM8624	NA	NA	NA	-	-	-	-	-	-	-	-	-	-
11	118049806	G	A	PASS	AAChange.refGene=.;AC=1;AF=0.250;ALLELE_END;AN=4;ANNOVAR_DATE=2017-06-01;DP=177;Disease_description.refGene=.;ECNT=1;ExonicFunc.refGene=.;Expression(GNF/Atlas).refGene=.;Expression(egenetics).refGene=.;Func.refGene=intronic;Function_description.refGene=.;GDI-Phred.refGene=.;GDI.refGene=.;Gene.refGene=Dnah17;GeneDetail.refGene=.;Gene_full_name.refGene=.;NLOD=26.44;N_ART_LOD=-1.960e+00;P(HI).refGen…	-	-	-	-	-	-	-	-	-	-	-	-	-	-	-	-	74,3	0.079	-	-	-	-	-	-		.	intronic	Dnah17	.	.	DNAH17	NA	PATHOGENIC	NA	-	-	-	-	-	-	-	-	-	-
11	119756295	G	A	PASS	AAChange.refGene=Rptor:NM_028898:exon6:c.G711A:p.M237I;AC=1;AF=0.250;ALLELE_END;AN=4;ANNOVAR_DATE=2017-06-01;DP=349;Disease_description.refGene=.;ECNT=2;ExonicFunc.refGene=nonsynonymous_SNV;Expression(GNF/Atlas).refGene=.;Expression(egenetics).refGene=.;Func.refGene=exonic;Function_description.refGene=.;GDI-Phred.refGene=.;GDI.refGene=.;Gene.refGene=Rptor;GeneDetail.refGene=.;Gene_full_name.refGe…	-	-	-	-	-	-	-	-	-	-	-	-	-	-	-	-	-	-	-	-	173,3	0.020	-	-		nonsynonymous_SNV	exonic	Rptor	.	Rptor:NM_028898:exon6:c.G711A:p.M237I	RPTOR	NA	NA	NA	-	-	-	-	-	-	-	-	-	-
11	119888546	TGGGACTGGGAG	T	PASS	AAChange.refGene=Rptor:NM_001306081:exon26:c.1883_1893del:p.W628*,Rptor:NM_028898:exon27:c.3146_3156del:p.W1049*;AC=1;AF=0.250;ALLELE_END;AN=4;ANNOVAR_DATE=2017-06-01;DP=282;Disease_description.refGene=.;ECNT=2;ExonicFunc.refGene=frameshift_deletion;Expression(GNF/Atlas).refGene=.;Expression(egenetics).refGene=.;Func.refGene=exonic;Function_description.refGene=.;GDI-Phred.refGene=.;GDI.refGene=.;…	-	-	-	-	-	-	-	-	-	-	149,3	0.032	-	-	-	-	-	-	-	-	-	-	-	-		frameshift_deletion	exonic	Rptor	.	Rptor:NM_001306081:exon26:c.1883_1893del:p.W628*,Rptor:NM_028898:exon27:c.3146_3156del:p.W1049*	RPTOR	NA	NA	NA	-	-	-	-	-	-	-	-	-	-
11	119888557	G	GTTTTTTTTTTT	PASS	AAChange.refGene=Rptor:NM_001306081:exon26:c.1893_1894insTTTTTTTTTTT:p.K632Ffs*28,Rptor:NM_028898:exon27:c.3156_3157insTTTTTTTTTTT:p.K1053Ffs*28;AC=1;AF=0.250;ALLELE_END;AN=4;ANNOVAR_DATE=2017-06-01;DP=267;Disease_description.refGene=.;ECNT=2;ExonicFunc.refGene=frameshift_insertion;Expression(GNF/Atlas).refGene=.;Expression(egenetics).refGene=.;Func.refGene=exonic;Function_description.refGene=.;G…	-	-	-	-	-	-	-	-	-	-	145,3	0.020	-	-	-	-	-	-	-	-	-	-	-	-		frameshift_insertion	exonic	Rptor	.	Rptor:NM_001306081:exon26:c.1893_1894insTTTTTTTTTTT:p.K632Ffs*28,Rptor:NM_028898:exon27:c.3156_3157insTTTTTTTTTTT:p.K1053Ffs*28	RPTOR	NA	NA	NA	-	-	-	-	-	-	-	-	-	-
11	119980988	C	A	PASS	AAChange.refGene=.;AC=1;AF=0.250;ALLELE_END;AN=4;ANNOVAR_DATE=2017-06-01;DP=34;Disease_description.refGene=.;ECNT=1;ExonicFunc.refGene=.;Expression(GNF/Atlas).refGene=.;Expression(egenetics).refGene=.;Func.refGene=intronic;Function_description.refGene=.;GDI-Phred.refGene=.;GDI.refGene=.;Gene.refGene=Baiap2;GeneDetail.refGene=.;Gene_full_name.refGene=.;NLOD=5.37;N_ART_LOD=-1.277e+00;P(HI).refGene=…	-	-	14,2	0.146	-	-	-	-	-	-	-	-	-	-	-	-	-	-	-	-	-	-	-	-		.	intronic	Baiap2	.	.	BAIAP2	NA	NA	NA	-	-	18,0	5.643e-03	-	-	-	-	-	-
11	119996982	C	A	PASS	AAChange.refGene=Baiap2:NM_001037755:exon9:c.C961A:p.Q321K,Baiap2:NM_130862:exon9:c.C961A:p.Q321K;AC=1;AF=0.250;ALLELE_END;AN=4;ANNOVAR_DATE=2017-06-01;DP=146;Disease_description.refGene=.;ECNT=1;ExonicFunc.refGene=nonsynonymous_SNV;Expression(GNF/Atlas).refGene=.;Expression(egenetics).refGene=.;Func.refGene=exonic;Function_description.refGene=.;GDI-Phred.refGene=.;GDI.refGene=.;Gene.refGene=Baia…	-	-	-	-	-	-	-	-	-	-	-	-	-	-	-	-	-	-	-	-	-	-	66,3	0.081		nonsynonymous_SNV	exonic	Baiap2	.	Baiap2:NM_001037755:exon9:c.C961A:p.Q321K,Baiap2:NM_130862:exon9:c.C961A:p.Q321K	BAIAP2	NA	NA	NA	-	-	-	-	-	-	-	-	-	-
11	120273837	G	A	PASS	AAChange.refGene=Bahcc1:NM_198423:exon7:c.G2480A:p.R827H;AC=1;AF=0.250;ALLELE_END;AN=4;ANNOVAR_DATE=2017-06-01;DP=30;Disease_description.refGene=.;ECNT=1;ExonicFunc.refGene=nonsynonymous_SNV;Expression(GNF/Atlas).refGene=.;Expression(egenetics).refGene=.;Func.refGene=exonic;Function_description.refGene=.;GDI-Phred.refGene=.;GDI.refGene=.;Gene.refGene=Bahcc1;GeneDetail.refGene=.;Gene_full_name.ref…	-	-	8,2	0.227	-	-	-	-	-	-	-	-	-	-	-	-	-	-	-	-	-	-	-	-		nonsynonymous_SNV	exonic	Bahcc1	.	Bahcc1:NM_198423:exon7:c.G2480A:p.R827H	BAHCC1	NA	PATHOGENIC	NA	-	-	19,0	0.011	-	-	-	-	-	-
11	120497342	C	T	PASS	AAChange.refGene=.;AC=1;AF=0.250;ALLELE_END;AN=4;ANNOVAR_DATE=2017-06-01;DP=140;Disease_description.refGene=.;ECNT=1;ExonicFunc.refGene=.;Expression(GNF/Atlas).refGene=.;Expression(egenetics).refGene=.;Func.refGene=intronic;Function_description.refGene=.;GDI-Phred.refGene=.;GDI.refGene=.;Gene.refGene=Slc25a10;GeneDetail.refGene=.;Gene_full_name.refGene=.;NLOD=18.92;N_ART_LOD=-1.823e+00;P(HI).refG…	-	-	-	-	-	-	-	-	-	-	-	-	-	-	-	-	63,3	0.079	-	-	-	-	-	-		.	intronic	Slc25a10	.	.	SLC25A10	NA	PATHOGENIC	NA	-	-	-	-	-	-	-	-	-	-
11	120629862	G	T	PASS	AAChange.refGene=.;AC=1;AF=0.250;ALLELE_END;AN=4;ANNOVAR_DATE=2017-06-01;DP=230;Disease_description.refGene=.;ECNT=1;ExonicFunc.refGene=.;Expression(GNF/Atlas).refGene=.;Expression(egenetics).refGene=.;Func.refGene=UTR5;Function_description.refGene=.;GDI-Phred.refGene=.;GDI.refGene=.;Gene.refGene=Mafg;GeneDetail.refGene=NM_010756:c.-9C>A;Gene_full_name.refGene=.;NLOD=31.51;N_ART_LOD=-2.030e+00;P(…	-	-	-	-	-	-	-	-	-	-	110,4	0.066	-	-	-	-	-	-	-	-	-	-	-	-		.	UTR5	Mafg	NM_010756:c.-9C>A	.	MAFG	NA	NA	NA	-	-	-	-	-	-	-	-	-	-
11	120789875	ATTTGGCTGGG	A	PASS	AAChange.refGene=Dus1l:NM_026824:exon12:c.1175_1179del:p.P392Lfs*5;AC=1;AF=0.250;ALLELE_END;AN=4;ANNOVAR_DATE=2017-06-01;DP=250;Disease_description.refGene=.;ECNT=2;ExonicFunc.refGene=frameshift_deletion;Expression(GNF/Atlas).refGene=.;Expression(egenetics).refGene=.;Func.refGene=exonic;Function_description.refGene=.;GDI-Phred.refGene=.;GDI.refGene=.;Gene.refGene=Dus1l;GeneDetail.refGene=.;Gene_f…	-	-	-	-	-	-	-	-	-	-	-	-	-	-	112,3	0.042	-	-	-	-	-	-	-	-		frameshift_deletion	exonic	Dus1l	.	Dus1l:NM_026824:exon12:c.1175_1179del:p.P392Lfs*5	DUS1L	NA	NA	NA	-	-	-	-	-	-	-	-	-	-
11	121237143	C	T	PASS	AAChange.refGene=.;AC=1;AF=0.250;ALLELE_END;AN=4;ANNOVAR_DATE=2017-06-01;DP=19;Disease_description.refGene=.;ECNT=1;ExonicFunc.refGene=.;Expression(GNF/Atlas).refGene=.;Expression(egenetics).refGene=.;Func.refGene=upstream;Function_description.refGene=.;GDI-Phred.refGene=.;GDI.refGene=.;Gene.refGene=Narf;GeneDetail.refGene=dist\x3d93;Gene_full_name.refGene=.;NLOD=3.26;N_ART_LOD=-1.077e+00;P(HI).r…	-	-	-	-	-	-	-	-	4,3	0.438	-	-	-	-	-	-	-	-	-	-	-	-	-	-		.	upstream	Narf	dist\x3d93	.	NARF	NA	NA	NA	-	-	-	-	-	-	-	-	11,0	9.209e-03
12	4713180	C	A	PASS	AAChange.refGene=Itsn2:NM_011365:exon39:c.C4960A:p.Q1654K,Itsn2:NM_001198968:exon40:c.C5041A:p.Q1681K;AC=1;AF=0.250;ALLELE_END;AN=4;ANNOVAR_DATE=2017-06-01;DP=182;Disease_description.refGene=.;ECNT=1;ExonicFunc.refGene=nonsynonymous_SNV;Expression(GNF/Atlas).refGene=.;Expression(egenetics).refGene=.;Func.refGene=exonic;Function_description.refGene=.;GDI-Phred.refGene=.;GDI.refGene=.;Gene.refGene=…	-	-	-	-	-	-	-	-	-	-	-	-	-	-	-	-	-	-	77,4	0.066	-	-	-	-		nonsynonymous_SNV	exonic	Itsn2	.	Itsn2:NM_011365:exon39:c.C4960A:p.Q1654K,Itsn2:NM_001198968:exon40:c.C5041A:p.Q1681K	ITSN2	NA	PATHOGENIC	NA	-	-	-	-	-	-	-	-	-	-
12	7977909	C	T	PASS	AAChange.refGene=.;AC=2;AF=0.250;ALLELE_END;AN=8;ANNOVAR_DATE=2017-06-01;DP=212;Disease_description.refGene=.;ECNT=1;ExonicFunc.refGene=.;Expression(GNF/Atlas).refGene=.;Expression(egenetics).refGene=.;Func.refGene=intronic;Function_description.refGene=.;GDI-Phred.refGene=.;GDI.refGene=.;Gene.refGene=Apob;GeneDetail.refGene=.;Gene_full_name.refGene=.;NLOD=16.81;N_ART_LOD=-1.762e+00;P(HI).refGene=…	-	-	-	-	-	-	-	-	30,18	0.391	20,18	0.476	-	-	-	-	-	-	-	-	-	-	-	-		.	intronic	Apob	.	.	APOB	NA	PATHOGENIC	Yes (c)	-	-	-	-	-	-	-	-	56,0	0.019
12	11301637	C	T	PASS	AAChange.refGene=Smc6:NM_025695:exon22:c.C2666T:p.A889V;AC=1;AF=0.250;ALLELE_END;AN=4;ANNOVAR_DATE=2017-06-01;DP=387;Disease_description.refGene=.;ECNT=1;ExonicFunc.refGene=nonsynonymous_SNV;Expression(GNF/Atlas).refGene=.;Expression(egenetics).refGene=.;Func.refGene=exonic;Function_description.refGene=.;GDI-Phred.refGene=.;GDI.refGene=.;Gene.refGene=Smc6;GeneDetail.refGene=.;Gene_full_name.refGe…	-	-	-	-	-	-	-	-	-	-	-	-	-	-	-	-	-	-	162,3	0.027	-	-	-	-		nonsynonymous_SNV	exonic	Smc6	.	Smc6:NM_025695:exon22:c.C2666T:p.A889V	SMC6	NA	NA	NA	-	-	-	-	-	-	-	-	-	-
12	11462577	TCGCATGGGA	T	PASS	AAChange.refGene=Rad51ap2:NM_001111118:exon3:c.2825_2833del:p.S942Ffs*33;AC=1;AF=0.250;ALLELE_END;AN=4;ANNOVAR_DATE=2017-06-01;DP=285;Disease_description.refGene=.;ECNT=2;ExonicFunc.refGene=nonframeshift_deletion;Expression(GNF/Atlas).refGene=.;Expression(egenetics).refGene=.;Func.refGene=exonic;Function_description.refGene=.;GDI-Phred.refGene=.;GDI.refGene=.;Gene.refGene=Rad51ap2;GeneDetail.refG…	-	-	-	-	-	-	-	-	-	-	-	-	113,3	0.034	-	-	-	-	-	-	-	-	-	-		nonframeshift_deletion	exonic	Rad51ap2	.	Rad51ap2:NM_001111118:exon3:c.2825_2833del:p.S942Ffs*33	RAD51AP2	NA	NA	NA	-	-	-	-	-	-	-	-	-	-
12	11881703	C	T	PASS	AAChange.refGene=.;AC=1;AF=0.250;ALLELE_END;AN=4;ANNOVAR_DATE=2017-06-01;DP=371;Disease_description.refGene=.;ECNT=1;ExonicFunc.refGene=.;Expression(GNF/Atlas).refGene=.;Expression(egenetics).refGene=.;Func.refGene=downstream;Function_description.refGene=.;GDI-Phred.refGene=.;GDI.refGene=.;Gene.refGene=Tubb2a-ps2;GeneDetail.refGene=dist\x3d493;Gene_full_name.refGene=.;NLOD=48.91;N_ART_LOD=-1.165e…	-	-	-	-	-	-	-	-	-	-	-	-	-	-	-	-	-	-	171,3	0.054	-	-	-	-		.	downstream	Tubb2a-ps2	dist\x3d493	.	TUBB2A-PS2	NA	NA	NA	-	-	-	-	-	-	-	-	-	-
12	15728257	G	A	PASS	AAChange.refGene=.;AC=1;AF=0.250;ALLELE_END;AN=4;ANNOVAR_DATE=2017-06-01;DP=1131;Disease_description.refGene=.;ECNT=1;ExonicFunc.refGene=.;Expression(GNF/Atlas).refGene=.;Expression(egenetics).refGene=.;Func.refGene=intergenic;Function_description.refGene=.;GDI-Phred.refGene=.;GDI.refGene=.;Gene.refGene=4930448C13Rik\x3bTrib2;GeneDetail.refGene=dist\x3d677868\x3bdist\x3d63470;Gene_full_name.refGe…	-	-	-	-	-	-	-	-	-	-	-	-	-	-	513,4	0.026	-	-	-	-	-	-	-	-		.	intergenic	4930448C13Rik\x3bTrib2	dist\x3d677868\x3bdist\x3d63470	.	4930448C13RIK	NA	NA	NA	-	-	-	-	-	-	-	-	-	-
12	16562435	ACGGCTTGTTCC	A	PASS	AAChange.refGene=Lpin1:NM_172950:exon10:c.1455_1465del:p.L485Ffs*15,Lpin1:NM_001130412:exon11:c.1455_1465del:p.L485Ffs*15,Lpin1:NM_015763:exon11:c.1554_1564del:p.L518Ffs*15;AC=1;AF=0.250;ALLELE_END;AN=4;ANNOVAR_DATE=2017-06-01;DP=381;Disease_description.refGene=.;ECNT=2;ExonicFunc.refGene=frameshift_deletion;Expression(GNF/Atlas).refGene=.;Expression(egenetics).refGene=.;Func.refGene=exonic;Funct…	-	-	-	-	-	-	-	-	-	-	-	-	-	-	156,3	0.039	-	-	-	-	-	-	-	-		frameshift_deletion	exonic	Lpin1	.	Lpin1:NM_172950:exon10:c.1455_1465del:p.L485Ffs*15,Lpin1:NM_001130412:exon11:c.1455_1465del:p.L485Ffs*15,Lpin1:NM_015763:exon11:c.1554_1564del:p.L518Ffs*15	LPIN1	NA	PATHOGENIC	NA	-	-	-	-	-	-	-	-	-	-
12	16816395	TCCAGCCATCA	T	PASS	AAChange.refGene=E2f6:NM_033270:exon2:c.109_114del:p.P37Kfs*235;AC=1;AF=0.250;ALLELE_END;AN=4;ANNOVAR_DATE=2017-06-01;DP=325;Disease_description.refGene=.;ECNT=1;ExonicFunc.refGene=nonframeshift_deletion;Expression(GNF/Atlas).refGene=.;Expression(egenetics).refGene=.;Func.refGene=exonic;Function_description.refGene=.;GDI-Phred.refGene=.;GDI.refGene=.;Gene.refGene=E2f6;GeneDetail.refGene=.;Gene_fu…	-	-	-	-	-	-	-	-	164,3	0.033	-	-	-	-	-	-	-	-	-	-	-	-	-	-		nonframeshift_deletion	exonic	E2f6	.	E2f6:NM_033270:exon2:c.109_114del:p.P37Kfs*235	E2F6	NA	NA	NA	-	-	-	-	-	-	-	-	151,0	6.602e-03
12	18514888	G	T	PASS	AAChange.refGene=5730507C01Rik:NM_001201330:exon1:c.G151T:p.G51W;AC=1;AF=0.250;ALLELE_END;AN=4;ANNOVAR_DATE=2017-06-01;DP=245;Disease_description.refGene=.;ECNT=1;ExonicFunc.refGene=nonsynonymous_SNV;Expression(GNF/Atlas).refGene=.;Expression(egenetics).refGene=.;Func.refGene=exonic;Function_description.refGene=.;GDI-Phred.refGene=.;GDI.refGene=.;Gene.refGene=5730507C01Rik;GeneDetail.refGene=.;Ge…	-	-	-	-	-	-	-	-	-	-	-	-	111,4	0.054	-	-	-	-	-	-	-	-	-	-		nonsynonymous_SNV	exonic	5730507C01Rik	.	5730507C01Rik:NM_001201330:exon1:c.G151T:p.G51W	5730507C01RIK	NA	NA	NA	-	-	-	-	-	-	-	-	-	-
12	18905453	C	T	PASS	AAChange.refGene=.;AC=1;AF=0.250;ALLELE_END;AN=4;ANNOVAR_DATE=2017-06-01;DP=46;Disease_description.refGene=.;ECNT=1;ExonicFunc.refGene=.;Expression(GNF/Atlas).refGene=.;Expression(egenetics).refGene=.;Func.refGene=intergenic;Function_description.refGene=.;GDI-Phred.refGene=.;GDI.refGene=.;Gene.refGene=5730507C01Rik\x3b1700030C10Rik;GeneDetail.refGene=dist\x3d370199\x3bdist\x3d1898939;Gene_full_na…	-	-	-	-	-	-	-	-	-	-	-	-	12,2	0.143	-	-	-	-	-	-	-	-	-	-		.	intergenic	5730507C01Rik\x3b1700030C10Rik	dist\x3d370199\x3bdist\x3d1898939	.	5730507C01RIK	NA	NA	NA	-	-	-	-	-	-	-	-	-	-
12	19554586	C	A	PASS	AAChange.refGene=.;AC=1;AF=0.250;ALLELE_END;AN=4;ANNOVAR_DATE=2017-06-01;DP=60;Disease_description.refGene=.;ECNT=1;ExonicFunc.refGene=.;Expression(GNF/Atlas).refGene=.;Expression(egenetics).refGene=.;Func.refGene=intergenic;Function_description.refGene=.;GDI-Phred.refGene=.;GDI.refGene=.;Gene.refGene=5730507C01Rik\x3b1700030C10Rik;GeneDetail.refGene=dist\x3d1019332\x3bdist\x3d1249806;Gene_full_n…	-	-	-	-	-	-	-	-	-	-	-	-	-	-	11,9	0.452	-	-	-	-	-	-	-	-		.	intergenic	5730507C01Rik\x3b1700030C10Rik	dist\x3d1019332\x3bdist\x3d1249806	.	5730507C01RIK	NA	NA	Yes (a)	-	-	-	-	-	-	-	-	-	-
12	19882120	C	T	PASS	AAChange.refGene=.;AC=1;AF=0.250;ALLELE_END;AN=4;ANNOVAR_DATE=2017-06-01;DP=254;Disease_description.refGene=.;ECNT=1;ExonicFunc.refGene=.;Expression(GNF/Atlas).refGene=.;Expression(egenetics).refGene=.;Func.refGene=intergenic;Function_description.refGene=.;GDI-Phred.refGene=.;GDI.refGene=.;Gene.refGene=5730507C01Rik\x3b1700030C10Rik;GeneDetail.refGene=dist\x3d1346866\x3bdist\x3d922272;Gene_full_n…	-	-	-	-	-	-	-	-	124,3	0.050	-	-	-	-	-	-	-	-	-	-	-	-	-	-		.	intergenic	5730507C01Rik\x3b1700030C10Rik	dist\x3d1346866\x3bdist\x3d922272	.	5730507C01RIK	NA	NA	NA	-	-	-	-	-	-	-	-	115,0	0.022
12	20615547	C	T	PASS	AAChange.refGene=.;AC=1;AF=0.250;ALLELE_END;AN=4;ANNOVAR_DATE=2017-06-01;DP=143;Disease_description.refGene=.;ECNT=1;ExonicFunc.refGene=.;Expression(GNF/Atlas).refGene=.;Expression(egenetics).refGene=.;Func.refGene=intergenic;Function_description.refGene=.;GDI-Phred.refGene=.;GDI.refGene=.;Gene.refGene=NONE\x3b1700030C10Rik;GeneDetail.refGene=dist\x3dNONE\x3bdist\x3d188845;Gene_full_name.refGene=…	-	-	-	-	-	-	-	-	58,3	0.091	-	-	-	-	-	-	-	-	-	-	-	-	-	-		.	intergenic	NONE\x3b1700030C10Rik	dist\x3dNONE\x3bdist\x3d188845	.	NONE	NA	NA	NA	-	-	-	-	-	-	-	-	69,0	0.046
12	21217929	A	ATTTTTTTT	PASS	AAChange.refGene=.;AC=1;AF=0.250;ALLELE_END;AN=4;ANNOVAR_DATE=2017-06-01;DP=205;Disease_description.refGene=.;ECNT=2;ExonicFunc.refGene=.;Expression(GNF/Atlas).refGene=.;Expression(egenetics).refGene=.;Func.refGene=intronic;Function_description.refGene=.;GDI-Phred.refGene=.;GDI.refGene=.;Gene.refGene=Asap2;GeneDetail.refGene=.;Gene_full_name.refGene=.;NLOD=32.72;N_ART_LOD=-2.051e+00;P(HI).refGene…	-	-	-	-	-	-	-	-	-	-	-	-	-	-	-	-	76,6	0.111	-	-	-	-	-	-		.	intronic	Asap2	.	.	ASAP2	NA	PATHOGENIC	NA	-	-	-	-	-	-	-	-	-	-
12	21955955	C	A	PASS	AAChange.refGene=.;AC=1;AF=0.250;ALLELE_END;AN=4;ANNOVAR_DATE=2017-06-01;DP=127;Disease_description.refGene=.;ECNT=1;ExonicFunc.refGene=.;Expression(GNF/Atlas).refGene=.;Expression(egenetics).refGene=.;Func.refGene=intergenic;Function_description.refGene=.;GDI-Phred.refGene=.;GDI.refGene=.;Gene.refGene=Ywhaq\x3bGm4425;GeneDetail.refGene=dist\x3d538519\x3bdist\x3d159801;Gene_full_name.refGene=.;NL…	-	-	-	-	51,3	0.079	-	-	-	-	-	-	-	-	-	-	-	-	-	-	-	-	-	-		.	intergenic	Ywhaq\x3bGm4425	dist\x3d538519\x3bdist\x3d159801	.	YWHAQ	NA	NA	NA	-	-	-	-	64,0	0.043	-	-	-	-
12	28516761	ACTCCTCTG	A	PASS	AAChange.refGene=.;AC=1;AF=0.250;ALLELE_END;AN=4;ANNOVAR_DATE=2017-06-01;DP=86;Disease_description.refGene=.;ECNT=2;ExonicFunc.refGene=.;Expression(GNF/Atlas).refGene=.;Expression(egenetics).refGene=.;Func.refGene=intronic;Function_description.refGene=.;GDI-Phred.refGene=.;GDI.refGene=.;Gene.refGene=Dcdc2c;GeneDetail.refGene=.;Gene_full_name.refGene=.;NLOD=9.59;N_ART_LOD=-1.518e+00;P(HI).refGene=…	-	-	-	-	-	-	-	-	-	-	-	-	-	-	-	-	-	-	-	-	49,3	0.074	-	-		.	intronic	Dcdc2c	.	.	DCDC2C	NA	NA	NA	-	-	-	-	-	-	-	-	-	-
12	30926805	G	T	PASS	AAChange.refGene=.;AC=1;AF=0.250;ALLELE_END;AN=4;ANNOVAR_DATE=2017-06-01;DP=208;Disease_description.refGene=.;ECNT=2;ExonicFunc.refGene=.;Expression(GNF/Atlas).refGene=.;Expression(egenetics).refGene=.;Func.refGene=intronic;Function_description.refGene=.;GDI-Phred.refGene=.;GDI.refGene=.;Gene.refGene=Sh3yl1;GeneDetail.refGene=.;Gene_full_name.refGene=.;NLOD=28.19;N_ART_LOD=-1.968e+00;P(HI).refGen…	-	-	-	-	-	-	-	-	-	-	-	-	-	-	-	-	-	-	-	-	-	-	101,9	0.087		.	intronic	Sh3yl1	.	.	SH3YL1	NA	NA	NA	-	-	-	-	-	-	-	-	-	-
12	31522417	TCACAGCAGGA	T	PASS	AAChange.refGene=.;AC=1;AF=0.250;ALLELE_END;AN=4;ANNOVAR_DATE=2017-06-01;DP=346;Disease_description.refGene=.;ECNT=2;ExonicFunc.refGene=.;Expression(GNF/Atlas).refGene=.;Expression(egenetics).refGene=.;Func.refGene=intronic;Function_description.refGene=.;GDI-Phred.refGene=.;GDI.refGene=.;Gene.refGene=Slc26a4;GeneDetail.refGene=.;Gene_full_name.refGene=.;NLOD=54.50;N_ART_LOD=-8.909e-02;P(HI).refGe…	-	-	-	-	-	-	-	-	-	-	-	-	136,3	0.045	-	-	-	-	-	-	-	-	-	-		.	intronic	Slc26a4	.	.	SLC26A4	NA	NA	NA	-	-	-	-	-	-	-	-	-	-
12	31540546	T	A	PASS	AAChange.refGene=Slc26a4:NM_011867:exon9:c.A1107T:p.K369N;AC=1;AF=0.250;ALLELE_END;AN=4;ANNOVAR_DATE=2017-06-01;DP=204;Disease_description.refGene=.;ECNT=1;ExonicFunc.refGene=nonsynonymous_SNV;Expression(GNF/Atlas).refGene=.;Expression(egenetics).refGene=.;Func.refGene=exonic;Function_description.refGene=.;GDI-Phred.refGene=.;GDI.refGene=.;Gene.refGene=Slc26a4;GeneDetail.refGene=.;Gene_full_name.…	-	-	-	-	-	-	-	-	-	-	-	-	77,3	0.061	-	-	-	-	-	-	-	-	-	-		nonsynonymous_SNV	exonic	Slc26a4	.	Slc26a4:NM_011867:exon9:c.A1107T:p.K369N	SLC26A4	NA	NA	NA	-	-	-	-	-	-	-	-	-	-
12	31837291	TCCTCCGGGAGG	T	PASS	AAChange.refGene=Cog5:NM_001163126:exon13:c.1411_1421del:p.P471Tfs*2;AC=1;AF=0.250;ALLELE_END;AN=4;ANNOVAR_DATE=2017-06-01;DP=290;Disease_description.refGene=.;ECNT=2;ExonicFunc.refGene=frameshift_deletion;Expression(GNF/Atlas).refGene=.;Expression(egenetics).refGene=.;Func.refGene=exonic;Function_description.refGene=.;GDI-Phred.refGene=.;GDI.refGene=.;Gene.refGene=Cog5;GeneDetail.refGene=.;Gene_…	-	-	-	-	-	-	-	-	-	-	-	-	-	-	-	-	-	-	-	-	150,4	0.038	-	-		frameshift_deletion	exonic	Cog5	.	Cog5:NM_001163126:exon13:c.1411_1421del:p.P471Tfs*2	COG5	NA	PATHOGENIC	NA	-	-	-	-	-	-	-	-	-	-
12	36091600	ATTTGTACC	A	PASS	AAChange.refGene=.;AC=1;AF=0.250;ALLELE_END;AN=4;ANNOVAR_DATE=2017-06-01;DP=364;Disease_description.refGene=.;ECNT=2;ExonicFunc.refGene=.;Expression(GNF/Atlas).refGene=.;Expression(egenetics).refGene=.;Func.refGene=ncRNA_exonic;Function_description.refGene=.;GDI-Phred.refGene=.;GDI.refGene=.;Gene.refGene=Gm5434;GeneDetail.refGene=.;Gene_full_name.refGene=.;NLOD=48.72;N_ART_LOD=-1.924e+00;P(HI).re…	-	-	-	-	-	-	-	-	-	-	180,4	0.045	-	-	-	-	-	-	-	-	-	-	-	-		.	ncRNA_exonic	Gm5434	.	.	GM5434	NA	NA	NA	-	-	-	-	-	-	-	-	-	-
12	36091608	C	CAAAAAAAA	PASS	AAChange.refGene=.;AC=1;AF=0.250;ALLELE_END;AN=4;ANNOVAR_DATE=2017-06-01;DP=339;Disease_description.refGene=.;ECNT=2;ExonicFunc.refGene=.;Expression(GNF/Atlas).refGene=.;Expression(egenetics).refGene=.;Func.refGene=ncRNA_exonic;Function_description.refGene=.;GDI-Phred.refGene=.;GDI.refGene=.;Gene.refGene=Gm5434;GeneDetail.refGene=.;Gene_full_name.refGene=.;NLOD=46.91;N_ART_LOD=-1.902e+00;P(HI).re…	-	-	-	-	-	-	-	-	-	-	170,5	0.041	-	-	-	-	-	-	-	-	-	-	-	-		.	ncRNA_exonic	Gm5434	.	.	GM5434	NA	NA	NA	-	-	-	-	-	-	-	-	-	-
12	36176449	TGGAAAAATGA	T	PASS	AAChange.refGene=.;AC=1;AF=0.250;ALLELE_END;AN=4;ANNOVAR_DATE=2017-06-01;DP=83;Disease_description.refGene=.;ECNT=2;ExonicFunc.refGene=.;Expression(GNF/Atlas).refGene=.;Expression(egenetics).refGene=.;Func.refGene=intronic;Function_description.refGene=.;GDI-Phred.refGene=.;GDI.refGene=.;Gene.refGene=Ankmy2;GeneDetail.refGene=.;Gene_full_name.refGene=.;NLOD=13.20;N_ART_LOD=-1.669e+00;P(HI).refGene…	-	-	-	-	-	-	-	-	-	-	31,3	0.100	-	-	-	-	-	-	-	-	-	-	-	-		.	intronic	Ankmy2	.	.	ANKMY2	NA	NA	NA	-	-	-	-	-	-	-	-	-	-
12	36176459	A	ATTTTTTTTTT	PASS	AAChange.refGene=.;AC=1;AF=0.250;ALLELE_END;AN=4;ANNOVAR_DATE=2017-06-01;DP=81;Disease_description.refGene=.;ECNT=2;ExonicFunc.refGene=.;Expression(GNF/Atlas).refGene=.;Expression(egenetics).refGene=.;Func.refGene=intronic;Function_description.refGene=.;GDI-Phred.refGene=.;GDI.refGene=.;Gene.refGene=Ankmy2;GeneDetail.refGene=.;Gene_full_name.refGene=.;NLOD=12.94;N_ART_LOD=-1.656e+00;P(HI).refGene…	-	-	-	-	-	-	-	-	-	-	31,3	0.100	-	-	-	-	-	-	-	-	-	-	-	-		.	intronic	Ankmy2	.	.	ANKMY2	NA	NA	NA	-	-	-	-	-	-	-	-	-	-
12	36539361	C	T	PASS	AAChange.refGene=.;AC=1;AF=0.250;ALLELE_END;AN=4;ANNOVAR_DATE=2017-06-01;DP=804;Disease_description.refGene=.;ECNT=1;ExonicFunc.refGene=.;Expression(GNF/Atlas).refGene=.;Expression(egenetics).refGene=.;Func.refGene=intronic;Function_description.refGene=.;GDI-Phred.refGene=.;GDI.refGene=.;Gene.refGene=Ispd;GeneDetail.refGene=.;Gene_full_name.refGene=.;NLOD=109.08;N_ART_LOD=-2.569e+00;P(HI).refGene…	-	-	-	-	-	-	-	-	-	-	-	-	-	-	-	-	-	-	-	-	-	-	400,4	0.035		.	intronic	Ispd	.	.	ISPD	NA	PATHOGENIC	NA	-	-	-	-	-	-	-	-	-	-
12	37402228	C	T	PASS	AAChange.refGene=.;AC=1;AF=0.250;ALLELE_END;AN=4;ANNOVAR_DATE=2017-06-01;DP=253;Disease_description.refGene=.;ECNT=1;ExonicFunc.refGene=.;Expression(GNF/Atlas).refGene=.;Expression(egenetics).refGene=.;Func.refGene=intronic;Function_description.refGene=.;GDI-Phred.refGene=.;GDI.refGene=.;Gene.refGene=Agmo;GeneDetail.refGene=.;Gene_full_name.refGene=.;NLOD=36.68;N_ART_LOD=-2.093e+00;P(HI).refGene=…	-	-	-	-	-	-	-	-	-	-	125,3	0.030	-	-	-	-	-	-	-	-	-	-	-	-		.	intronic	Agmo	.	.	AGMO	NA	PATHOGENIC	NA	-	-	-	-	-	-	-	-	-	-
12	38100361	TAGACCATAG	T	PASS	AAChange.refGene=Dgkb:NM_178681:exon4:c.148_154del:p.T50Ifs*9;AC=1;AF=0.250;ALLELE_END;AN=4;ANNOVAR_DATE=2017-06-01;DP=226;Disease_description.refGene=.;ECNT=2;ExonicFunc.refGene=frameshift_deletion;Expression(GNF/Atlas).refGene=.;Expression(egenetics).refGene=.;Func.refGene=exonic;Function_description.refGene=.;GDI-Phred.refGene=.;GDI.refGene=.;Gene.refGene=Dgkb;GeneDetail.refGene=.;Gene_full_na…	-	-	-	-	-	-	-	-	-	-	89,4	0.053	-	-	-	-	-	-	-	-	-	-	-	-		frameshift_deletion	exonic	Dgkb	.	Dgkb:NM_178681:exon4:c.148_154del:p.T50Ifs*9	DGKB	NA	PATHOGENIC	NA	-	-	-	-	-	-	-	-	-	-
12	38100370	G	GTTTTTTTTT	PASS	AAChange.refGene=Dgkb:NM_178681:exon4:c.154_155insTTTTTTTTT:p.D52VFFY;AC=1;AF=0.250;ALLELE_END;AN=4;ANNOVAR_DATE=2017-06-01;DP=218;Disease_description.refGene=.;ECNT=2;ExonicFunc.refGene=nonframeshift_insertion;Expression(GNF/Atlas).refGene=.;Expression(egenetics).refGene=.;Func.refGene=exonic;Function_description.refGene=.;GDI-Phred.refGene=.;GDI.refGene=.;Gene.refGene=Dgkb;GeneDetail.refGene=.;…	-	-	-	-	-	-	-	-	-	-	89,4	0.053	-	-	-	-	-	-	-	-	-	-	-	-		nonframeshift_insertion	exonic	Dgkb	.	Dgkb:NM_178681:exon4:c.154_155insTTTTTTTTT:p.D52VFFY	DGKB	NA	PATHOGENIC	NA	-	-	-	-	-	-	-	-	-	-
12	38427377	C	T	PASS	AAChange.refGene=.;AC=1;AF=0.250;ALLELE_END;AN=4;ANNOVAR_DATE=2017-06-01;DP=125;Disease_description.refGene=.;ECNT=1;ExonicFunc.refGene=.;Expression(GNF/Atlas).refGene=.;Expression(egenetics).refGene=.;Func.refGene=intronic;Function_description.refGene=.;GDI-Phred.refGene=.;GDI.refGene=.;Gene.refGene=Dgkb;GeneDetail.refGene=.;Gene_full_name.refGene=.;NLOD=16.25;N_ART_LOD=-1.754e+00;P(HI).refGene=…	59,3	0.082	-	-	-	-	-	-	-	-	-	-	-	-	-	-	-	-	-	-	-	-	-	-		.	intronic	Dgkb	.	.	DGKB	NA	PATHOGENIC	NA	54,0	0.035	-	-	-	-	-	-	-	-
12	40079826	C	A	PASS	AAChange.refGene=.;AC=1;AF=0.250;ALLELE_END;AN=4;ANNOVAR_DATE=2017-06-01;DP=129;Disease_description.refGene=.;ECNT=1;ExonicFunc.refGene=.;Expression(GNF/Atlas).refGene=.;Expression(egenetics).refGene=.;Func.refGene=intronic;Function_description.refGene=.;GDI-Phred.refGene=.;GDI.refGene=.;Gene.refGene=Scin;GeneDetail.refGene=.;Gene_full_name.refGene=.;NLOD=14.56;N_ART_LOD=-1.665e+00;P(HI).refGene=…	-	-	-	-	-	-	-	-	68,3	0.056	-	-	-	-	-	-	-	-	-	-	-	-	-	-		.	intronic	Scin	.	.	SCIN	NA	NA	NA	-	-	-	-	-	-	-	-	53,2	0.041
12	40631379	A	T	PASS	AAChange.refGene=.;AC=1;AF=0.250;ALLELE_END;AN=4;ANNOVAR_DATE=2017-06-01;DP=29;Disease_description.refGene=.;ECNT=1;ExonicFunc.refGene=.;Expression(GNF/Atlas).refGene=.;Expression(egenetics).refGene=.;Func.refGene=intronic;Function_description.refGene=.;GDI-Phred.refGene=.;GDI.refGene=.;Gene.refGene=Dock4;GeneDetail.refGene=.;Gene_full_name.refGene=.;NLOD=5.72;N_ART_LOD=-1.301e+00;P(HI).refGene=.…	-	-	-	-	-	-	-	-	-	-	-	-	-	-	8,2	0.233	-	-	-	-	-	-	-	-		.	intronic	Dock4	.	.	DOCK4	NA	PATHOGENIC	NA	-	-	-	-	-	-	-	-	-	-
12	44290806	C	A	PASS	AAChange.refGene=.;AC=1;AF=0.250;ALLELE_END;AN=4;ANNOVAR_DATE=2017-06-01;DP=16;Disease_description.refGene=.;ECNT=1;ExonicFunc.refGene=.;Expression(GNF/Atlas).refGene=.;Expression(egenetics).refGene=.;Func.refGene=intronic;Function_description.refGene=.;GDI-Phred.refGene=.;GDI.refGene=.;Gene.refGene=Pnpla8;GeneDetail.refGene=.;Gene_full_name.refGene=.;NLOD=2.96;N_ART_LOD=-1.055e+00;P(HI).refGene=…	-	-	-	-	-	-	-	-	-	-	-	-	3,2	0.400	-	-	-	-	-	-	-	-	-	-		.	intronic	Pnpla8	.	.	PNPLA8	NA	NA	NA	-	-	-	-	-	-	-	-	-	-
12	44559737	C	T	PASS	AAChange.refGene=Nrcam:NM_001146031:exon13:c.C1265T:p.A422V,Nrcam:NM_176930:exon13:c.C1265T:p.A422V;AC=1;AF=0.250;ALLELE_END;AN=4;ANNOVAR_DATE=2017-06-01;DP=282;Disease_description.refGene=.;ECNT=1;ExonicFunc.refGene=nonsynonymous_SNV;Expression(GNF/Atlas).refGene=.;Expression(egenetics).refGene=.;Func.refGene=exonic;Function_description.refGene=.;GDI-Phred.refGene=.;GDI.refGene=.;Gene.refGene=Nr…	-	-	-	-	-	-	-	-	-	-	-	-	-	-	124,4	0.052	-	-	-	-	-	-	-	-		nonsynonymous_SNV	exonic	Nrcam	.	Nrcam:NM_001146031:exon13:c.C1265T:p.A422V,Nrcam:NM_176930:exon13:c.C1265T:p.A422V	NRCAM	NA	PATHOGENIC	NA	-	-	-	-	-	-	-	-	-	-
12	49140332	G	A	PASS	AAChange.refGene=.;AC=1;AF=0.250;ALLELE_END;AN=4;ANNOVAR_DATE=2017-06-01;DP=1438;Disease_description.refGene=.;ECNT=1;ExonicFunc.refGene=.;Expression(GNF/Atlas).refGene=.;Expression(egenetics).refGene=.;Func.refGene=intergenic;Function_description.refGene=.;GDI-Phred.refGene=.;GDI.refGene=.;Gene.refGene=Mir5125\x3bFoxg1;GeneDetail.refGene=dist\x3d838870\x3bdist\x3d242551;Gene_full_name.refGene=.;…	-	-	-	-	-	-	-	-	-	-	-	-	613,4	0.035	-	-	-	-	-	-	-	-	-	-		.	intergenic	Mir5125\x3bFoxg1	dist\x3d838870\x3bdist\x3d242551	.	MIR5125	NA	NA	NA	-	-	-	-	-	-	-	-	-	-
12	51431482	TCATAGGGC	T	PASS	AAChange.refGene=Scfd1:NM_029825:exon18:c.1482_1484del:p.K494Nfs*146;AC=1;AF=0.250;ALLELE_END;AN=4;ANNOVAR_DATE=2017-06-01;DP=503;Disease_description.refGene=.;ECNT=2;ExonicFunc.refGene=nonframeshift_deletion;Expression(GNF/Atlas).refGene=.;Expression(egenetics).refGene=.;Func.refGene=exonic;Function_description.refGene=.;GDI-Phred.refGene=.;GDI.refGene=.;Gene.refGene=Scfd1;GeneDetail.refGene=.;G…	-	-	-	-	-	-	-	-	-	-	-	-	209,7	0.053	-	-	-	-	-	-	-	-	-	-		nonframeshift_deletion	exonic	Scfd1	.	Scfd1:NM_029825:exon18:c.1482_1484del:p.K494Nfs*146	SCFD1	NA	NA	NA	-	-	-	-	-	-	-	-	-	-
12	55057293	G	A	PASS	AAChange.refGene=2700097O09Rik:NM_028314:exon5:c.C540T:p.C180C;AC=1;AF=0.250;ALLELE_END;AN=4;ANNOVAR_DATE=2017-06-01;DP=329;Disease_description.refGene=.;ECNT=1;ExonicFunc.refGene=synonymous_SNV;Expression(GNF/Atlas).refGene=.;Expression(egenetics).refGene=.;Func.refGene=exonic;Function_description.refGene=.;GDI-Phred.refGene=.;GDI.refGene=.;Gene.refGene=2700097O09Rik;GeneDetail.refGene=.;Gene_fu…	-	-	-	-	-	-	-	-	154,4	0.044	-	-	-	-	-	-	-	-	-	-	-	-	-	-		synonymous_SNV	exonic	2700097O09Rik	.	2700097O09Rik:NM_028314:exon5:c.C540T:p.C180C	2700097O09RIK	NA	NA	NA	-	-	-	-	-	-	-	-	161,0	0.013
12	55059364	CAAGCTGTCACCTTGGATGGTGGCAGGCA	C	PASS	AAChange.refGene=.;AC=1;AF=0.250;ALLELE_END;AN=4;ANNOVAR_DATE=2017-06-01;DP=181;Disease_description.refGene=.;ECNT=1;ExonicFunc.refGene=.;Expression(GNF/Atlas).refGene=.;Expression(egenetics).refGene=.;Func.refGene=intronic;Function_description.refGene=.;GDI-Phred.refGene=.;GDI.refGene=.;Gene.refGene=2700097O09Rik;GeneDetail.refGene=.;Gene_full_name.refGene=.;NLOD=25.50;N_ART_LOD=-1.938e+00;P(HI)…	-	-	-	-	-	-	-	-	87,3	0.055	-	-	-	-	-	-	-	-	-	-	-	-	-	-		.	intronic	2700097O09Rik	.	.	2700097O09RIK	NA	NA	NA	-	-	-	-	-	-	-	-	85,0	0.013
12	55410128	T	C	PASS	AAChange.refGene=Psma6:NM_001310583:exon4:c.T198C:p.A66A,Psma6:NM_011968:exon4:c.T255C:p.A85A;AC=1;AF=0.250;ALLELE_END;AN=4;ANNOVAR_DATE=2017-06-01;DP=152;Disease_description.refGene=.;ECNT=1;ExonicFunc.refGene=synonymous_SNV;Expression(GNF/Atlas).refGene=.;Expression(egenetics).refGene=.;Func.refGene=exonic;Function_description.refGene=.;GDI-Phred.refGene=.;GDI.refGene=.;Gene.refGene=Psma6;GeneD…	-	-	-	-	-	-	-	-	-	-	-	-	-	-	-	-	-	-	-	-	-	-	62,3	0.068		synonymous_SNV	exonic	Psma6	.	Psma6:NM_001310583:exon4:c.T198C:p.A66A,Psma6:NM_011968:exon4:c.T255C:p.A85A	PSMA6	NA	NA	NA	-	-	-	-	-	-	-	-	-	-
12	59355691	T	A	PASS	AAChange.refGene=.;AC=1;AF=0.250;ALLELE_END;AN=4;ANNOVAR_DATE=2017-06-01;DP=54;Disease_description.refGene=.;ECNT=1;ExonicFunc.refGene=.;Expression(GNF/Atlas).refGene=.;Expression(egenetics).refGene=.;Func.refGene=intergenic;Function_description.refGene=.;GDI-Phred.refGene=.;GDI.refGene=.;Gene.refGene=Fbxo33\x3bNONE;GeneDetail.refGene=dist\x3d136208\x3bdist\x3dNONE;Gene_full_name.refGene=.;NLOD=5…	-	-	-	-	-	-	-	-	-	-	-	-	11,3	0.251	-	-	-	-	-	-	-	-	-	-		.	intergenic	Fbxo33\x3bNONE	dist\x3d136208\x3bdist\x3dNONE	.	FBXO33	NA	NA	NA	-	-	-	-	-	-	-	-	-	-
12	61839411	C	CTTTTTT	PASS	AAChange.refGene=.;AC=1;AF=0.250;ALLELE_END;AN=4;ANNOVAR_DATE=2017-06-01;DP=121;Disease_description.refGene=.;ECNT=2;ExonicFunc.refGene=.;Expression(GNF/Atlas).refGene=.;Expression(egenetics).refGene=.;Func.refGene=UTR5;Function_description.refGene=.;GDI-Phred.refGene=.;GDI.refGene=.;Gene.refGene=Lrfn5;GeneDetail.refGene=NM_178714:c.-17_-16insTTTTTT\x3bNM_001310586:c.-17_-16insTTTTTT;Gene_full_na…	-	-	-	-	-	-	-	-	-	-	-	-	45,4	0.121	-	-	-	-	-	-	-	-	-	-		.	UTR5	Lrfn5	NM_178714:c.-17_-16insTTTTTT\x3bNM_001310586:c.-17_-16insTTTTTT	.	LRFN5	NA	PATHOGENIC	NA	-	-	-	-	-	-	-	-	-	-
12	61840636	A	G	PASS	AAChange.refGene=Lrfn5:NM_001310586:exon3:c.A1209G:p.S403S,Lrfn5:NM_178714:exon3:c.A1209G:p.S403S;AC=2;AF=0.250;ALLELE_END;AN=8;ANNOVAR_DATE=2017-06-01;DP=617;Disease_description.refGene=.;ECNT=1;ExonicFunc.refGene=synonymous_SNV;Expression(GNF/Atlas).refGene=.;Expression(egenetics).refGene=.;Func.refGene=exonic;Function_description.refGene=.;GDI-Phred.refGene=.;GDI.refGene=.;Gene.refGene=Lrfn5;G…	-	-	-	-	-	-	-	-	-	-	-	-	-	-	-	-	112,32	0.242	112,23	0.187	-	-	-	-		synonymous_SNV	exonic	Lrfn5	.	Lrfn5:NM_001310586:exon3:c.A1209G:p.S403S,Lrfn5:NM_178714:exon3:c.A1209G:p.S403S	LRFN5	NA	PATHOGENIC	Yes (b)	-	-	-	-	-	-	-	-	-	-
12	64876792	G	T	PASS	AAChange.refGene=.;AC=1;AF=0.250;ALLELE_END;AN=4;ANNOVAR_DATE=2017-06-01;DP=166;Disease_description.refGene=.;ECNT=2;ExonicFunc.refGene=.;Expression(GNF/Atlas).refGene=.;Expression(egenetics).refGene=.;Func.refGene=intergenic;Function_description.refGene=.;GDI-Phred.refGene=.;GDI.refGene=.;Gene.refGene=Fscb\x3bGm527;GeneDetail.refGene=dist\x3d401894\x3bdist\x3d41119;Gene_full_name.refGene=.;NLOD=…	-	-	-	-	-	-	-	-	-	-	78,7	0.120	-	-	-	-	-	-	-	-	-	-	-	-		.	intergenic	Fscb\x3bGm527	dist\x3d401894\x3bdist\x3d41119	.	FSCB	NA	NA	NA	-	-	-	-	-	-	-	-	-	-
12	64976766	ATGTTTTAGC	A	PASS	AAChange.refGene=Togaram1:NM_177805:exon2:c.2125_2133del:p.C709Kfs*1066;AC=1;AF=0.250;ALLELE_END;AN=4;ANNOVAR_DATE=2017-06-01;DP=399;Disease_description.refGene=.;ECNT=2;ExonicFunc.refGene=nonframeshift_deletion;Expression(GNF/Atlas).refGene=.;Expression(egenetics).refGene=.;Func.refGene=exonic;Function_description.refGene=.;GDI-Phred.refGene=.;GDI.refGene=.;Gene.refGene=Togaram1;GeneDetail.refGe…	-	-	-	-	-	-	-	-	-	-	-	-	-	-	-	-	-	-	-	-	183,4	0.070	-	-		nonframeshift_deletion	exonic	Togaram1	.	Togaram1:NM_177805:exon2:c.2125_2133del:p.C709Kfs*1066	TOGARAM1	NA	NA	NA	-	-	-	-	-	-	-	-	-	-
12	69341491	C	A	PASS	AAChange.refGene=.;AC=1;AF=0.250;ALLELE_END;AN=4;ANNOVAR_DATE=2017-06-01;DP=238;Disease_description.refGene=.;ECNT=2;ExonicFunc.refGene=.;Expression(GNF/Atlas).refGene=.;Expression(egenetics).refGene=.;Func.refGene=intronic;Function_description.refGene=.;GDI-Phred.refGene=.;GDI.refGene=.;Gene.refGene=Nemf;GeneDetail.refGene=.;Gene_full_name.refGene=.;NLOD=38.52;N_ART_LOD=-2.115e+00;P(HI).refGene=…	-	-	-	-	-	-	-	-	-	-	-	-	-	-	-	-	-	-	-	-	-	-	100,5	0.060		.	intronic	Nemf	.	.	NEMF	NA	NA	NA	-	-	-	-	-	-	-	-	-	-
12	69959076	C	CTTTTTTTTTT	PASS	AAChange.refGene=Atl1:NM_178628:exon13:c.1155_1156insTTTTTTTTTT:p.D386Ffs*4;AC=1;AF=0.250;ALLELE_END;AN=4;ANNOVAR_DATE=2017-06-01;DP=196;Disease_description.refGene=.;ECNT=2;ExonicFunc.refGene=frameshift_insertion;Expression(GNF/Atlas).refGene=.;Expression(egenetics).refGene=.;Func.refGene=exonic;Function_description.refGene=.;GDI-Phred.refGene=.;GDI.refGene=.;Gene.refGene=Atl1;GeneDetail.refGene…	-	-	-	-	-	-	-	-	-	-	99,3	0.034	-	-	-	-	-	-	-	-	-	-	-	-		frameshift_insertion	exonic	Atl1	.	Atl1:NM_178628:exon13:c.1155_1156insTTTTTTTTTT:p.D386Ffs*4	ATL1	NA	NA	NA	-	-	-	-	-	-	-	-	-	-
12	69959077	G	GTTTTTTTTTTT	PASS	AAChange.refGene=Atl1:NM_178628:exon13:c.1156_1157insTTTTTTTTTTT:p.D386Vfs*13;AC=1;AF=0.250;ALLELE_END;AN=4;ANNOVAR_DATE=2017-06-01;DP=207;Disease_description.refGene=.;ECNT=2;ExonicFunc.refGene=frameshift_insertion;Expression(GNF/Atlas).refGene=.;Expression(egenetics).refGene=.;Func.refGene=exonic;Function_description.refGene=.;GDI-Phred.refGene=.;GDI.refGene=.;Gene.refGene=Atl1;GeneDetail.refGe…	-	-	-	-	-	-	-	-	-	-	-	-	74,3	0.056	-	-	-	-	-	-	-	-	-	-		frameshift_insertion	exonic	Atl1	.	Atl1:NM_178628:exon13:c.1156_1157insTTTTTTTTTTT:p.D386Vfs*13	ATL1	NA	NA	NA	-	-	-	-	-	-	-	-	-	-
12	71076080	C	T	PASS	AAChange.refGene=.;AC=1;AF=0.250;ALLELE_END;AN=4;ANNOVAR_DATE=2017-06-01;DP=184;Disease_description.refGene=.;ECNT=1;ExonicFunc.refGene=.;Expression(GNF/Atlas).refGene=.;Expression(egenetics).refGene=.;Func.refGene=intronic;Function_description.refGene=.;GDI-Phred.refGene=.;GDI.refGene=.;Gene.refGene=Arid4a;GeneDetail.refGene=.;Gene_full_name.refGene=.;NLOD=28.80;N_ART_LOD=-1.998e+00;P(HI).refGen…	-	-	-	-	-	-	-	-	-	-	-	-	-	-	75,3	0.061	-	-	-	-	-	-	-	-		.	intronic	Arid4a	.	.	ARID4A	NA	PATHOGENIC	NA	-	-	-	-	-	-	-	-	-	-
12	71161267	C	CCTTT	PASS	AAChange.refGene=.;AC=1;AF=0.250;ALLELE_END;AN=4;ANNOVAR_DATE=2017-06-01;DP=140;Disease_description.refGene=.;ECNT=1;ExonicFunc.refGene=.;Expression(GNF/Atlas).refGene=.;Expression(egenetics).refGene=.;Func.refGene=intronic;Function_description.refGene=.;GDI-Phred.refGene=.;GDI.refGene=.;Gene.refGene=2700049A03Rik;GeneDetail.refGene=.;Gene_full_name.refGene=.;NLOD=5.05;N_ART_LOD=-1.548e+00;P(HI).…	-	-	-	-	-	-	-	-	-	-	-	-	-	-	9,5	0.463	-	-	-	-	-	-	-	-		.	intronic	2700049A03Rik	.	.	2700049A03RIK	NA	NA	NA	-	-	-	-	-	-	-	-	-	-
12	72048681	C	CTTTTTT	PASS	AAChange.refGene=.;AC=1;AF=0.250;ALLELE_END;AN=4;ANNOVAR_DATE=2017-06-01;DP=191;Disease_description.refGene=.;ECNT=2;ExonicFunc.refGene=.;Expression(GNF/Atlas).refGene=.;Expression(egenetics).refGene=.;Func.refGene=intergenic;Function_description.refGene=.;GDI-Phred.refGene=.;GDI.refGene=.;Gene.refGene=Daam1\x3bGpr135;GeneDetail.refGene=dist\x3d56305\x3bdist\x3d20937;Gene_full_name.refGene=.;NLOD…	-	-	-	-	-	-	-	-	-	-	-	-	-	-	-	-	-	-	-	-	107,4	0.071	-	-		.	intergenic	Daam1\x3bGpr135	dist\x3d56305\x3bdist\x3d20937	.	DAAM1	NA	PATHOGENIC	NA	-	-	-	-	-	-	-	-	-	-
12	72049018	C	CTTTTTTTTTT	PASS	AAChange.refGene=.;AC=1;AF=0.250;ALLELE_END;AN=4;ANNOVAR_DATE=2017-06-01;DP=663;Disease_description.refGene=.;ECNT=2;ExonicFunc.refGene=.;Expression(GNF/Atlas).refGene=.;Expression(egenetics).refGene=.;Func.refGene=intergenic;Function_description.refGene=.;GDI-Phred.refGene=.;GDI.refGene=.;Gene.refGene=Daam1\x3bGpr135;GeneDetail.refGene=dist\x3d56642\x3bdist\x3d20600;Gene_full_name.refGene=.;NLOD…	-	-	-	-	-	-	-	-	-	-	-	-	-	-	-	-	-	-	313,5	0.026	-	-	-	-		.	intergenic	Daam1\x3bGpr135	dist\x3d56642\x3bdist\x3d20600	.	DAAM1	NA	PATHOGENIC	NA	-	-	-	-	-	-	-	-	-	-
12	73967979	TGCCTCCACAC	T	PASS	AAChange.refGene=Snapc1:NM_178392:exon2:c.258_267del:p.P87Rfs*31;AC=1;AF=0.250;ALLELE_END;AN=4;ANNOVAR_DATE=2017-06-01;DP=374;Disease_description.refGene=.;ECNT=2;ExonicFunc.refGene=frameshift_deletion;Expression(GNF/Atlas).refGene=.;Expression(egenetics).refGene=.;Func.refGene=exonic;Function_description.refGene=.;GDI-Phred.refGene=.;GDI.refGene=.;Gene.refGene=Snapc1;GeneDetail.refGene=.;Gene_fu…	-	-	-	-	-	-	-	-	-	-	-	-	-	-	157,3	0.039	-	-	-	-	-	-	-	-		frameshift_deletion	exonic	Snapc1	.	Snapc1:NM_178392:exon2:c.258_267del:p.P87Rfs*31	SNAPC1	NA	NA	NA	-	-	-	-	-	-	-	-	-	-
12	73967989	C	CTTTTTTTTTT	PASS	AAChange.refGene=Snapc1:NM_178392:exon2:c.267_268insTTTTTTTTTT:p.T90Ffs*39;AC=1;AF=0.250;ALLELE_END;AN=4;ANNOVAR_DATE=2017-06-01;DP=344;Disease_description.refGene=.;ECNT=2;ExonicFunc.refGene=frameshift_insertion;Expression(GNF/Atlas).refGene=.;Expression(egenetics).refGene=.;Func.refGene=exonic;Function_description.refGene=.;GDI-Phred.refGene=.;GDI.refGene=.;Gene.refGene=Snapc1;GeneDetail.refGen…	-	-	-	-	-	-	-	-	-	-	-	-	-	-	150,3	0.026	-	-	-	-	-	-	-	-		frameshift_insertion	exonic	Snapc1	.	Snapc1:NM_178392:exon2:c.267_268insTTTTTTTTTT:p.T90Ffs*39	SNAPC1	NA	NA	NA	-	-	-	-	-	-	-	-	-	-
12	75994300	C	A	PASS	AAChange.refGene=.;AC=1;AF=0.250;ALLELE_END;AN=4;ANNOVAR_DATE=2017-06-01;DP=34;Disease_description.refGene=.;ECNT=1;ExonicFunc.refGene=.;Expression(GNF/Atlas).refGene=.;Expression(egenetics).refGene=.;Func.refGene=intronic;Function_description.refGene=.;GDI-Phred.refGene=.;GDI.refGene=.;Gene.refGene=Syne2;GeneDetail.refGene=.;Gene_full_name.refGene=.;NLOD=5.72;N_ART_LOD=-1.301e+00;P(HI).refGene=.…	-	-	-	-	-	-	-	-	12,2	0.167	-	-	-	-	-	-	-	-	-	-	-	-	-	-		.	intronic	Syne2	.	.	SYNE2	NA	PATHOGENIC	NA	-	-	-	-	-	-	-	-	19,0	5.594e-05
12	76052821	G	A	PASS	AAChange.refGene=Syne2:NM_001005510:exon87:c.G16016A:p.G5339D;AC=1;AF=0.250;ALLELE_END;AN=4;ANNOVAR_DATE=2017-06-01;DP=319;Disease_description.refGene=.;ECNT=1;ExonicFunc.refGene=nonsynonymous_SNV;Expression(GNF/Atlas).refGene=.;Expression(egenetics).refGene=.;Func.refGene=exonic;Function_description.refGene=.;GDI-Phred.refGene=.;GDI.refGene=.;Gene.refGene=Syne2;GeneDetail.refGene=.;Gene_full_nam…	-	-	-	-	-	-	-	-	168,3	0.055	-	-	-	-	-	-	-	-	-	-	-	-	-	-		nonsynonymous_SNV	exonic	Syne2	.	Syne2:NM_001005510:exon87:c.G16016A:p.G5339D	SYNE2	NA	PATHOGENIC	NA	-	-	-	-	-	-	-	-	130,0	0.021
12	76110135	C	T	PASS	AAChange.refGene=.;AC=1;AF=0.250;ALLELE_END;AN=4;ANNOVAR_DATE=2017-06-01;DP=48;Disease_description.refGene=.;ECNT=1;ExonicFunc.refGene=.;Expression(GNF/Atlas).refGene=.;Expression(egenetics).refGene=.;Func.refGene=UTR3;Function_description.refGene=.;GDI-Phred.refGene=.;GDI.refGene=.;Gene.refGene=Syne2;GeneDetail.refGene=NM_001005510:c.*91C>T;Gene_full_name.refGene=.;NLOD=7.53;N_ART_LOD=-1.429e+00…	-	-	-	-	-	-	-	-	-	-	18,2	0.119	-	-	-	-	-	-	-	-	-	-	-	-		.	UTR3	Syne2	NM_001005510:c.*91C>T	.	SYNE2	NA	PATHOGENIC	NA	-	-	-	-	-	-	-	-	-	-
12	76619185	G	T	PASS	AAChange.refGene=.;AC=1;AF=0.250;ALLELE_END;AN=4;ANNOVAR_DATE=2017-06-01;DP=171;Disease_description.refGene=.;ECNT=1;ExonicFunc.refGene=.;Expression(GNF/Atlas).refGene=.;Expression(egenetics).refGene=.;Func.refGene=intronic;Function_description.refGene=.;GDI-Phred.refGene=.;GDI.refGene=.;Gene.refGene=Sptb;GeneDetail.refGene=.;Gene_full_name.refGene=.;NLOD=20.77;N_ART_LOD=-1.853e+00;P(HI).refGene=…	-	-	-	-	-	-	-	-	-	-	-	-	-	-	-	-	-	-	-	-	91,3	0.056	-	-		.	intronic	Sptb	.	.	SPTB	NA	PATHOGENIC	NA	-	-	-	-	-	-	-	-	-	-
12	78852248	C	CTTTTTTTT	PASS	AAChange.refGene=.;AC=1;AF=0.250;ALLELE_END;AN=4;ANNOVAR_DATE=2017-06-01;DP=440;Disease_description.refGene=.;ECNT=2;ExonicFunc.refGene=.;Expression(GNF/Atlas).refGene=.;Expression(egenetics).refGene=.;Func.refGene=intronic;Function_description.refGene=.;GDI-Phred.refGene=.;GDI.refGene=.;Gene.refGene=Atp6v1d;GeneDetail.refGene=.;Gene_full_name.refGene=.;NLOD=68.60;N_ART_LOD=-2.788e-01;P(HI).refGe…	-	-	-	-	-	-	-	-	-	-	-	-	179,4	0.032	-	-	-	-	-	-	-	-	-	-		.	intronic	Atp6v1d	.	.	ATP6V1D	NA	NA	NA	-	-	-	-	-	-	-	-	-	-
12	79285187	TCCAG	T	PASS	AAChange.refGene=.;AC=1;AF=0.250;ALLELE_END;AN=4;ANNOVAR_DATE=2017-06-01;DP=116;Disease_description.refGene=.;ECNT=2;ExonicFunc.refGene=.;Expression(GNF/Atlas).refGene=.;Expression(egenetics).refGene=.;Func.refGene=intronic;Function_description.refGene=.;GDI-Phred.refGene=.;GDI.refGene=.;Gene.refGene=Zfyve26;GeneDetail.refGene=.;Gene_full_name.refGene=.;NLOD=15.06;N_ART_LOD=-1.722e+00;P(HI).refGe…	-	-	-	-	-	-	-	-	-	-	-	-	47,5	0.159	-	-	-	-	-	-	-	-	-	-		.	intronic	Zfyve26	.	.	ZFYVE26	NA	NA	NA	-	-	-	-	-	-	-	-	-	-
12	79285191	G	GTTTT	PASS	AAChange.refGene=.;AC=1;AF=0.250;ALLELE_END;AN=4;ANNOVAR_DATE=2017-06-01;DP=111;Disease_description.refGene=.;ECNT=2;ExonicFunc.refGene=.;Expression(GNF/Atlas).refGene=.;Expression(egenetics).refGene=.;Func.refGene=intronic;Function_description.refGene=.;GDI-Phred.refGene=.;GDI.refGene=.;Gene.refGene=Zfyve26;GeneDetail.refGene=.;Gene_full_name.refGene=.;NLOD=14.75;N_ART_LOD=-1.706e+00;P(HI).refGe…	-	-	-	-	-	-	-	-	-	-	-	-	47,5	0.148	-	-	-	-	-	-	-	-	-	-		.	intronic	Zfyve26	.	.	ZFYVE26	NA	NA	NA	-	-	-	-	-	-	-	-	-	-
12	80183600	G	A	PASS	AAChange.refGene=Actn1:NM_134156:exon10:c.C879T:p.T293T;AC=1;AF=0.250;ALLELE_END;AN=4;ANNOVAR_DATE=2017-06-01;DP=147;Disease_description.refGene=.;ECNT=1;ExonicFunc.refGene=synonymous_SNV;Expression(GNF/Atlas).refGene=.;Expression(egenetics).refGene=.;Func.refGene=exonic;Function_description.refGene=.;GDI-Phred.refGene=.;GDI.refGene=.;Gene.refGene=Actn1;GeneDetail.refGene=.;Gene_full_name.refGene…	-	-	-	-	-	-	-	-	68,3	0.056	-	-	-	-	-	-	-	-	-	-	-	-	-	-		synonymous_SNV	exonic	Actn1	.	Actn1:NM_134156:exon10:c.C879T:p.T293T	ACTN1	NA	NA	NA	-	-	-	-	-	-	-	-	69,0	0.034
12	80759161	G	A	PASS	AAChange.refGene=Ccdc177:NM_001008423:exon2:c.C338T:p.A113V;AC=1;AF=0.250;ALLELE_END;AN=4;ANNOVAR_DATE=2017-06-01;DP=21;Disease_description.refGene=.;ECNT=1;ExonicFunc.refGene=nonsynonymous_SNV;Expression(GNF/Atlas).refGene=.;Expression(egenetics).refGene=.;Func.refGene=exonic;Function_description.refGene=.;GDI-Phred.refGene=.;GDI.refGene=.;Gene.refGene=Ccdc177;GeneDetail.refGene=.;Gene_full_name…	-	-	-	-	-	-	-	-	-	-	-	-	-	-	3,2	0.420	-	-	-	-	-	-	-	-		nonsynonymous_SNV	exonic	Ccdc177	.	Ccdc177:NM_001008423:exon2:c.C338T:p.A113V	CCDC177	NA	PATHOGENIC	NA	-	-	-	-	-	-	-	-	-	-
12	83091900	AGGGGATGTT	A	PASS	AAChange.refGene=.;AC=1;AF=0.250;ALLELE_END;AN=4;ANNOVAR_DATE=2017-06-01;DP=345;Disease_description.refGene=.;ECNT=2;ExonicFunc.refGene=.;Expression(GNF/Atlas).refGene=.;Expression(egenetics).refGene=.;Func.refGene=intronic;Function_description.refGene=.;GDI-Phred.refGene=.;GDI.refGene=.;Gene.refGene=Rgs6;GeneDetail.refGene=.;Gene_full_name.refGene=.;NLOD=45.75;N_ART_LOD=-2.199e+00;P(HI).refGene=…	-	-	-	-	-	-	-	-	-	-	-	-	-	-	-	-	-	-	-	-	156,5	0.083	-	-		.	intronic	Rgs6	.	.	RGS6	NA	PATHOGENIC	NA	-	-	-	-	-	-	-	-	-	-
12	83782350	G	A	PASS	AAChange.refGene=.;AC=1;AF=0.250;ALLELE_END;AN=4;ANNOVAR_DATE=2017-06-01;DP=28;Disease_description.refGene=.;ECNT=1;ExonicFunc.refGene=.;Expression(GNF/Atlas).refGene=.;Expression(egenetics).refGene=.;Func.refGene=intronic;Function_description.refGene=.;GDI-Phred.refGene=.;GDI.refGene=.;Gene.refGene=Papln;GeneDetail.refGene=.;Gene_full_name.refGene=.;NLOD=3.87;N_ART_LOD=-1.169e+00;P(HI).refGene=.…	-	-	-	-	-	-	-	-	-	-	-	-	-	-	-	-	-	-	-	-	-	-	9,3	0.269		.	intronic	Papln	.	.	PAPLN	NA	PATHOGENIC	NA	-	-	-	-	-	-	-	-	-	-
12	84126957	TAAAGGAA	T	PASS	AAChange.refGene=Dnal1:NM_028821:exon4:c.153_155del:p.K52Lfs*139;AC=2;AF=0.250;ALLELE_END;AN=8;ANNOVAR_DATE=2017-06-01;DP=296;Disease_description.refGene=.;ECNT=2;ExonicFunc.refGene=nonframeshift_deletion;Expression(GNF/Atlas).refGene=.;Expression(egenetics).refGene=.;Func.refGene=exonic;Function_description.refGene=.;GDI-Phred.refGene=.;GDI.refGene=.;Gene.refGene=Dnal1;GeneDetail.refGene=.;Gene_…	-	-	-	-	-	-	-	-	-	-	59,3	0.056	-	-	57,4	0.106	-	-	-	-	-	-	-	-		nonframeshift_deletion	exonic	Dnal1	.	Dnal1:NM_028821:exon4:c.153_155del:p.K52Lfs*139	DNAL1	NA	NA	NA	-	-	-	-	-	-	-	-	-	-
12	86268919	TGGAATCAGGC	T	PASS	AAChange.refGene=.;AC=1;AF=0.250;ALLELE_END;AN=4;ANNOVAR_DATE=2017-06-01;DP=489;Disease_description.refGene=.;ECNT=2;ExonicFunc.refGene=.;Expression(GNF/Atlas).refGene=.;Expression(egenetics).refGene=.;Func.refGene=intronic;Function_description.refGene=.;GDI-Phred.refGene=.;GDI.refGene=.;Gene.refGene=Gpatch2l;GeneDetail.refGene=.;Gene_full_name.refGene=.;NLOD=66.88;N_ART_LOD=-1.795e+00;P(HI).refG…	-	-	-	-	-	-	-	-	-	-	209,5	0.064	-	-	-	-	-	-	-	-	-	-	-	-		.	intronic	Gpatch2l	.	.	GPATCH2L	NA	PATHOGENIC	NA	-	-	-	-	-	-	-	-	-	-
12	86268929	C	CTTTTTTTTTT	PASS	AAChange.refGene=.;AC=1;AF=0.250;ALLELE_END;AN=4;ANNOVAR_DATE=2017-06-01;DP=445;Disease_description.refGene=.;ECNT=2;ExonicFunc.refGene=.;Expression(GNF/Atlas).refGene=.;Expression(egenetics).refGene=.;Func.refGene=intronic;Function_description.refGene=.;GDI-Phred.refGene=.;GDI.refGene=.;Gene.refGene=Gpatch2l;GeneDetail.refGene=.;Gene_full_name.refGene=.;NLOD=60.56;N_ART_LOD=-1.715e+00;P(HI).refG…	-	-	-	-	-	-	-	-	-	-	198,4	0.053	-	-	-	-	-	-	-	-	-	-	-	-		.	intronic	Gpatch2l	.	.	GPATCH2L	NA	PATHOGENIC	NA	-	-	-	-	-	-	-	-	-	-
12	86962584	G	A	PASS	AAChange.refGene=Cipc:NM_001289430:exon4:c.G1153A:p.A385T,Cipc:NM_173735:exon4:c.G1153A:p.A385T,Cipc:NM_001289429:exon5:c.G940A:p.A314T,Cipc:NM_001289431:exon5:c.G940A:p.A314T,Cipc:NM_001289432:exon5:c.G940A:p.A314T;AC=1;AF=0.250;ALLELE_END;AN=4;ANNOVAR_DATE=2017-06-01;DP=260;Disease_description.refGene=.;ECNT=1;ExonicFunc.refGene=nonsynonymous_SNV;Expression(GNF/Atlas).refGene=.;Expression(egene…	-	-	-	-	-	-	-	-	-	-	-	-	-	-	-	-	-	-	108,3	0.066	-	-	-	-		nonsynonymous_SNV	exonic	Cipc	.	Cipc:NM_001289430:exon4:c.G1153A:p.A385T,Cipc:NM_173735:exon4:c.G1153A:p.A385T,Cipc:NM_001289429:exon5:c.G940A:p.A314T,Cipc:NM_001289431:exon5:c.G940A:p.A314T,Cipc:NM_001289432:exon5:c.G940A:p.A314T	CIPC	NA	NA	NA	-	-	-	-	-	-	-	-	-	-
12	87221441	AGGCCTATGT	A	PASS	AAChange.refGene=Noxred1:NM_027744:exon8:c.912_914del:p.R304Sfs*63;AC=1;AF=0.250;ALLELE_END;AN=4;ANNOVAR_DATE=2017-06-01;DP=227;Disease_description.refGene=.;ECNT=2;ExonicFunc.refGene=nonframeshift_deletion;Expression(GNF/Atlas).refGene=.;Expression(egenetics).refGene=.;Func.refGene=exonic;Function_description.refGene=.;GDI-Phred.refGene=.;GDI.refGene=.;Gene.refGene=Noxred1;GeneDetail.refGene=.;G…	-	-	-	-	-	-	-	-	-	-	-	-	-	-	-	-	-	-	-	-	-	-	100,3	0.082		nonframeshift_deletion	exonic	Noxred1	.	Noxred1:NM_027744:exon8:c.912_914del:p.R304Sfs*63	NOXRED1	NA	NA	NA	-	-	-	-	-	-	-	-	-	-
12	87420589	C	T	PASS	AAChange.refGene=.;AC=1;AF=0.250;ALLELE_END;AN=4;ANNOVAR_DATE=2017-06-01;DP=1533;Disease_description.refGene=.;ECNT=1;ExonicFunc.refGene=.;Expression(GNF/Atlas).refGene=.;Expression(egenetics).refGene=.;Func.refGene=intergenic;Function_description.refGene=.;GDI-Phred.refGene=.;GDI.refGene=.;Gene.refGene=Sptlc2\x3bAlkbh1;GeneDetail.refGene=dist\x3d32234\x3bdist\x3d7489;Gene_full_name.refGene=.;NLO…	-	-	-	-	-	-	-	-	-	-	-	-	-	-	-	-	-	-	-	-	812,5	0.027	-	-		.	intergenic	Sptlc2\x3bAlkbh1	dist\x3d32234\x3bdist\x3d7489	.	SPTLC2	NA	NA	NA	-	-	-	-	-	-	-	-	-	-
12	87766314	C	T	PASS	AAChange.refGene=.;AC=1;AF=0.250;ALLELE_END;AN=4;ANNOVAR_DATE=2017-06-01;DP=194;Disease_description.refGene=.;ECNT=1;ExonicFunc.refGene=.;Expression(GNF/Atlas).refGene=.;Expression(egenetics).refGene=.;Func.refGene=intergenic;Function_description.refGene=.;GDI-Phred.refGene=.;GDI.refGene=.;Gene.refGene=Gm16381\x3bGm21319;GeneDetail.refGene=dist\x3d117331\x3bdist\x3d6111;Gene_full_name.refGene=.;N…	-	-	-	-	-	-	-	-	-	-	92,4	0.081	-	-	-	-	-	-	-	-	-	-	-	-		.	intergenic	Gm16381\x3bGm21319	dist\x3d117331\x3bdist\x3d6111	.	GM16381	NA	NA	NA	-	-	-	-	-	-	-	-	-	-
12	87979843	C	T	PASS	AAChange.refGene=.;AC=2;AF=0.250;ALLELE_END;AN=8;ANNOVAR_DATE=2017-06-01;DP=32;Disease_description.refGene=.;ECNT=1;ExonicFunc.refGene=.;Expression(GNF/Atlas).refGene=.;Expression(egenetics).refGene=.;Func.refGene=intergenic;Function_description.refGene=.;GDI-Phred.refGene=.;GDI.refGene=.;Gene.refGene=Gm2042\x3bGm10436;GeneDetail.refGene=dist\x3d19161\x3bdist\x3d195746;Gene_full_name.refGene=.;NL…	-	-	-	-	-	-	-	-	2,3	0.600	4,4	0.500	-	-	-	-	-	-	-	-	-	-	-	-		.	intergenic	Gm2042\x3bGm10436	dist\x3d19161\x3bdist\x3d195746	.	GM2042	NA	NA	NA	-	-	-	-	-	-	-	-	8,0	3.148e-05
12	87995552	G	A	PASS	AAChange.refGene=.;AC=1;AF=0.250;ALLELE_END;AN=4;ANNOVAR_DATE=2017-06-01;DP=250;Disease_description.refGene=.;ECNT=1;ExonicFunc.refGene=.;Expression(GNF/Atlas).refGene=.;Expression(egenetics).refGene=.;Func.refGene=intergenic;Function_description.refGene=.;GDI-Phred.refGene=.;GDI.refGene=.;Gene.refGene=Gm2042\x3bGm10436;GeneDetail.refGene=dist\x3d34870\x3bdist\x3d180037;Gene_full_name.refGene=.;N…	-	-	-	-	-	-	-	-	-	-	-	-	-	-	109,4	0.072	-	-	-	-	-	-	-	-		.	intergenic	Gm2042\x3bGm10436	dist\x3d34870\x3bdist\x3d180037	.	GM2042	NA	NA	NA	-	-	-	-	-	-	-	-	-	-
12	88037230	G	T	PASS	AAChange.refGene=.;AC=1;AF=0.250;ALLELE_END;AN=4;ANNOVAR_DATE=2017-06-01;DP=244;Disease_description.refGene=.;ECNT=2;ExonicFunc.refGene=.;Expression(GNF/Atlas).refGene=.;Expression(egenetics).refGene=.;Func.refGene=intergenic;Function_description.refGene=.;GDI-Phred.refGene=.;GDI.refGene=.;Gene.refGene=Gm2042\x3bGm10436;GeneDetail.refGene=dist\x3d76548\x3bdist\x3d138359;Gene_full_name.refGene=.;N…	-	-	-	-	-	-	-	-	123,5	0.049	-	-	-	-	-	-	-	-	-	-	-	-	-	-		.	intergenic	Gm2042\x3bGm10436	dist\x3d76548\x3bdist\x3d138359	.	GM2042	NA	NA	NA	-	-	-	-	-	-	-	-	114,0	3.049e-03
12	88321286	TCAAC	T	PASS	AAChange.refGene=.;AC=1;AF=0.250;ALLELE_END;AN=4;ANNOVAR_DATE=2017-06-01;DP=1213;Disease_description.refGene=.;ECNT=2;ExonicFunc.refGene=.;Expression(GNF/Atlas).refGene=.;Expression(egenetics).refGene=.;Func.refGene=ncRNA_exonic;Function_description.refGene=.;GDI-Phred.refGene=.;GDI.refGene=.;Gene.refGene=Gm5039;GeneDetail.refGene=.;Gene_full_name.refGene=.;NLOD=187.70;N_ART_LOD=-1.112e+00;P(HI).…	-	-	-	-	-	-	-	-	-	-	-	-	-	-	-	-	-	-	521,6	0.035	-	-	-	-		.	ncRNA_exonic	Gm5039	.	.	GM5039	NA	NA	NA	-	-	-	-	-	-	-	-	-	-
12	92161193	TGGCCACCGAC	T	PASS	AAChange.refGene=.;AC=1;AF=0.250;ALLELE_END;AN=4;ANNOVAR_DATE=2017-06-01;DP=801;Disease_description.refGene=.;ECNT=2;ExonicFunc.refGene=.;Expression(GNF/Atlas).refGene=.;Expression(egenetics).refGene=.;Func.refGene=intergenic;Function_description.refGene=.;GDI-Phred.refGene=.;GDI.refGene=.;Gene.refGene=Sel1l\x3b4930559C10Rik;GeneDetail.refGene=dist\x3d312037\x3bdist\x3d1255254;Gene_full_name.refG…	-	-	-	-	-	-	-	-	-	-	-	-	344,4	0.039	-	-	-	-	-	-	-	-	-	-		.	intergenic	Sel1l\x3b4930559C10Rik	dist\x3d312037\x3bdist\x3d1255254	.	SEL1L	NA	PATHOGENIC	NA	-	-	-	-	-	-	-	-	-	-
12	92161203	C	CTTTTTTTTTT	PASS	AAChange.refGene=.;AC=1;AF=0.250;ALLELE_END;AN=4;ANNOVAR_DATE=2017-06-01;DP=705;Disease_description.refGene=.;ECNT=2;ExonicFunc.refGene=.;Expression(GNF/Atlas).refGene=.;Expression(egenetics).refGene=.;Func.refGene=intergenic;Function_description.refGene=.;GDI-Phred.refGene=.;GDI.refGene=.;Gene.refGene=Sel1l\x3b4930559C10Rik;GeneDetail.refGene=dist\x3d312046\x3bdist\x3d1255254;Gene_full_name.refG…	-	-	-	-	-	-	-	-	-	-	-	-	310,4	0.022	-	-	-	-	-	-	-	-	-	-		.	intergenic	Sel1l\x3b4930559C10Rik	dist\x3d312046\x3bdist\x3d1255254	.	SEL1L	NA	PATHOGENIC	NA	-	-	-	-	-	-	-	-	-	-
12	96293249	C	A	PASS	AAChange.refGene=.;AC=1;AF=0.250;ALLELE_END;AN=4;ANNOVAR_DATE=2017-06-01;DP=133;Disease_description.refGene=.;ECNT=2;ExonicFunc.refGene=.;Expression(GNF/Atlas).refGene=.;Expression(egenetics).refGene=.;Func.refGene=intergenic;Function_description.refGene=.;GDI-Phred.refGene=.;GDI.refGene=.;Gene.refGene=1700019M22Rik\x3bGalc;GeneDetail.refGene=dist\x3d246027\x3bdist\x3d1909051;Gene_full_name.refGe…	-	-	-	-	-	-	-	-	-	-	-	-	-	-	-	-	-	-	58,7	0.137	-	-	-	-		.	intergenic	1700019M22Rik\x3bGalc	dist\x3d246027\x3bdist\x3d1909051	.	1700019M22RIK	NA	NA	NA	-	-	-	-	-	-	-	-	-	-
12	96502313	GGAGGAGGAGAAGGAGGAGGAGGAGGAGGAGGAGGAGGAGGAGGTGGAGGAGGAGGAGGAGGAA	G	PASS	AAChange.refGene=.;AC=1;AF=0.250;ALLELE_END;AN=4;ANNOVAR_DATE=2017-06-01;DP=24;Disease_description.refGene=.;ECNT=1;ExonicFunc.refGene=.;Expression(GNF/Atlas).refGene=.;Expression(egenetics).refGene=.;Func.refGene=intergenic;Function_description.refGene=.;GDI-Phred.refGene=.;GDI.refGene=.;Gene.refGene=1700019M22Rik\x3bGalc;GeneDetail.refGene=dist\x3d455092\x3bdist\x3d1699924;Gene_full_name.refGen…	-	-	-	-	-	-	-	-	-	-	-	-	-	-	8,2	0.290	-	-	-	-	-	-	-	-		.	intergenic	1700019M22Rik\x3bGalc	dist\x3d455092\x3bdist\x3d1699924	.	1700019M22RIK	NA	NA	NA	-	-	-	-	-	-	-	-	-	-
12	98234083	G	A	PASS	AAChange.refGene=.;AC=1;AF=0.250;ALLELE_END;AN=4;ANNOVAR_DATE=2017-06-01;DP=33;Disease_description.refGene=.;ECNT=1;ExonicFunc.refGene=.;Expression(GNF/Atlas).refGene=.;Expression(egenetics).refGene=.;Func.refGene=intronic;Function_description.refGene=.;GDI-Phred.refGene=.;GDI.refGene=.;Gene.refGene=Galc;GeneDetail.refGene=.;Gene_full_name.refGene=.;NLOD=4.82;N_ART_LOD=-1.271e+00;P(HI).refGene=.;…	-	-	-	-	-	-	-	-	9,3	0.262	-	-	-	-	-	-	-	-	-	-	-	-	-	-		.	intronic	Galc	.	.	GALC	NA	PATHOGENIC	NA	-	-	-	-	-	-	-	-	16,0	0.100
12	98699993	AGCTCTAGTGC	A	PASS	AAChange.refGene=Ptpn21:NM_001146199:exon9:c.808_817del:p.A270Wfs*34,Ptpn21:NM_011877:exon9:c.808_817del:p.A270Wfs*34;AC=1;AF=0.250;ALLELE_END;AN=4;ANNOVAR_DATE=2017-06-01;DP=265;Disease_description.refGene=.;ECNT=2;ExonicFunc.refGene=frameshift_deletion;Expression(GNF/Atlas).refGene=.;Expression(egenetics).refGene=.;Func.refGene=exonic;Function_description.refGene=.;GDI-Phred.refGene=.;GDI.refGe…	-	-	-	-	-	-	-	-	145,4	0.042	-	-	-	-	-	-	-	-	-	-	-	-	-	-		frameshift_deletion	exonic	Ptpn21	.	Ptpn21:NM_001146199:exon9:c.808_817del:p.A270Wfs*34,Ptpn21:NM_011877:exon9:c.808_817del:p.A270Wfs*34	PTPN21	NA	PATHOGENIC	NA	-	-	-	-	-	-	-	-	106,0	0.023
12	98759828	G	A	PASS	AAChange.refGene=Zc3h14:NM_001008506:exon7:c.G971A:p.R324H,Zc3h14:NM_001160107:exon7:c.G971A:p.R324H,Zc3h14:NM_029334:exon7:c.G971A:p.R324H;AC=1;AF=0.250;ALLELE_END;AN=4;ANNOVAR_DATE=2017-06-01;DP=198;Disease_description.refGene=.;ECNT=1;ExonicFunc.refGene=nonsynonymous_SNV;Expression(GNF/Atlas).refGene=.;Expression(egenetics).refGene=.;Func.refGene=exonic;Function_description.refGene=.;GDI-Phred…	-	-	-	-	-	-	-	-	-	-	-	-	-	-	-	-	-	-	-	-	-	-	98,3	0.048		nonsynonymous_SNV	exonic	Zc3h14	.	Zc3h14:NM_001008506:exon7:c.G971A:p.R324H,Zc3h14:NM_001160107:exon7:c.G971A:p.R324H,Zc3h14:NM_029334:exon7:c.G971A:p.R324H	ZC3H14	NA	NA	NA	-	-	-	-	-	-	-	-	-	-
12	98785887	ATTCCTTAGC	A	PASS	AAChange.refGene=.;AC=1;AF=0.250;ALLELE_END;AN=4;ANNOVAR_DATE=2017-06-01;DP=42;Disease_description.refGene=.;ECNT=2;ExonicFunc.refGene=.;Expression(GNF/Atlas).refGene=.;Expression(egenetics).refGene=.;Func.refGene=intronic;Function_description.refGene=.;GDI-Phred.refGene=.;GDI.refGene=.;Gene.refGene=Zc3h14;GeneDetail.refGene=.;Gene_full_name.refGene=.;NLOD=5.42;N_ART_LOD=-1.298e+00;P(HI).refGene=…	-	-	-	-	-	-	-	-	-	-	-	-	-	-	19,2	0.114	-	-	-	-	-	-	-	-		.	intronic	Zc3h14	.	.	ZC3H14	NA	NA	NA	-	-	-	-	-	-	-	-	-	-
12	98785896	C	CAAAAAAAAA	PASS	AAChange.refGene=.;AC=1;AF=0.250;ALLELE_END;AN=4;ANNOVAR_DATE=2017-06-01;DP=32;Disease_description.refGene=.;ECNT=2;ExonicFunc.refGene=.;Expression(GNF/Atlas).refGene=.;Expression(egenetics).refGene=.;Func.refGene=intronic;Function_description.refGene=.;GDI-Phred.refGene=.;GDI.refGene=.;Gene.refGene=Zc3h14;GeneDetail.refGene=.;Gene_full_name.refGene=.;NLOD=4.52;N_ART_LOD=-1.204e+00;P(HI).refGene=…	-	-	-	-	-	-	-	-	-	-	-	-	-	-	15,2	0.118	-	-	-	-	-	-	-	-		.	intronic	Zc3h14	.	.	ZC3H14	NA	NA	NA	-	-	-	-	-	-	-	-	-	-
12	98825344	C	T	PASS	AAChange.refGene=.;AC=1;AF=0.250;ALLELE_END;AN=4;ANNOVAR_DATE=2017-06-01;DP=159;Disease_description.refGene=.;ECNT=2;ExonicFunc.refGene=.;Expression(GNF/Atlas).refGene=.;Expression(egenetics).refGene=.;Func.refGene=intronic;Function_description.refGene=.;GDI-Phred.refGene=.;GDI.refGene=.;Gene.refGene=Eml5;GeneDetail.refGene=.;Gene_full_name.refGene=.;NLOD=25.29;N_ART_LOD=-1.934e+00;P(HI).refGene=…	-	-	-	-	-	-	-	-	-	-	-	-	-	-	69,4	0.053	-	-	-	-	-	-	-	-		.	intronic	Eml5	.	.	EML5	NA	NA	NA	-	-	-	-	-	-	-	-	-	-
12	100347917	T	C	PASS	AAChange.refGene=.;AC=1;AF=0.250;ALLELE_END;AN=4;ANNOVAR_DATE=2017-06-01;DP=110;Disease_description.refGene=.;ECNT=1;ExonicFunc.refGene=.;Expression(GNF/Atlas).refGene=.;Expression(egenetics).refGene=.;Func.refGene=intronic;Function_description.refGene=.;GDI-Phred.refGene=.;GDI.refGene=.;Gene.refGene=Ttc7b;GeneDetail.refGene=.;Gene_full_name.refGene=.;NLOD=10.05;N_ART_LOD=-4.721e-01;P(HI).refGene…	-	-	-	-	-	-	-	-	-	-	50,3	0.121	-	-	-	-	-	-	-	-	-	-	-	-		.	intronic	Ttc7b	.	.	TTC7B	NA	PATHOGENIC	NA	-	-	-	-	-	-	-	-	-	-
12	100654498	G	A	PASS	AAChange.refGene=.;AC=1;AF=0.250;ALLELE_END;AN=4;ANNOVAR_DATE=2017-06-01;DP=145;Disease_description.refGene=.;ECNT=2;ExonicFunc.refGene=.;Expression(GNF/Atlas).refGene=.;Expression(egenetics).refGene=.;Func.refGene=intronic;Function_description.refGene=.;GDI-Phred.refGene=.;GDI.refGene=.;Gene.refGene=Rps6ka5;GeneDetail.refGene=.;Gene_full_name.refGene=.;NLOD=17.92;N_ART_LOD=-1.790e+00;P(HI).refGe…	-	-	-	-	-	-	-	-	-	-	76,5	0.075	-	-	-	-	-	-	-	-	-	-	-	-		.	intronic	Rps6ka5	.	.	RPS6KA5	NA	NA	NA	-	-	-	-	-	-	-	-	-	-
12	100744348	C	A	PASS	AAChange.refGene=.;AC=1;AF=0.250;ALLELE_END;AN=4;ANNOVAR_DATE=2017-06-01;DP=22;Disease_description.refGene=.;ECNT=1;ExonicFunc.refGene=.;Expression(GNF/Atlas).refGene=.;Expression(egenetics).refGene=.;Func.refGene=intergenic;Function_description.refGene=.;GDI-Phred.refGene=.;GDI.refGene=.;Gene.refGene=Rps6ka5\x3b9030617O03Rik;GeneDetail.refGene=dist\x3d19228\x3bdist\x3d34775;Gene_full_name.refGen…	-	-	-	-	-	-	-	-	9,2	0.208	-	-	-	-	-	-	-	-	-	-	-	-	-	-		.	intergenic	Rps6ka5\x3b9030617O03Rik	dist\x3d19228\x3bdist\x3d34775	.	RPS6KA5	NA	NA	NA	-	-	-	-	-	-	-	-	9,0	0.050
12	100744498	C	T	PASS	AAChange.refGene=.;AC=1;AF=0.250;ALLELE_END;AN=4;ANNOVAR_DATE=2017-06-01;DP=158;Disease_description.refGene=.;ECNT=2;ExonicFunc.refGene=.;Expression(GNF/Atlas).refGene=.;Expression(egenetics).refGene=.;Func.refGene=intergenic;Function_description.refGene=.;GDI-Phred.refGene=.;GDI.refGene=.;Gene.refGene=Rps6ka5\x3b9030617O03Rik;GeneDetail.refGene=dist\x3d19378\x3bdist\x3d34625;Gene_full_name.refGe…	-	-	-	-	-	-	-	-	-	-	-	-	48,4	0.090	-	-	-	-	-	-	-	-	-	-		.	intergenic	Rps6ka5\x3b9030617O03Rik	dist\x3d19378\x3bdist\x3d34625	.	RPS6KA5	NA	NA	NA	-	-	-	-	-	-	-	-	-	-
12	101222432	ATCTGG	A	PASS	AAChange.refGene=.;AC=1;AF=0.250;ALLELE_END;AN=4;ANNOVAR_DATE=2017-06-01;DP=48;Disease_description.refGene=.;ECNT=2;ExonicFunc.refGene=.;Expression(GNF/Atlas).refGene=.;Expression(egenetics).refGene=.;Func.refGene=intergenic;Function_description.refGene=.;GDI-Phred.refGene=.;GDI.refGene=.;Gene.refGene=Kif4-ps\x3bCatsperb;GeneDetail.refGene=dist\x3d73160\x3bdist\x3d182236;Gene_full_name.refGene=.;…	-	-	-	-	-	-	-	-	-	-	-	-	-	-	-	-	-	-	16,2	0.111	-	-	-	-		.	intergenic	Kif4-ps\x3bCatsperb	dist\x3d73160\x3bdist\x3d182236	.	KIF4-PS	NA	NA	NA	-	-	-	-	-	-	-	-	-	-
12	102675480	C	A	PASS	AAChange.refGene=.;AC=1;AF=0.250;ALLELE_END;AN=4;ANNOVAR_DATE=2017-06-01;DP=132;Disease_description.refGene=.;ECNT=1;ExonicFunc.refGene=.;Expression(GNF/Atlas).refGene=.;Expression(egenetics).refGene=.;Func.refGene=intronic;Function_description.refGene=.;GDI-Phred.refGene=.;GDI.refGene=.;Gene.refGene=Itpk1;GeneDetail.refGene=.;Gene_full_name.refGene=.;NLOD=18.87;N_ART_LOD=-1.801e+00;P(HI).refGene…	-	-	-	-	-	-	-	-	-	-	-	-	-	-	-	-	-	-	54,3	0.099	-	-	-	-		.	intronic	Itpk1	.	.	ITPK1	NA	PATHOGENIC	NA	-	-	-	-	-	-	-	-	-	-
12	103419428	C	T	PASS	AAChange.refGene=Ddx24:NM_001159502:exon3:c.G915A:p.W305X,Ddx24:NM_020494:exon3:c.G777A:p.W259X;AC=1;AF=0.250;ALLELE_END;AN=4;ANNOVAR_DATE=2017-06-01;DP=172;Disease_description.refGene=.;ECNT=1;ExonicFunc.refGene=stopgain;Expression(GNF/Atlas).refGene=.;Expression(egenetics).refGene=.;Func.refGene=exonic;Function_description.refGene=.;GDI-Phred.refGene=.;GDI.refGene=.;Gene.refGene=Ddx24;GeneDetai…	-	-	-	-	-	-	76,3	0.044	-	-	-	-	-	-	-	-	-	-	-	-	-	-	-	-		stopgain	exonic	Ddx24	.	Ddx24:NM_001159502:exon3:c.G915A:p.W305X,Ddx24:NM_020494:exon3:c.G777A:p.W259X	DDX24	NA	NA	NA	-	-	-	-	-	-	87,0	0.029	-	-
12	104345199	G	A	PASS	AAChange.refGene=.;AC=1;AF=0.250;ALLELE_END;AN=4;ANNOVAR_DATE=2017-06-01;DP=286;Disease_description.refGene=.;ECNT=1;ExonicFunc.refGene=.;Expression(GNF/Atlas).refGene=.;Expression(egenetics).refGene=.;Func.refGene=intronic;Function_description.refGene=.;GDI-Phred.refGene=.;GDI.refGene=.;Gene.refGene=Serpina3k;GeneDetail.refGene=.;Gene_full_name.refGene=.;NLOD=38.74;N_ART_LOD=-2.129e+00;P(HI).ref…	-	-	-	-	-	-	-	-	-	-	-	-	-	-	-	-	-	-	134,4	0.056	-	-	-	-		.	intronic	Serpina3k	.	.	SERPINA3K	NA	NA	NA	-	-	-	-	-	-	-	-	-	-
12	104731057	G	GTTTTTTTTT	PASS	AAChange.refGene=Dicer1:NM_148948:exon3:c.239_240insAAAAAAAAA:p.L79_N80insKKK;AC=1;AF=0.250;ALLELE_END;AN=4;ANNOVAR_DATE=2017-06-01;DP=446;Disease_description.refGene=.;ECNT=1;ExonicFunc.refGene=nonframeshift_insertion;Expression(GNF/Atlas).refGene=.;Expression(egenetics).refGene=.;Func.refGene=exonic;Function_description.refGene=.;GDI-Phred.refGene=.;GDI.refGene=.;Gene.refGene=Dicer1;GeneDetail.…	-	-	-	-	-	-	-	-	-	-	-	-	-	-	195,4	0.032	-	-	-	-	-	-	-	-		nonframeshift_insertion	exonic	Dicer1	.	Dicer1:NM_148948:exon3:c.239_240insAAAAAAAAA:p.L79_N80insKKK	DICER1	NA	PATHOGENIC	NA	-	-	-	-	-	-	-	-	-	-
12	105635025	C	A	PASS	AAChange.refGene=.;AC=1;AF=0.250;ALLELE_END;AN=4;ANNOVAR_DATE=2017-06-01;DP=264;Disease_description.refGene=.;ECNT=1;ExonicFunc.refGene=.;Expression(GNF/Atlas).refGene=.;Expression(egenetics).refGene=.;Func.refGene=intronic;Function_description.refGene=.;GDI-Phred.refGene=.;GDI.refGene=.;Gene.refGene=Atg2b;GeneDetail.refGene=.;Gene_full_name.refGene=.;NLOD=38.18;N_ART_LOD=-2.117e+00;P(HI).refGene…	-	-	-	-	-	-	-	-	-	-	-	-	-	-	119,6	0.066	-	-	-	-	-	-	-	-		.	intronic	Atg2b	.	.	ATG2B	NA	PATHOGENIC	NA	-	-	-	-	-	-	-	-	-	-
12	105710152	C	A	PASS	AAChange.refGene=Ak7:NM_030187:exon2:c.C110A:p.A37D;AC=1;AF=0.250;ALLELE_END;AN=4;ANNOVAR_DATE=2017-06-01;DP=34;Disease_description.refGene=.;ECNT=1;ExonicFunc.refGene=nonsynonymous_SNV;Expression(GNF/Atlas).refGene=.;Expression(egenetics).refGene=.;Func.refGene=exonic;Function_description.refGene=.;GDI-Phred.refGene=.;GDI.refGene=.;Gene.refGene=Ak7;GeneDetail.refGene=.;Gene_full_name.refGene=.;N…	-	-	-	-	-	-	-	-	-	-	-	-	-	-	-	-	-	-	-	-	12,2	0.167	-	-		nonsynonymous_SNV	exonic	Ak7	.	Ak7:NM_030187:exon2:c.C110A:p.A37D	AK7	NA	NA	NA	-	-	-	-	-	-	-	-	-	-
12	105781776	ACTGCTTTT	A	PASS	AAChange.refGene=.;AC=1;AF=0.250;ALLELE_END;AN=4;ANNOVAR_DATE=2017-06-01;DP=152;Disease_description.refGene=.;ECNT=2;ExonicFunc.refGene=.;Expression(GNF/Atlas).refGene=.;Expression(egenetics).refGene=.;Func.refGene=UTR3;Function_description.refGene=.;GDI-Phred.refGene=.;GDI.refGene=.;Gene.refGene=Ak7;GeneDetail.refGene=NM_030187:c.*68_*75delCTGCTTTT;Gene_full_name.refGene=.;NLOD=22.58;N_ART_LOD=-…	-	-	-	-	-	-	-	-	-	-	-	-	-	-	64,5	0.101	-	-	-	-	-	-	-	-		.	UTR3	Ak7	NM_030187:c.*68_*75delCTGCTTTT	.	AK7	NA	NA	NA	-	-	-	-	-	-	-	-	-	-
12	106058750	ACCCCTTTT	A	PASS	AAChange.refGene=.;AC=1;AF=0.250;ALLELE_END;AN=4;ANNOVAR_DATE=2017-06-01;DP=26;Disease_description.refGene=.;ECNT=1;ExonicFunc.refGene=.;Expression(GNF/Atlas).refGene=.;Expression(egenetics).refGene=.;Func.refGene=intronic;Function_description.refGene=.;GDI-Phred.refGene=.;GDI.refGene=.;Gene.refGene=Vrk1;GeneDetail.refGene=.;Gene_full_name.refGene=.;NLOD=2.71;N_ART_LOD=-1.018e+00;P(HI).refGene=.;…	-	-	-	-	-	-	-	-	-	-	-	-	-	-	-	-	-	-	-	-	-	-	11,4	0.281		.	intronic	Vrk1	.	.	VRK1	NA	NA	NA	-	-	-	-	-	-	-	-	-	-
12	110315861	CA	C	PASS	AAChange.refGene=.;AC=1;AF=0.250;ALLELE_END;AN=4;ANNOVAR_DATE=2017-06-01;DP=37;Disease_description.refGene=.;ECNT=1;ExonicFunc.refGene=.;Expression(GNF/Atlas).refGene=.;Expression(egenetics).refGene=.;Func.refGene=intergenic;Function_description.refGene=.;GDI-Phred.refGene=.;GDI.refGene=.;Gene.refGene=Dio3\x3bPpp2r5c;GeneDetail.refGene=dist\x3d34765\x3bdist\x3d131317;Gene_full_name.refGene=.;NLOD…	12,5	0.317	-	-	-	-	-	-	-	-	-	-	-	-	-	-	-	-	-	-	-	-	-	-		.	intergenic	Dio3\x3bPpp2r5c	dist\x3d34765\x3bdist\x3d131317	.	DIO3	NA	NA	NA	18,0	2.079e-03	-	-	-	-	-	-	-	-
12	110617880	G	T	PASS	AAChange.refGene=Dync1h1:NM_030238:exon8:c.G1716T:p.T572T;AC=2;AF=0.250;ALLELE_END;AN=8;ANNOVAR_DATE=2017-06-01;DP=406;Disease_description.refGene=.;ECNT=1;ExonicFunc.refGene=synonymous_SNV;Expression(GNF/Atlas).refGene=.;Expression(egenetics).refGene=.;Func.refGene=exonic;Function_description.refGene=.;GDI-Phred.refGene=.;GDI.refGene=.;Gene.refGene=Dync1h1;GeneDetail.refGene=.;Gene_full_name.ref…	-	-	-	-	-	-	-	-	98,5	0.099	45,47	0.509	-	-	-	-	-	-	-	-	-	-	-	-		synonymous_SNV	exonic	Dync1h1	.	Dync1h1:NM_030238:exon8:c.G1716T:p.T572T	DYNC1H1	NA	PATHOGENIC	Yes (c)	-	-	-	-	-	-	-	-	94,0	0.030
12	110648248	TGCCTCCAAA	T	PASS	AAChange.refGene=.;AC=2;AF=0.250;ALLELE_END;AN=8;ANNOVAR_DATE=2017-06-01;DP=728;Disease_description.refGene=.;ECNT=2;ExonicFunc.refGene=.;Expression(GNF/Atlas).refGene=.;Expression(egenetics).refGene=.;Func.refGene=intronic;Function_description.refGene=.;GDI-Phred.refGene=.;GDI.refGene=.;Gene.refGene=Dync1h1;GeneDetail.refGene=.;Gene_full_name.refGene=.;P(HI).refGene=.;P(rec).refGene=.;POP_AF=0.0…	-	-	-	-	-	-	-	-	-	-	-	-	114,3	0.034	137,6	0.064	-	-	-	-	-	-	-	-		.	intronic	Dync1h1	.	.	DYNC1H1	NA	PATHOGENIC	NA	-	-	-	-	-	-	-	-	-	-
12	110648257	A	ATTTTTTTTT	PASS	AAChange.refGene=.;AC=2;AF=0.250;ALLELE_END;AN=8;ANNOVAR_DATE=2017-06-01;DP=685;Disease_description.refGene=.;ECNT=2;ExonicFunc.refGene=.;Expression(GNF/Atlas).refGene=.;Expression(egenetics).refGene=.;Func.refGene=intronic;Function_description.refGene=.;GDI-Phred.refGene=.;GDI.refGene=.;Gene.refGene=Dync1h1;GeneDetail.refGene=.;Gene_full_name.refGene=.;P(HI).refGene=.;P(rec).refGene=.;POP_AF=0.0…	-	-	-	-	-	-	-	-	-	-	-	-	110,3	0.035	135,5	0.052	-	-	-	-	-	-	-	-		.	intronic	Dync1h1	.	.	DYNC1H1	NA	PATHOGENIC	NA	-	-	-	-	-	-	-	-	-	-
12	110828133	ATGATGTAGGC	A	PASS	AAChange.refGene=.;AC=1;AF=0.250;ALLELE_END;AN=4;ANNOVAR_DATE=2017-06-01;DP=256;Disease_description.refGene=.;ECNT=2;ExonicFunc.refGene=.;Expression(GNF/Atlas).refGene=.;Expression(egenetics).refGene=.;Func.refGene=intronic;Function_description.refGene=.;GDI-Phred.refGene=.;GDI.refGene=.;Gene.refGene=Mok;GeneDetail.refGene=.;Gene_full_name.refGene=.;NLOD=34.92;N_ART_LOD=-2.081e+00;P(HI).refGene=.…	-	-	-	-	-	-	-	-	117,3	0.068	-	-	-	-	-	-	-	-	-	-	-	-	-	-		.	intronic	Mok	.	.	MOK	NA	NA	NA	-	-	-	-	-	-	-	-	116,0	0.032
12	111326560	C	T	PASS	AAChange.refGene=.;AC=1;AF=0.250;ALLELE_END;AN=4;ANNOVAR_DATE=2017-06-01;DP=41;Disease_description.refGene=.;ECNT=2;ExonicFunc.refGene=.;Expression(GNF/Atlas).refGene=.;Expression(egenetics).refGene=.;Func.refGene=intronic;Function_description.refGene=.;GDI-Phred.refGene=.;GDI.refGene=.;Gene.refGene=Cdc42bpb;GeneDetail.refGene=.;Gene_full_name.refGene=.;NLOD=6.92;N_ART_LOD=-1.380e+00;P(HI).refGen…	-	-	-	-	-	-	-	-	-	-	-	-	15,2	0.139	-	-	-	-	-	-	-	-	-	-		.	intronic	Cdc42bpb	.	.	CDC42BPB	NA	NA	NA	-	-	-	-	-	-	-	-	-	-
12	111326561	C	T	PASS	AAChange.refGene=.;AC=1;AF=0.250;ALLELE_END;AN=4;ANNOVAR_DATE=2017-06-01;DP=40;Disease_description.refGene=.;ECNT=2;ExonicFunc.refGene=.;Expression(GNF/Atlas).refGene=.;Expression(egenetics).refGene=.;Func.refGene=intronic;Function_description.refGene=.;GDI-Phred.refGene=.;GDI.refGene=.;Gene.refGene=Cdc42bpb;GeneDetail.refGene=.;Gene_full_name.refGene=.;NLOD=6.92;N_ART_LOD=-1.380e+00;P(HI).refGen…	-	-	-	-	-	-	-	-	-	-	-	-	15,2	0.118	-	-	-	-	-	-	-	-	-	-		.	intronic	Cdc42bpb	.	.	CDC42BPB	NA	NA	NA	-	-	-	-	-	-	-	-	-	-
12	111448465	G	A	PASS	AAChange.refGene=.;AC=1;AF=0.250;ALLELE_END;AN=4;ANNOVAR_DATE=2017-06-01;DP=104;Disease_description.refGene=.;ECNT=1;ExonicFunc.refGene=.;Expression(GNF/Atlas).refGene=.;Expression(egenetics).refGene=.;Func.refGene=intronic;Function_description.refGene=.;GDI-Phred.refGene=.;GDI.refGene=.;Gene.refGene=Tnfaip2;GeneDetail.refGene=.;Gene_full_name.refGene=.;NLOD=18.01;N_ART_LOD=-1.794e+00;P(HI).refGe…	-	-	-	-	-	-	-	-	-	-	-	-	36,3	0.098	-	-	-	-	-	-	-	-	-	-		.	intronic	Tnfaip2	.	.	TNFAIP2	NA	PATHOGENIC	NA	-	-	-	-	-	-	-	-	-	-
12	113130757	G	GTTTTTTTTTT	PASS	AAChange.refGene=.;AC=1;AF=0.250;ALLELE_END;AN=4;ANNOVAR_DATE=2017-06-01;DP=23;Disease_description.refGene=.;ECNT=2;ExonicFunc.refGene=.;Expression(GNF/Atlas).refGene=.;Expression(egenetics).refGene=.;Func.refGene=intronic;Function_description.refGene=.;GDI-Phred.refGene=.;GDI.refGene=.;Gene.refGene=Mta1;GeneDetail.refGene=.;Gene_full_name.refGene=.;NLOD=2.41;N_ART_LOD=-9.542e-01;P(HI).refGene=.;…	-	-	-	-	-	-	-	-	-	-	-	-	-	-	-	-	-	-	-	-	-	-	13,2	0.133		.	intronic	Mta1	.	.	MTA1	NA	NA	NA	-	-	-	-	-	-	-	-	-	-
12	113807201	G	T	PASS	AAChange.refGene=.;AC=1;AF=0.250;ALLELE_END;AN=4;ANNOVAR_DATE=2017-06-01;DP=22;Disease_description.refGene=.;ECNT=1;ExonicFunc.refGene=.;Expression(GNF/Atlas).refGene=.;Expression(egenetics).refGene=.;Func.refGene=intergenic;Function_description.refGene=.;GDI-Phred.refGene=.;GDI.refGene=.;Gene.refGene=Adam6a\x3bMir7094-1;GeneDetail.refGene=dist\x3d260787\x3bdist\x3d662206;Gene_full_name.refGene=.…	-	-	-	-	-	-	-	-	-	-	-	-	-	-	11,2	0.154	-	-	-	-	-	-	-	-		.	intergenic	Adam6a\x3bMir7094-1	dist\x3d260787\x3bdist\x3d662206	.	ADAM6A	NA	NA	NA	-	-	-	-	-	-	-	-	-	-
12	114093963	TGAGG	T	PASS	AAChange.refGene=.;AC=1;AF=0.250;ALLELE_END;AN=4;ANNOVAR_DATE=2017-06-01;DP=376;Disease_description.refGene=.;ECNT=2;ExonicFunc.refGene=.;Expression(GNF/Atlas).refGene=.;Expression(egenetics).refGene=.;Func.refGene=intergenic;Function_description.refGene=.;GDI-Phred.refGene=.;GDI.refGene=.;Gene.refGene=Adam6a\x3bMir7094-1;GeneDetail.refGene=dist\x3d547550\x3bdist\x3d375440;Gene_full_name.refGene=…	-	-	-	-	-	-	-	-	-	-	-	-	-	-	137,4	0.038	-	-	-	-	-	-	-	-		.	intergenic	Adam6a\x3bMir7094-1	dist\x3d547550\x3bdist\x3d375440	.	ADAM6A	NA	NA	NA	-	-	-	-	-	-	-	-	-	-
12	114093970	G	T	PASS	AAChange.refGene=.;AC=1;AF=0.250;ALLELE_END;AN=4;ANNOVAR_DATE=2017-06-01;DP=380;Disease_description.refGene=.;ECNT=2;ExonicFunc.refGene=.;Expression(GNF/Atlas).refGene=.;Expression(egenetics).refGene=.;Func.refGene=intergenic;Function_description.refGene=.;GDI-Phred.refGene=.;GDI.refGene=.;Gene.refGene=Adam6a\x3bMir7094-1;GeneDetail.refGene=dist\x3d547556\x3bdist\x3d375437;Gene_full_name.refGene=…	-	-	-	-	-	-	-	-	-	-	-	-	-	-	141,4	0.031	-	-	-	-	-	-	-	-		.	intergenic	Adam6a\x3bMir7094-1	dist\x3d547556\x3bdist\x3d375437	.	ADAM6A	NA	NA	NA	-	-	-	-	-	-	-	-	-	-
12	114479119	G	A	PASS	AAChange.refGene=.;AC=1;AF=0.250;ALLELE_END;AN=4;ANNOVAR_DATE=2017-06-01;DP=441;Disease_description.refGene=.;ECNT=1;ExonicFunc.refGene=.;Expression(GNF/Atlas).refGene=.;Expression(egenetics).refGene=.;Func.refGene=intergenic;Function_description.refGene=.;GDI-Phred.refGene=.;GDI.refGene=.;Gene.refGene=Mir7094-1\x3bMir7094-2;GeneDetail.refGene=dist\x3d9653\x3bdist\x3d34516;Gene_full_name.refGene=…	-	-	-	-	-	-	-	-	-	-	-	-	-	-	-	-	-	-	-	-	202,5	0.056	-	-		.	intergenic	Mir7094-1\x3bMir7094-2	dist\x3d9653\x3bdist\x3d34516	.	MIR7094-1	NA	NA	NA	-	-	-	-	-	-	-	-	-	-
12	115519659	G	A	PASS	AAChange.refGene=.;AC=1;AF=0.250;ALLELE_END;AN=4;ANNOVAR_DATE=2017-06-01;DP=241;Disease_description.refGene=.;ECNT=2;ExonicFunc.refGene=.;Expression(GNF/Atlas).refGene=.;Expression(egenetics).refGene=.;Func.refGene=intergenic;Function_description.refGene=.;GDI-Phred.refGene=.;GDI.refGene=.;Gene.refGene=Mir7094-2\x3bMir6388;GeneDetail.refGene=dist\x3d1005965\x3bdist\x3d176061;Gene_full_name.refGen…	-	-	-	-	-	-	-	-	-	-	-	-	-	-	-	-	-	-	-	-	128,3	0.023	-	-		.	intergenic	Mir7094-2\x3bMir6388	dist\x3d1005965\x3bdist\x3d176061	.	MIR7094-2	NA	NA	NA	-	-	-	-	-	-	-	-	-	-
12	116216655	A	AGGATCAAGTTGGTACACAGTAC	PASS	AAChange.refGene=.;AC=1;AF=0.250;ALLELE_END;AN=4;ANNOVAR_DATE=2017-06-01;DP=82;Disease_description.refGene=.;ECNT=1;ExonicFunc.refGene=.;Expression(GNF/Atlas).refGene=.;Expression(egenetics).refGene=.;Func.refGene=intronic;Function_description.refGene=.;GDI-Phred.refGene=.;GDI.refGene=.;Gene.refGene=Wdr60;GeneDetail.refGene=.;Gene_full_name.refGene=.;NLOD=12.18;N_ART_LOD=-1.634e+00;P(HI).refGene=…	-	-	-	-	-	-	-	-	-	-	31,4	0.142	-	-	-	-	-	-	-	-	-	-	-	-		.	intronic	Wdr60	.	.	WDR60	NA	NA	NA	-	-	-	-	-	-	-	-	-	-
12	116323676	T	G	PASS	AAChange.refGene=.;AC=1;AF=0.250;ALLELE_END;AN=4;ANNOVAR_DATE=2017-06-01;DP=23;Disease_description.refGene=.;ECNT=1;ExonicFunc.refGene=.;Expression(GNF/Atlas).refGene=.;Expression(egenetics).refGene=.;Func.refGene=intronic;Function_description.refGene=.;GDI-Phred.refGene=.;GDI.refGene=.;Gene.refGene=Esyt2;GeneDetail.refGene=.;Gene_full_name.refGene=.;NLOD=4.82;N_ART_LOD=-1.230e+00;P(HI).refGene=.…	-	-	-	-	-	-	-	-	-	-	-	-	-	-	-	-	-	-	-	-	-	-	4,2	0.357		.	intronic	Esyt2	.	.	ESYT2	NA	NA	NA	-	-	-	-	-	-	-	-	-	-
12	116346405	C	T	PASS	AAChange.refGene=.;AC=1;AF=0.250;ALLELE_END;AN=4;ANNOVAR_DATE=2017-06-01;DP=95;Disease_description.refGene=.;ECNT=2;ExonicFunc.refGene=.;Expression(GNF/Atlas).refGene=.;Expression(egenetics).refGene=.;Func.refGene=intronic;Function_description.refGene=.;GDI-Phred.refGene=.;GDI.refGene=.;Gene.refGene=Esyt2;GeneDetail.refGene=.;Gene_full_name.refGene=.;NLOD=15.54;N_ART_LOD=-1.448e+00;P(HI).refGene=…	-	-	-	-	-	-	-	-	-	-	-	-	32,3	0.097	-	-	-	-	-	-	-	-	-	-		.	intronic	Esyt2	.	.	ESYT2	NA	NA	NA	-	-	-	-	-	-	-	-	-	-
12	116347699	TGCTGAAC	T	PASS	AAChange.refGene=.;AC=1;AF=0.250;ALLELE_END;AN=4;ANNOVAR_DATE=2017-06-01;DP=355;Disease_description.refGene=.;ECNT=2;ExonicFunc.refGene=.;Expression(GNF/Atlas).refGene=.;Expression(egenetics).refGene=.;Func.refGene=intronic;Function_description.refGene=.;GDI-Phred.refGene=.;GDI.refGene=.;Gene.refGene=Esyt2;GeneDetail.refGene=.;Gene_full_name.refGene=.;NLOD=57.10;N_ART_LOD=-2.290e+00;P(HI).refGene…	-	-	-	-	-	-	-	-	-	-	-	-	-	-	146,4	0.046	-	-	-	-	-	-	-	-		.	intronic	Esyt2	.	.	ESYT2	NA	NA	NA	-	-	-	-	-	-	-	-	-	-
12	116347706	C	CTTTTTTT	PASS	AAChange.refGene=.;AC=1;AF=0.250;ALLELE_END;AN=4;ANNOVAR_DATE=2017-06-01;DP=335;Disease_description.refGene=.;ECNT=2;ExonicFunc.refGene=.;Expression(GNF/Atlas).refGene=.;Expression(egenetics).refGene=.;Func.refGene=intronic;Function_description.refGene=.;GDI-Phred.refGene=.;GDI.refGene=.;Gene.refGene=Esyt2;GeneDetail.refGene=.;Gene_full_name.refGene=.;NLOD=55.29;N_ART_LOD=-2.275e+00;P(HI).refGene…	-	-	-	-	-	-	-	-	-	-	-	-	-	-	136,4	0.039	-	-	-	-	-	-	-	-		.	intronic	Esyt2	.	.	ESYT2	NA	NA	NA	-	-	-	-	-	-	-	-	-	-
12	117276605	C	T	PASS	AAChange.refGene=Ptprn2:NM_011215:exon23:c.C2981T:p.A994V;AC=1;AF=0.250;ALLELE_END;AN=4;ANNOVAR_DATE=2017-06-01;DP=279;Disease_description.refGene=.;ECNT=1;ExonicFunc.refGene=nonsynonymous_SNV;Expression(GNF/Atlas).refGene=.;Expression(egenetics).refGene=.;Func.refGene=exonic;Function_description.refGene=.;GDI-Phred.refGene=.;GDI.refGene=.;Gene.refGene=Ptprn2;GeneDetail.refGene=.;Gene_full_name.r…	-	-	-	-	-	-	-	-	140,3	0.035	-	-	-	-	-	-	-	-	-	-	-	-	-	-		nonsynonymous_SNV	exonic	Ptprn2	.	Ptprn2:NM_011215:exon23:c.C2981T:p.A994V	PTPRN2	NA	PATHOGENIC	NA	-	-	-	-	-	-	-	-	120,1	0.051
12	118196674	A	AGGTCATT	PASS	AAChange.refGene=Dnah11:NM_010060:exon2:c.319_320insAATGACC:p.L107Qfs*2;AC=1;AF=0.250;ALLELE_END;AN=4;ANNOVAR_DATE=2017-06-01;DP=340;Disease_description.refGene=.;ECNT=2;ExonicFunc.refGene=stopgain;Expression(GNF/Atlas).refGene=.;Expression(egenetics).refGene=.;Func.refGene=exonic;Function_description.refGene=.;GDI-Phred.refGene=.;GDI.refGene=.;Gene.refGene=Dnah11;GeneDetail.refGene=.;Gene_full_n…	-	-	-	-	-	-	-	-	-	-	-	-	145,3	0.032	-	-	-	-	-	-	-	-	-	-		stopgain	exonic	Dnah11	.	Dnah11:NM_010060:exon2:c.319_320insAATGACC:p.L107Qfs*2	DNAH11	NA	NA	NA	-	-	-	-	-	-	-	-	-	-
12	118196678	T	TACACATGTAACTGCATTCCTA	PASS	AAChange.refGene=Dnah11:NM_010060:exon2:c.315_316insTAGGAATGCAGTTACATGTGT:p.K106*;AC=1;AF=0.250;ALLELE_END;AN=4;ANNOVAR_DATE=2017-06-01;DP=337;Disease_description.refGene=.;ECNT=2;ExonicFunc.refGene=stopgain;Expression(GNF/Atlas).refGene=.;Expression(egenetics).refGene=.;Func.refGene=exonic;Function_description.refGene=.;GDI-Phred.refGene=.;GDI.refGene=.;Gene.refGene=Dnah11;GeneDetail.refGene=.;G…	-	-	-	-	-	-	-	-	-	-	-	-	148,3	0.026	-	-	-	-	-	-	-	-	-	-		stopgain	exonic	Dnah11	.	Dnah11:NM_010060:exon2:c.315_316insTAGGAATGCAGTTACATGTGT:p.K106*	DNAH11	NA	NA	NA	-	-	-	-	-	-	-	-	-	-
13	3373012	G	A	PASS	AAChange.refGene=.;AC=1;AF=0.250;ALLELE_END;AN=4;ANNOVAR_DATE=2017-06-01;DP=31;Disease_description.refGene=.;ECNT=1;ExonicFunc.refGene=.;Expression(GNF/Atlas).refGene=.;Expression(egenetics).refGene=.;Func.refGene=intergenic;Function_description.refGene=.;GDI-Phred.refGene=.;GDI.refGene=.;Gene.refGene=Speer6-ps1\x3b2810429I04Rik;GeneDetail.refGene=dist\x3d183334\x3bdist\x3d105291;Gene_full_name.r…	-	-	-	-	-	-	-	-	-	-	19,2	0.095	-	-	-	-	-	-	-	-	-	-	-	-		.	intergenic	Speer6-ps1\x3b2810429I04Rik	dist\x3d183334\x3bdist\x3d105291	.	SPEER6-PS1	NA	NA	NA	-	-	-	-	-	-	-	-	-	-
13	3556921	C	T	PASS	AAChange.refGene=.;AC=1;AF=0.250;ALLELE_END;AN=4;ANNOVAR_DATE=2017-06-01;DP=144;Disease_description.refGene=.;ECNT=1;ExonicFunc.refGene=.;Expression(GNF/Atlas).refGene=.;Expression(egenetics).refGene=.;Func.refGene=intronic;Function_description.refGene=.;GDI-Phred.refGene=.;GDI.refGene=.;Gene.refGene=Gdi2;GeneDetail.refGene=.;Gene_full_name.refGene=.;NLOD=21.08;N_ART_LOD=-1.818e+00;P(HI).refGene=…	-	-	-	-	-	-	-	-	-	-	-	-	45,6	0.141	-	-	-	-	-	-	-	-	-	-		.	intronic	Gdi2	.	.	GDI2	NA	PATHOGENIC	NA	-	-	-	-	-	-	-	-	-	-
13	9621752	C	A	PASS	AAChange.refGene=.;AC=1;AF=0.250;ALLELE_END;AN=4;ANNOVAR_DATE=2017-06-01;DP=44;Disease_description.refGene=.;ECNT=1;ExonicFunc.refGene=.;Expression(GNF/Atlas).refGene=.;Expression(egenetics).refGene=.;Func.refGene=intronic;Function_description.refGene=.;GDI-Phred.refGene=.;GDI.refGene=.;Gene.refGene=Dip2c;GeneDetail.refGene=.;Gene_full_name.refGene=.;NLOD=7.22;N_ART_LOD=-1.398e+00;P(HI).refGene=.…	-	-	-	-	-	-	-	-	-	-	-	-	18,2	0.100	-	-	-	-	-	-	-	-	-	-		.	intronic	Dip2c	.	.	DIP2C	NA	PATHOGENIC	NA	-	-	-	-	-	-	-	-	-	-
13	11585572	G	A	PASS	AAChange.refGene=.;AC=1;AF=0.250;ALLELE_END;AN=4;ANNOVAR_DATE=2017-06-01;DP=169;Disease_description.refGene=.;ECNT=1;ExonicFunc.refGene=.;Expression(GNF/Atlas).refGene=.;Expression(egenetics).refGene=.;Func.refGene=intronic;Function_description.refGene=.;GDI-Phred.refGene=.;GDI.refGene=.;Gene.refGene=Ryr2;GeneDetail.refGene=.;Gene_full_name.refGene=.;NLOD=19.52;N_ART_LOD=-1.828e+00;P(HI).refGene=…	-	-	-	-	-	-	-	-	-	-	91,5	0.075	-	-	-	-	-	-	-	-	-	-	-	-		.	intronic	Ryr2	.	.	RYR2	NA	PATHOGENIC	NA	-	-	-	-	-	-	-	-	-	-
13	11750937	C	A	PASS	AAChange.refGene=Ryr2:NM_023868:exon31:c.G3912T:p.L1304L;AC=1;AF=0.250;ALLELE_END;AN=4;ANNOVAR_DATE=2017-06-01;DP=360;Disease_description.refGene=.;ECNT=1;ExonicFunc.refGene=synonymous_SNV;Expression(GNF/Atlas).refGene=.;Expression(egenetics).refGene=.;Func.refGene=exonic;Function_description.refGene=.;GDI-Phred.refGene=.;GDI.refGene=.;Gene.refGene=Ryr2;GeneDetail.refGene=.;Gene_full_name.refGene…	-	-	-	-	-	-	-	-	-	-	-	-	149,3	0.059	-	-	-	-	-	-	-	-	-	-		synonymous_SNV	exonic	Ryr2	.	Ryr2:NM_023868:exon31:c.G3912T:p.L1304L	RYR2	NA	PATHOGENIC	NA	-	-	-	-	-	-	-	-	-	-
13	11940350	C	T	PASS	AAChange.refGene=.;AC=1;AF=0.250;ALLELE_END;AN=4;ANNOVAR_DATE=2017-06-01;DP=661;Disease_description.refGene=.;ECNT=1;ExonicFunc.refGene=.;Expression(GNF/Atlas).refGene=.;Expression(egenetics).refGene=.;Func.refGene=intronic;Function_description.refGene=.;GDI-Phred.refGene=.;GDI.refGene=.;Gene.refGene=Ryr2;GeneDetail.refGene=.;Gene_full_name.refGene=.;NLOD=96.90;N_ART_LOD=-2.519e+00;P(HI).refGene=…	-	-	-	-	-	-	-	-	-	-	-	-	-	-	307,4	0.031	-	-	-	-	-	-	-	-		.	intronic	Ryr2	.	.	RYR2	NA	PATHOGENIC	NA	-	-	-	-	-	-	-	-	-	-
13	13954759	C	T	PASS	AAChange.refGene=.;AC=1;AF=0.250;ALLELE_END;AN=4;ANNOVAR_DATE=2017-06-01;DP=29;Disease_description.refGene=.;ECNT=1;ExonicFunc.refGene=.;Expression(GNF/Atlas).refGene=.;Expression(egenetics).refGene=.;Func.refGene=UTR5;Function_description.refGene=.;GDI-Phred.refGene=.;GDI.refGene=.;Gene.refGene=B3galnt2;GeneDetail.refGene=NM_178640:c.-46C>T;Gene_full_name.refGene=.;NLOD=3.01;N_ART_LOD=-1.058e+00…	-	-	-	-	-	-	-	-	-	-	-	-	-	-	-	-	-	-	-	-	16,2	0.111	-	-		.	UTR5	B3galnt2	NM_178640:c.-46C>T	.	B3GALNT2	NA	NA	NA	-	-	-	-	-	-	-	-	-	-
13	17728202	G	A	PASS	AAChange.refGene=.;AC=1;AF=0.250;ALLELE_END;AN=4;ANNOVAR_DATE=2017-06-01;DP=141;Disease_description.refGene=.;ECNT=1;ExonicFunc.refGene=.;Expression(GNF/Atlas).refGene=.;Expression(egenetics).refGene=.;Func.refGene=intronic;Function_description.refGene=.;GDI-Phred.refGene=.;GDI.refGene=.;Gene.refGene=Cdk13;GeneDetail.refGene=.;Gene_full_name.refGene=.;NLOD=18.35;N_ART_LOD=-1.798e+00;P(HI).refGene…	-	-	-	-	-	-	-	-	-	-	-	-	-	-	-	-	-	-	-	-	-	-	67,5	0.104		.	intronic	Cdk13	.	.	CDK13	NA	PATHOGENIC	NA	-	-	-	-	-	-	-	-	-	-
13	18811581	TGACATCACC	T	PASS	AAChange.refGene=Vps41:NM_172120:exon9:c.583_591del:p.D195Sfs*657;AC=1;AF=0.250;ALLELE_END;AN=4;ANNOVAR_DATE=2017-06-01;DP=299;Disease_description.refGene=.;ECNT=2;ExonicFunc.refGene=nonframeshift_deletion;Expression(GNF/Atlas).refGene=.;Expression(egenetics).refGene=.;Func.refGene=exonic;Function_description.refGene=.;GDI-Phred.refGene=.;GDI.refGene=.;Gene.refGene=Vps41;GeneDetail.refGene=.;Gene…	-	-	-	-	-	-	-	-	-	-	-	-	-	-	132,4	0.056	-	-	-	-	-	-	-	-		nonframeshift_deletion	exonic	Vps41	.	Vps41:NM_172120:exon9:c.583_591del:p.D195Sfs*657	VPS41	NA	PATHOGENIC	NA	-	-	-	-	-	-	-	-	-	-
13	19100372	TCCCACTAAA	T	PASS	AAChange.refGene=.;AC=1;AF=0.250;ALLELE_END;AN=4;ANNOVAR_DATE=2017-06-01;DP=22;Disease_description.refGene=.;ECNT=2;ExonicFunc.refGene=.;Expression(GNF/Atlas).refGene=.;Expression(egenetics).refGene=.;Func.refGene=intronic;Function_description.refGene=.;GDI-Phred.refGene=.;GDI.refGene=.;Gene.refGene=Amph;GeneDetail.refGene=.;Gene_full_name.refGene=.;NLOD=4.21;N_ART_LOD=-1.176e+00;P(HI).refGene=.;…	-	-	-	-	-	-	-	-	-	-	6,2	0.250	-	-	-	-	-	-	-	-	-	-	-	-		.	intronic	Amph	.	.	AMPH	NA	PATHOGENIC	NA	-	-	-	-	-	-	-	-	-	-
13	19100381	A	ATTTTTTTTT	PASS	AAChange.refGene=.;AC=1;AF=0.250;ALLELE_END;AN=4;ANNOVAR_DATE=2017-06-01;DP=22;Disease_description.refGene=.;ECNT=2;ExonicFunc.refGene=.;Expression(GNF/Atlas).refGene=.;Expression(egenetics).refGene=.;Func.refGene=intronic;Function_description.refGene=.;GDI-Phred.refGene=.;GDI.refGene=.;Gene.refGene=Amph;GeneDetail.refGene=.;Gene_full_name.refGene=.;NLOD=4.21;N_ART_LOD=-1.176e+00;P(HI).refGene=.;…	-	-	-	-	-	-	-	-	-	-	6,2	0.250	-	-	-	-	-	-	-	-	-	-	-	-		.	intronic	Amph	.	.	AMPH	NA	PATHOGENIC	NA	-	-	-	-	-	-	-	-	-	-
13	19376403	C	T	PASS	AAChange.refGene=Stard3nl:NM_024270:exon2:c.G201A:p.T67T;AC=1;AF=0.250;ALLELE_END;AN=4;ANNOVAR_DATE=2017-06-01;DP=246;Disease_description.refGene=.;ECNT=1;ExonicFunc.refGene=synonymous_SNV;Expression(GNF/Atlas).refGene=.;Expression(egenetics).refGene=.;Func.refGene=exonic;Function_description.refGene=.;GDI-Phred.refGene=.;GDI.refGene=.;Gene.refGene=Stard3nl;GeneDetail.refGene=.;Gene_full_name.ref…	-	-	-	-	-	-	-	-	-	-	120,7	0.080	-	-	-	-	-	-	-	-	-	-	-	-		synonymous_SNV	exonic	Stard3nl	.	Stard3nl:NM_024270:exon2:c.G201A:p.T67T	STARD3NL	NA	NA	NA	-	-	-	-	-	-	-	-	-	-
13	20705150	T	C	PASS	AAChange.refGene=.;AC=1;AF=0.250;ALLELE_END;AN=4;ANNOVAR_DATE=2017-06-01;DP=1072;Disease_description.refGene=.;ECNT=1;ExonicFunc.refGene=.;Expression(GNF/Atlas).refGene=.;Expression(egenetics).refGene=.;Func.refGene=intergenic;Function_description.refGene=.;GDI-Phred.refGene=.;GDI.refGene=.;Gene.refGene=Elmo1\x3bAoah;GeneDetail.refGene=dist\x3d96794\x3bdist\x3d88963;Gene_full_name.refGene=.;NLOD=…	-	-	-	-	-	-	-	-	558,5	0.028	-	-	-	-	-	-	-	-	-	-	-	-	-	-		.	intergenic	Elmo1\x3bAoah	dist\x3d96794\x3bdist\x3d88963	.	ELMO1	NA	PATHOGENIC	NA	-	-	-	-	-	-	-	-	462,0	0.029
13	21722258	G	A	PASS	AAChange.refGene=Hist1h2bm:NM_178200:exon1:c.G161A:p.G54D;AC=1;AF=0.250;ALLELE_END;AN=4;ANNOVAR_DATE=2017-06-01;DP=189;Disease_description.refGene=.;ECNT=1;ExonicFunc.refGene=nonsynonymous_SNV;Expression(GNF/Atlas).refGene=.;Expression(egenetics).refGene=.;Func.refGene=exonic;Function_description.refGene=.;GDI-Phred.refGene=.;GDI.refGene=.;Gene.refGene=Hist1h2bm;GeneDetail.refGene=.;Gene_full_nam…	83,3	0.047	-	-	-	-	-	-	-	-	-	-	-	-	-	-	-	-	-	-	-	-	-	-		nonsynonymous_SNV	exonic	Hist1h2bm	.	Hist1h2bm:NM_178200:exon1:c.G161A:p.G54D	HIST1H2BM	NA	NA	NA	94,1	0.041	-	-	-	-	-	-	-	-
13	21787205	C	T	PASS	AAChange.refGene=Hist1h2an:NM_178184:exon1:c.G14A:p.G5D;AC=1;AF=0.250;ALLELE_END;AN=4;ANNOVAR_DATE=2017-06-01;DP=306;Disease_description.refGene=.;ECNT=1;ExonicFunc.refGene=nonsynonymous_SNV;Expression(GNF/Atlas).refGene=.;Expression(egenetics).refGene=.;Func.refGene=exonic;Function_description.refGene=.;GDI-Phred.refGene=.;GDI.refGene=.;Gene.refGene=Hist1h2an;GeneDetail.refGene=.;Gene_full_name.…	-	-	-	-	-	-	-	-	137,3	0.030	-	-	-	-	-	-	-	-	-	-	-	-	-	-		nonsynonymous_SNV	exonic	Hist1h2an	.	Hist1h2an:NM_178184:exon1:c.G14A:p.G5D	HIST1H2AN	NA	NA	NA	-	-	-	-	-	-	-	-	162,0	7.387e-03
13	22395287	G	A	PASS	AAChange.refGene=Vmn1r200:NM_134212:exon1:c.G259A:p.E87K;AC=1;AF=0.250;ALLELE_END;AN=4;ANNOVAR_DATE=2017-06-01;DP=970;Disease_description.refGene=.;ECNT=1;ExonicFunc.refGene=nonsynonymous_SNV;Expression(GNF/Atlas).refGene=.;Expression(egenetics).refGene=.;Func.refGene=exonic;Function_description.refGene=.;GDI-Phred.refGene=.;GDI.refGene=.;Gene.refGene=Vmn1r200;GeneDetail.refGene=.;Gene_full_name.…	-	-	-	-	-	-	-	-	-	-	467,14	0.052	-	-	-	-	-	-	-	-	-	-	-	-		nonsynonymous_SNV	exonic	Vmn1r200	.	Vmn1r200:NM_134212:exon1:c.G259A:p.E87K	VMN1R200	NA	NA	NA	-	-	-	-	-	-	-	-	-	-
13	23382494	G	T	PASS	AAChange.refGene=.;AC=1;AF=0.250;ALLELE_END;AN=4;ANNOVAR_DATE=2017-06-01;DP=235;Disease_description.refGene=.;ECNT=1;ExonicFunc.refGene=.;Expression(GNF/Atlas).refGene=.;Expression(egenetics).refGene=.;Func.refGene=ncRNA_intronic;Function_description.refGene=.;GDI-Phred.refGene=.;GDI.refGene=.;Gene.refGene=4930586N03Rik;GeneDetail.refGene=.;Gene_full_name.refGene=.;NLOD=33.48;N_ART_LOD=-2.056e+00…	-	-	-	-	-	-	-	-	-	-	-	-	-	-	105,3	0.053	-	-	-	-	-	-	-	-		.	ncRNA_intronic	4930586N03Rik	.	.	4930586N03RIK	NA	NA	NA	-	-	-	-	-	-	-	-	-	-
13	23575882	C	T	PASS	AAChange.refGene=Hist1h3d:NM_178204:exon1:c.C81T:p.R27R;AC=1;AF=0.250;ALLELE_END;AN=4;ANNOVAR_DATE=2017-06-01;DP=316;Disease_description.refGene=.;ECNT=2;ExonicFunc.refGene=synonymous_SNV;Expression(GNF/Atlas).refGene=.;Expression(egenetics).refGene=.;Func.refGene=exonic;Function_description.refGene=.;GDI-Phred.refGene=.;GDI.refGene=.;Gene.refGene=Hist1h3d;GeneDetail.refGene=.;Gene_full_name.refG…	-	-	-	-	-	-	-	-	-	-	145,3	0.053	-	-	-	-	-	-	-	-	-	-	-	-		synonymous_SNV	exonic	Hist1h3d	.	Hist1h3d:NM_178204:exon1:c.C81T:p.R27R	HIST1H3D	NA	PATHOGENIC	NA	-	-	-	-	-	-	-	-	-	-
13	23575884	A	T	PASS	AAChange.refGene=Hist1h3d:NM_178204:exon1:c.A83T:p.K28M;AC=1;AF=0.250;ALLELE_END;AN=4;ANNOVAR_DATE=2017-06-01;DP=297;Disease_description.refGene=.;ECNT=2;ExonicFunc.refGene=nonsynonymous_SNV;Expression(GNF/Atlas).refGene=.;Expression(egenetics).refGene=.;Func.refGene=exonic;Function_description.refGene=.;GDI-Phred.refGene=.;GDI.refGene=.;Gene.refGene=Hist1h3d;GeneDetail.refGene=.;Gene_full_name.r…	-	-	-	-	-	-	-	-	-	-	149,3	0.027	-	-	-	-	-	-	-	-	-	-	-	-		nonsynonymous_SNV	exonic	Hist1h3d	.	Hist1h3d:NM_178204:exon1:c.A83T:p.K28M	HIST1H3D	NA	PATHOGENIC	NA	-	-	-	-	-	-	-	-	-	-
13	23706273	C	A	PASS	AAChange.refGene=.;AC=1;AF=0.250;ALLELE_END;AN=4;ANNOVAR_DATE=2017-06-01;DP=25;Disease_description.refGene=.;ECNT=2;ExonicFunc.refGene=.;Expression(GNF/Atlas).refGene=.;Expression(egenetics).refGene=.;Func.refGene=intronic;Function_description.refGene=.;GDI-Phred.refGene=.;GDI.refGene=.;Gene.refGene=Hfe;GeneDetail.refGene=.;Gene_full_name.refGene=.;NLOD=4.52;N_ART_LOD=-1.204e+00;P(HI).refGene=.;P…	-	-	-	-	-	-	-	-	-	-	-	-	-	-	-	-	8,2	0.200	-	-	-	-	-	-		.	intronic	Hfe	.	.	HFE	NA	NA	NA	-	-	-	-	-	-	-	-	-	-
13	24196027	C	T	PASS	AAChange.refGene=.;AC=2;AF=0.250;ALLELE_END;AN=8;ANNOVAR_DATE=2017-06-01;DP=1097;Disease_description.refGene=.;ECNT=1;ExonicFunc.refGene=.;Expression(GNF/Atlas).refGene=.;Expression(egenetics).refGene=.;Func.refGene=intronic;Function_description.refGene=.;GDI-Phred.refGene=.;GDI.refGene=.;Gene.refGene=Carmil1;GeneDetail.refGene=.;Gene_full_name.refGene=.;P(HI).refGene=.;P(rec).refGene=.;POP_AF=0.…	-	-	-	-	-	-	-	-	-	-	233,6	0.056	-	-	-	-	-	-	279,19	0.084	-	-	-	-		.	intronic	Carmil1	.	.	CARMIL1	NA	PATHOGENIC	NA	-	-	-	-	-	-	-	-	-	-
13	24417299	TCGAAATAAG	T	PASS	AAChange.refGene=Cmah:NM_001284520:exon3:c.88_96del:p.R30Tfs*500,Cmah:NM_007717:exon3:c.88_96del:p.R30Tfs*546,Cmah:NM_001111110:exon4:c.88_96del:p.R30Tfs*546,Cmah:NM_001284519:exon5:c.88_96del:p.R30Tfs*546;AC=1;AF=0.250;ALLELE_END;AN=4;ANNOVAR_DATE=2017-06-01;DP=213;Disease_description.refGene=.;ECNT=2;ExonicFunc.refGene=nonframeshift_deletion;Expression(GNF/Atlas).refGene=.;Expression(egenetics)…	-	-	-	-	-	-	-	-	-	-	-	-	-	-	-	-	-	-	101,3	0.055	-	-	-	-		nonframeshift_deletion	exonic	Cmah	.	Cmah:NM_001284520:exon3:c.88_96del:p.R30Tfs*500,Cmah:NM_007717:exon3:c.88_96del:p.R30Tfs*546,Cmah:NM_001111110:exon4:c.88_96del:p.R30Tfs*546,Cmah:NM_001284519:exon5:c.88_96del:p.R30Tfs*546	CMAH	NA	NA	NA	-	-	-	-	-	-	-	-	-	-
13	24417308	G	GTTTTTTTTT	PASS	AAChange.refGene=Cmah:NM_001284520:exon3:c.96_97insTTTTTTTTT:p.K32_T33insFFF,Cmah:NM_007717:exon3:c.96_97insTTTTTTTTT:p.K32_T33insFFF,Cmah:NM_001111110:exon4:c.96_97insTTTTTTTTT:p.K32_T33insFFF,Cmah:NM_001284519:exon5:c.96_97insTTTTTTTTT:p.K32_T33insFFF;AC=1;AF=0.250;ALLELE_END;AN=4;ANNOVAR_DATE=2017-06-01;DP=200;Disease_description.refGene=.;ECNT=2;ExonicFunc.refGene=nonframeshift_insertion;Expr…	-	-	-	-	-	-	-	-	-	-	-	-	-	-	-	-	-	-	98,3	0.052	-	-	-	-		nonframeshift_insertion	exonic	Cmah	.	Cmah:NM_001284520:exon3:c.96_97insTTTTTTTTT:p.K32_T33insFFF,Cmah:NM_007717:exon3:c.96_97insTTTTTTTTT:p.K32_T33insFFF,Cmah:NM_001111110:exon4:c.96_97insTTTTTTTTT:p.K32_T33insFFF,Cmah:NM_001284519:exon5:c.96_97insTTTTTTTTT:p.K32_T33insFFF	CMAH	NA	NA	NA	-	-	-	-	-	-	-	-	-	-
13	24701747	GA	G	PASS	AAChange.refGene=.;AC=1;AF=0.250;ALLELE_END;AN=4;ANNOVAR_DATE=2017-06-01;DP=88;Disease_description.refGene=.;ECNT=1;ExonicFunc.refGene=.;Expression(GNF/Atlas).refGene=.;Expression(egenetics).refGene=.;Func.refGene=intronic;Function_description.refGene=.;GDI-Phred.refGene=.;GDI.refGene=.;Gene.refGene=Ripor2;GeneDetail.refGene=.;Gene_full_name.refGene=.;NLOD=6.77;N_ART_LOD=-2.546e-01;P(HI).refGene=…	-	-	-	-	-	-	-	-	-	-	-	-	-	-	-	-	-	-	26,4	0.245	-	-	-	-		.	intronic	Ripor2	.	.	RIPOR2	NA	PATHOGENIC	NA	-	-	-	-	-	-	-	-	-	-
13	27096469	TCGATAAAAC	T	PASS	AAChange.refGene=Prl3d1:NM_001205322:exon3:c.204_212del:p.D69Wfs*154,Prl3d1:NM_008864:exon3:c.201_209del:p.D68Wfs*154;AC=1;AF=0.250;ALLELE_END;AN=4;ANNOVAR_DATE=2017-06-01;DP=938;Disease_description.refGene=.;ECNT=2;ExonicFunc.refGene=nonframeshift_deletion;Expression(GNF/Atlas).refGene=.;Expression(egenetics).refGene=.;Func.refGene=exonic;Function_description.refGene=.;GDI-Phred.refGene=.;GDI.re…	-	-	-	-	-	-	-	-	-	-	-	-	-	-	-	-	440,6	0.032	-	-	-	-	-	-		nonframeshift_deletion	exonic	Prl3d1	.	Prl3d1:NM_001205322:exon3:c.204_212del:p.D69Wfs*154,Prl3d1:NM_008864:exon3:c.201_209del:p.D68Wfs*154	PRL3D1	NA	NA	NA	-	-	-	-	-	-	-	-	-	-
13	27435501	C	A	PASS	AAChange.refGene=.;AC=1;AF=0.250;ALLELE_END;AN=4;ANNOVAR_DATE=2017-06-01;DP=230;Disease_description.refGene=.;ECNT=1;ExonicFunc.refGene=.;Expression(GNF/Atlas).refGene=.;Expression(egenetics).refGene=.;Func.refGene=intronic;Function_description.refGene=.;GDI-Phred.refGene=.;GDI.refGene=.;Gene.refGene=Prl8a6;GeneDetail.refGene=.;Gene_full_name.refGene=.;NLOD=30.72;N_ART_LOD=-1.864e+00;P(HI).refGen…	-	-	-	-	-	-	-	-	-	-	-	-	-	-	-	-	-	-	-	-	-	-	105,5	0.066		.	intronic	Prl8a6	.	.	PRL8A6	NA	NA	NA	-	-	-	-	-	-	-	-	-	-
13	27664887	C	CTTTTTTTT	PASS	AAChange.refGene=.;AC=1;AF=0.250;ALLELE_END;AN=4;ANNOVAR_DATE=2017-06-01;DP=38;Disease_description.refGene=.;ECNT=2;ExonicFunc.refGene=.;Expression(GNF/Atlas).refGene=.;Expression(egenetics).refGene=.;Func.refGene=intronic;Function_description.refGene=.;GDI-Phred.refGene=.;GDI.refGene=.;Gene.refGene=Prl7a2;GeneDetail.refGene=.;Gene_full_name.refGene=.;NLOD=5.12;N_ART_LOD=-1.284e+00;P(HI).refGene=…	-	-	-	-	-	-	-	-	-	-	-	-	-	-	-	-	-	-	-	-	15,2	0.144	-	-		.	intronic	Prl7a2	.	.	PRL7A2	NA	NA	NA	-	-	-	-	-	-	-	-	-	-
13	29804302	TGAAATGAGA	T	PASS	AAChange.refGene=.;AC=1;AF=0.250;ALLELE_END;AN=4;ANNOVAR_DATE=2017-06-01;DP=544;Disease_description.refGene=.;ECNT=2;ExonicFunc.refGene=.;Expression(GNF/Atlas).refGene=.;Expression(egenetics).refGene=.;Func.refGene=UTR3;Function_description.refGene=.;GDI-Phred.refGene=.;GDI.refGene=.;Gene.refGene=Cdkal1;GeneDetail.refGene=NM_001308486:c.*9_*1delTCTCATTTC;Gene_full_name.refGene=.;NLOD=78.88;N_ART_…	-	-	-	-	-	-	-	-	-	-	-	-	-	-	-	-	-	-	247,4	0.036	-	-	-	-		.	UTR3	Cdkal1	NM_001308486:c.*9_*1delTCTCATTTC	.	CDKAL1	NA	NA	NA	-	-	-	-	-	-	-	-	-	-
13	29804311	A	ATTTTTTTTT	PASS	AAChange.refGene=.;AC=1;AF=0.250;ALLELE_END;AN=4;ANNOVAR_DATE=2017-06-01;DP=499;Disease_description.refGene=.;ECNT=2;ExonicFunc.refGene=.;Expression(GNF/Atlas).refGene=.;Expression(egenetics).refGene=.;Func.refGene=UTR3;Function_description.refGene=.;GDI-Phred.refGene=.;GDI.refGene=.;Gene.refGene=Cdkal1;GeneDetail.refGene=NM_001308486:c.*0_*1insAAAAAAAAA;Gene_full_name.refGene=.;NLOD=74.37;N_ART_…	-	-	-	-	-	-	-	-	-	-	-	-	-	-	-	-	-	-	227,4	0.026	-	-	-	-		.	UTR3	Cdkal1	NM_001308486:c.*0_*1insAAAAAAAAA	.	CDKAL1	NA	NA	NA	-	-	-	-	-	-	-	-	-	-
13	32848408	C	T	PASS	AAChange.refGene=.;AC=2;AF=0.250;ALLELE_END;AN=8;ANNOVAR_DATE=2017-06-01;DP=75;Disease_description.refGene=.;ECNT=1;ExonicFunc.refGene=.;Expression(GNF/Atlas).refGene=.;Expression(egenetics).refGene=.;Func.refGene=intronic;Function_description.refGene=.;GDI-Phred.refGene=.;GDI.refGene=.;Gene.refGene=Serpinb1a;GeneDetail.refGene=.;Gene_full_name.refGene=.;NLOD=6.32;N_ART_LOD=-1.351e+00;P(HI).refGe…	-	-	-	-	-	-	-	-	-	-	-	-	-	-	-	-	11,5	0.313	13,2	0.133	-	-	-	-		.	intronic	Serpinb1a	.	.	SERPINB1A	NA	NA	NA	-	-	-	-	-	-	-	-	-	-
13	33399434	G	GAAAAAAA	PASS	AAChange.refGene=.;AC=1;AF=0.250;ALLELE_END;AN=4;ANNOVAR_DATE=2017-06-01;DP=30;Disease_description.refGene=.;ECNT=2;ExonicFunc.refGene=.;Expression(GNF/Atlas).refGene=.;Expression(egenetics).refGene=.;Func.refGene=intergenic;Function_description.refGene=.;GDI-Phred.refGene=.;GDI.refGene=.;Gene.refGene=Serpinb9f\x3bSerpinb9g;GeneDetail.refGene=dist\x3d64068\x3bdist\x3d85356;Gene_full_name.refGene=…	-	-	-	-	-	-	-	-	-	-	-	-	-	-	-	-	-	-	-	-	14,3	0.176	-	-		.	intergenic	Serpinb9f\x3bSerpinb9g	dist\x3d64068\x3bdist\x3d85356	.	SERPINB9F	NA	NA	NA	-	-	-	-	-	-	-	-	-	-
13	33768126	TCACACTACCA	T	PASS	AAChange.refGene=.;AC=1;AF=0.250;ALLELE_END;AN=4;ANNOVAR_DATE=2017-06-01;DP=259;Disease_description.refGene=.;ECNT=2;ExonicFunc.refGene=.;Expression(GNF/Atlas).refGene=.;Expression(egenetics).refGene=.;Func.refGene=intergenic;Function_description.refGene=.;GDI-Phred.refGene=.;GDI.refGene=.;Gene.refGene=Serpinb6d\x3bSerpinb6e;GeneDetail.refGene=dist\x3d96542\x3bdist\x3d64209;Gene_full_name.refGene…	-	-	-	-	-	-	-	-	-	-	-	-	-	-	-	-	-	-	103,3	0.073	-	-	-	-		.	intergenic	Serpinb6d\x3bSerpinb6e	dist\x3d96542\x3bdist\x3d64209	.	SERPINB6D	NA	NA	NA	-	-	-	-	-	-	-	-	-	-
13	33768136	A	ATTTTTTTTTT	PASS	AAChange.refGene=.;AC=1;AF=0.250;ALLELE_END;AN=4;ANNOVAR_DATE=2017-06-01;DP=227;Disease_description.refGene=.;ECNT=2;ExonicFunc.refGene=.;Expression(GNF/Atlas).refGene=.;Expression(egenetics).refGene=.;Func.refGene=intergenic;Function_description.refGene=.;GDI-Phred.refGene=.;GDI.refGene=.;Gene.refGene=Serpinb6d\x3bSerpinb6e;GeneDetail.refGene=dist\x3d96551\x3bdist\x3d64209;Gene_full_name.refGene…	-	-	-	-	-	-	-	-	-	-	-	-	-	-	-	-	-	-	94,3	0.050	-	-	-	-		.	intergenic	Serpinb6d\x3bSerpinb6e	dist\x3d96551\x3bdist\x3d64209	.	SERPINB6D	NA	NA	NA	-	-	-	-	-	-	-	-	-	-
13	33837681	G	T	PASS	AAChange.refGene=.;AC=1;AF=0.250;ALLELE_END;AN=4;ANNOVAR_DATE=2017-06-01;DP=32;Disease_description.refGene=.;ECNT=1;ExonicFunc.refGene=.;Expression(GNF/Atlas).refGene=.;Expression(egenetics).refGene=.;Func.refGene=intronic;Function_description.refGene=.;GDI-Phred.refGene=.;GDI.refGene=.;Gene.refGene=Serpinb6e;GeneDetail.refGene=.;Gene_full_name.refGene=.;NLOD=4.82;N_ART_LOD=-1.241e+00;P(HI).refGe…	-	-	-	-	13,2	0.133	-	-	-	-	-	-	-	-	-	-	-	-	-	-	-	-	-	-		.	intronic	Serpinb6e	.	.	SERPINB6E	NA	NA	NA	-	-	-	-	16,0	0.029	-	-	-	-
13	34013529	G	GAATGGATTTCCAGTGGAAAATTAAACTACAATTATTCAGCCTT	PASS	AAChange.refGene=.;AC=1;AF=0.250;ALLELE_END;AN=4;ANNOVAR_DATE=2017-06-01;DP=44;Disease_description.refGene=.;ECNT=1;ExonicFunc.refGene=.;Expression(GNF/Atlas).refGene=.;Expression(egenetics).refGene=.;Func.refGene=intronic;Function_description.refGene=.;GDI-Phred.refGene=.;GDI.refGene=.;Gene.refGene=Ripk1;GeneDetail.refGene=.;Gene_full_name.refGene=.;NLOD=8.06;N_ART_LOD=-1.467e+00;P(HI).refGene=.…	-	-	-	-	-	-	-	-	12,2	0.143	-	-	-	-	-	-	-	-	-	-	-	-	-	-		.	intronic	Ripk1	.	.	RIPK1	NA	PATHOGENIC	NA	-	-	-	-	-	-	-	-	26,0	0.057
13	34075295	G	A	PASS	AAChange.refGene=Tubb2a:NM_009450:exon4:c.C511T:p.P171S;AC=1;AF=0.250;ALLELE_END;AN=4;ANNOVAR_DATE=2017-06-01;DP=467;Disease_description.refGene=.;ECNT=1;ExonicFunc.refGene=nonsynonymous_SNV;Expression(GNF/Atlas).refGene=.;Expression(egenetics).refGene=.;Func.refGene=exonic;Function_description.refGene=.;GDI-Phred.refGene=.;GDI.refGene=.;Gene.refGene=Tubb2a;GeneDetail.refGene=.;Gene_full_name.ref…	-	-	-	-	-	-	-	-	231,5	0.044	-	-	-	-	-	-	-	-	-	-	-	-	-	-		nonsynonymous_SNV	exonic	Tubb2a	.	Tubb2a:NM_009450:exon4:c.C511T:p.P171S	TUBB2A	NA	NA	NA	-	-	-	-	-	-	-	-	208,0	0.028
13	34370024	T	C	PASS	AAChange.refGene=.;AC=1;AF=0.250;ALLELE_END;AN=4;ANNOVAR_DATE=2017-06-01;DP=19;Disease_description.refGene=.;ECNT=2;ExonicFunc.refGene=.;Expression(GNF/Atlas).refGene=.;Expression(egenetics).refGene=.;Func.refGene=intergenic;Function_description.refGene=.;GDI-Phred.refGene=.;GDI.refGene=.;Gene.refGene=Slc22a23\x3bPxdc1;GeneDetail.refGene=dist\x3d24842\x3bdist\x3d257817;Gene_full_name.refGene=.;NL…	-	-	-	-	-	-	-	-	-	-	-	-	-	-	8,3	0.272	-	-	-	-	-	-	-	-		.	intergenic	Slc22a23\x3bPxdc1	dist\x3d24842\x3bdist\x3d257817	.	SLC22A23	NA	PATHOGENIC	NA	-	-	-	-	-	-	-	-	-	-
13	37987771	C	T	PASS	AAChange.refGene=Ssr1:NM_025965:exon4:c.G289A:p.A97T;AC=1;AF=0.250;ALLELE_END;AN=4;ANNOVAR_DATE=2017-06-01;DP=124;Disease_description.refGene=.;ECNT=1;ExonicFunc.refGene=nonsynonymous_SNV;Expression(GNF/Atlas).refGene=.;Expression(egenetics).refGene=.;Func.refGene=exonic;Function_description.refGene=.;GDI-Phred.refGene=.;GDI.refGene=.;Gene.refGene=Ssr1;GeneDetail.refGene=.;Gene_full_name.refGene=…	-	-	52,3	0.070	-	-	-	-	-	-	-	-	-	-	-	-	-	-	-	-	-	-	-	-		nonsynonymous_SNV	exonic	Ssr1	.	Ssr1:NM_025965:exon4:c.G289A:p.A97T	SSR1	NA	PATHOGENIC	NA	-	-	65,0	0.015	-	-	-	-	-	-
13	41174638	G	GAGTTCCAGAATAGCTAGGAC	PASS	AAChange.refGene=.;AC=1;AF=0.250;ALLELE_END;AN=4;ANNOVAR_DATE=2017-06-01;DP=31;Disease_description.refGene=.;ECNT=1;ExonicFunc.refGene=.;Expression(GNF/Atlas).refGene=.;Expression(egenetics).refGene=.;Func.refGene=downstream;Function_description.refGene=.;GDI-Phred.refGene=.;GDI.refGene=.;Gene.refGene=Sycp2l;GeneDetail.refGene=dist\x3d287;Gene_full_name.refGene=.;NLOD=4.11;N_ART_LOD=-1.188e+00;P(…	-	-	-	-	-	-	-	-	-	-	-	-	-	-	12,2	0.143	-	-	-	-	-	-	-	-		.	downstream	Sycp2l	dist\x3d287	.	SYCP2L	NA	PATHOGENIC	NA	-	-	-	-	-	-	-	-	-	-
13	41192043	C	T	PASS	AAChange.refGene=.;AC=1;AF=0.250;ALLELE_END;AN=4;ANNOVAR_DATE=2017-06-01;DP=81;Disease_description.refGene=.;ECNT=1;ExonicFunc.refGene=.;Expression(GNF/Atlas).refGene=.;Expression(egenetics).refGene=.;Func.refGene=intronic;Function_description.refGene=.;GDI-Phred.refGene=.;GDI.refGene=.;Gene.refGene=Elovl2;GeneDetail.refGene=.;Gene_full_name.refGene=.;NLOD=12.29;N_ART_LOD=-1.631e+00;P(HI).refGene…	-	-	-	-	34,3	0.092	-	-	-	-	-	-	-	-	-	-	-	-	-	-	-	-	-	-		.	intronic	Elovl2	.	.	ELOVL2	NA	NA	NA	-	-	-	-	41,0	0.026	-	-	-	-
13	47077246	C	T	PASS	AAChange.refGene=.;AC=1;AF=0.250;ALLELE_END;AN=4;ANNOVAR_DATE=2017-06-01;DP=44;Disease_description.refGene=.;ECNT=1;ExonicFunc.refGene=.;Expression(GNF/Atlas).refGene=.;Expression(egenetics).refGene=.;Func.refGene=intronic;Function_description.refGene=.;GDI-Phred.refGene=.;GDI.refGene=.;Gene.refGene=Kdm1b;GeneDetail.refGene=.;Gene_full_name.refGene=.;NLOD=6.02;N_ART_LOD=-1.339e+00;P(HI).refGene=.…	-	-	-	-	-	-	-	-	18,2	0.141	-	-	-	-	-	-	-	-	-	-	-	-	-	-		.	intronic	Kdm1b	.	.	KDM1B	NA	NA	NA	-	-	-	-	-	-	-	-	20,0	0.045
13	47100187	C	T	PASS	AAChange.refGene=Dek:NM_025900:exon5:c.G451A:p.E151K;AC=1;AF=0.250;ALLELE_END;AN=4;ANNOVAR_DATE=2017-06-01;DP=440;Disease_description.refGene=.;ECNT=1;ExonicFunc.refGene=nonsynonymous_SNV;Expression(GNF/Atlas).refGene=.;Expression(egenetics).refGene=.;Func.refGene=exonic;Function_description.refGene=.;GDI-Phred.refGene=.;GDI.refGene=.;Gene.refGene=Dek;GeneDetail.refGene=.;Gene_full_name.refGene=.…	-	-	-	-	-	-	-	-	-	-	-	-	201,3	0.040	-	-	-	-	-	-	-	-	-	-		nonsynonymous_SNV	exonic	Dek	.	Dek:NM_025900:exon5:c.G451A:p.E151K	DEK	NA	NA	NA	-	-	-	-	-	-	-	-	-	-
13	47969960	C	T	PASS	AAChange.refGene=.;AC=1;AF=0.250;ALLELE_END;AN=4;ANNOVAR_DATE=2017-06-01;DP=63;Disease_description.refGene=.;ECNT=1;ExonicFunc.refGene=.;Expression(GNF/Atlas).refGene=.;Expression(egenetics).refGene=.;Func.refGene=ncRNA_intronic;Function_description.refGene=.;GDI-Phred.refGene=.;GDI.refGene=.;Gene.refGene=4931429P17Rik;GeneDetail.refGene=.;Gene_full_name.refGene=.;NLOD=10.84;N_ART_LOD=-1.573e+00;…	-	-	-	-	-	-	-	-	-	-	-	-	-	-	-	-	23,3	0.115	-	-	-	-	-	-		.	ncRNA_intronic	4931429P17Rik	.	.	4931429P17RIK	NA	NA	NA	-	-	-	-	-	-	-	-	-	-
13	49615663	C	T	PASS	AAChange.refGene=Ogn:NM_008760:exon4:c.C377T:p.A126V;AC=1;AF=0.250;ALLELE_END;AN=4;ANNOVAR_DATE=2017-06-01;DP=301;Disease_description.refGene=.;ECNT=1;ExonicFunc.refGene=nonsynonymous_SNV;Expression(GNF/Atlas).refGene=.;Expression(egenetics).refGene=.;Func.refGene=exonic;Function_description.refGene=.;GDI-Phred.refGene=.;GDI.refGene=.;Gene.refGene=Ogn;GeneDetail.refGene=.;Gene_full_name.refGene=.…	-	-	-	-	-	-	-	-	-	-	143,3	0.047	-	-	-	-	-	-	-	-	-	-	-	-		nonsynonymous_SNV	exonic	Ogn	.	Ogn:NM_008760:exon4:c.C377T:p.A126V	OGN	NA	PATHOGENIC	NA	-	-	-	-	-	-	-	-	-	-
13	49717849	TCGGG	T	PASS	AAChange.refGene=.;AC=1;AF=0.250;ALLELE_END;AN=4;ANNOVAR_DATE=2017-06-01;DP=208;Disease_description.refGene=.;ECNT=2;ExonicFunc.refGene=.;Expression(GNF/Atlas).refGene=.;Expression(egenetics).refGene=.;Func.refGene=intronic;Function_description.refGene=.;GDI-Phred.refGene=.;GDI.refGene=.;Gene.refGene=Iars;GeneDetail.refGene=.;Gene_full_name.refGene=.;NLOD=26.04;N_ART_LOD=-1.077e+00;P(HI).refGene=…	-	-	-	-	-	-	-	-	-	-	-	-	-	-	-	-	103,7	0.071	-	-	-	-	-	-		.	intronic	Iars	.	.	IARS	NA	NA	NA	-	-	-	-	-	-	-	-	-	-
13	49805791	C	T	PASS	AAChange.refGene=.;AC=1;AF=0.250;ALLELE_END;AN=4;ANNOVAR_DATE=2017-06-01;DP=1246;Disease_description.refGene=.;ECNT=1;ExonicFunc.refGene=.;Expression(GNF/Atlas).refGene=.;Expression(egenetics).refGene=.;Func.refGene=intergenic;Function_description.refGene=.;GDI-Phred.refGene=.;GDI.refGene=.;Gene.refGene=Iars\x3bGm906;GeneDetail.refGene=dist\x3d71524\x3bdist\x3d439390;Gene_full_name.refGene=.;NLOD…	-	-	-	-	-	-	-	-	-	-	593,6	0.035	-	-	-	-	-	-	-	-	-	-	-	-		.	intergenic	Iars\x3bGm906	dist\x3d71524\x3bdist\x3d439390	.	IARS	NA	NA	NA	-	-	-	-	-	-	-	-	-	-
13	50068920	G	T	PASS	AAChange.refGene=.;AC=1;AF=0.250;ALLELE_END;AN=4;ANNOVAR_DATE=2017-06-01;DP=39;Disease_description.refGene=.;ECNT=1;ExonicFunc.refGene=.;Expression(GNF/Atlas).refGene=.;Expression(egenetics).refGene=.;Func.refGene=intergenic;Function_description.refGene=.;GDI-Phred.refGene=.;GDI.refGene=.;Gene.refGene=Iars\x3bGm906;GeneDetail.refGene=dist\x3d334653\x3bdist\x3d176261;Gene_full_name.refGene=.;NLOD=…	-	-	-	-	-	-	-	-	-	-	-	-	17,2	0.105	-	-	-	-	-	-	-	-	-	-		.	intergenic	Iars\x3bGm906	dist\x3d334653\x3bdist\x3d176261	.	IARS	NA	NA	NA	-	-	-	-	-	-	-	-	-	-
13	50646188	G	A	PASS	AAChange.refGene=.;AC=1;AF=0.250;ALLELE_END;AN=4;ANNOVAR_DATE=2017-06-01;DP=375;Disease_description.refGene=.;ECNT=1;ExonicFunc.refGene=.;Expression(GNF/Atlas).refGene=.;Expression(egenetics).refGene=.;Func.refGene=downstream;Function_description.refGene=.;GDI-Phred.refGene=.;GDI.refGene=.;Gene.refGene=Gm904;GeneDetail.refGene=dist\x3d350;Gene_full_name.refGene=.;NLOD=50.35;N_ART_LOD=-1.306e+00;P…	-	-	-	-	-	-	-	-	-	-	-	-	-	-	-	-	-	-	173,3	0.046	-	-	-	-		.	downstream	Gm904	dist\x3d350	.	GM904	NA	NA	NA	-	-	-	-	-	-	-	-	-	-
13	51174822	ACTATCTTC	A	PASS	AAChange.refGene=.;AC=1;AF=0.250;ALLELE_END;AN=4;ANNOVAR_DATE=2017-06-01;DP=151;Disease_description.refGene=.;ECNT=2;ExonicFunc.refGene=.;Expression(GNF/Atlas).refGene=.;Expression(egenetics).refGene=.;Func.refGene=UTR3;Function_description.refGene=.;GDI-Phred.refGene=.;GDI.refGene=.;Gene.refGene=Nxnl2;GeneDetail.refGene=NM_029173:c.*30_*37delCTATCTTC;Gene_full_name.refGene=.;NLOD=27.69;N_ART_LOD…	-	-	-	-	-	-	-	-	-	-	-	-	-	-	52,4	0.075	-	-	-	-	-	-	-	-		.	UTR3	Nxnl2	NM_029173:c.*30_*37delCTATCTTC	.	NXNL2	NA	NA	NA	-	-	-	-	-	-	-	-	-	-
13	52508367	CT	C	PASS	AAChange.refGene=.;AC=1;AF=0.250;ALLELE_END;AN=4;ANNOVAR_DATE=2017-06-01;DP=39;Disease_description.refGene=.;ECNT=1;ExonicFunc.refGene=.;Expression(GNF/Atlas).refGene=.;Expression(egenetics).refGene=.;Func.refGene=intronic;Function_description.refGene=.;GDI-Phred.refGene=.;GDI.refGene=.;Gene.refGene=Diras2;GeneDetail.refGene=.;Gene_full_name.refGene=.;NLOD=2.39;N_ART_LOD=-1.097e+00;P(HI).refGene=…	-	-	-	-	-	-	-	-	4,3	0.477	-	-	-	-	-	-	-	-	-	-	-	-	-	-		.	intronic	Diras2	.	.	DIRAS2	NA	NA	NA	-	-	-	-	-	-	-	-	8,0	0.279
13	54581918	T	C	PASS	AAChange.refGene=.;AC=1;AF=0.250;ALLELE_END;AN=4;ANNOVAR_DATE=2017-06-01;DP=19;Disease_description.refGene=.;ECNT=1;ExonicFunc.refGene=.;Expression(GNF/Atlas).refGene=.;Expression(egenetics).refGene=.;Func.refGene=downstream;Function_description.refGene=.;GDI-Phred.refGene=.;GDI.refGene=.;Gene.refGene=Arl10;GeneDetail.refGene=dist\x3d790;Gene_full_name.refGene=.;NLOD=2.27;N_ART_LOD=-9.445e-01;P(H…	-	-	-	-	-	-	-	-	-	-	-	-	-	-	-	-	-	-	-	-	7,4	0.372	-	-		.	downstream	Arl10	dist\x3d790	.	ARL10	NA	PATHOGENIC	NA	-	-	-	-	-	-	-	-	-	-
13	54717428	AC	A	PASS	AAChange.refGene=.;AC=1;AF=0.250;ALLELE_END;AN=4;ANNOVAR_DATE=2017-06-01;DP=14;Disease_description.refGene=.;ECNT=1;ExonicFunc.refGene=.;Expression(GNF/Atlas).refGene=.;Expression(egenetics).refGene=.;Func.refGene=intronic;Function_description.refGene=.;GDI-Phred.refGene=.;GDI.refGene=.;Gene.refGene=Cdhr2;GeneDetail.refGene=.;Gene_full_name.refGene=.;NLOD=2.70;N_ART_LOD=-9.995e-01;P(HI).refGene=.…	-	-	-	-	-	-	-	-	-	-	-	-	-	-	-	-	-	-	-	-	-	-	2,3	0.600		.	intronic	Cdhr2	.	.	CDHR2	NA	PATHOGENIC	NA	-	-	-	-	-	-	-	-	-	-
13	55000026	C	T	PASS	AAChange.refGene=.;AC=1;AF=0.250;ALLELE_END;AN=4;ANNOVAR_DATE=2017-06-01;DP=23;Disease_description.refGene=.;ECNT=1;ExonicFunc.refGene=.;Expression(GNF/Atlas).refGene=.;Expression(egenetics).refGene=.;Func.refGene=intronic;Function_description.refGene=.;GDI-Phred.refGene=.;GDI.refGene=.;Gene.refGene=Unc5a;GeneDetail.refGene=.;Gene_full_name.refGene=.;NLOD=3.31;N_ART_LOD=-1.108e+00;P(HI).refGene=.…	-	-	-	-	-	-	-	-	7,2	0.250	-	-	-	-	-	-	-	-	-	-	-	-	-	-		.	intronic	Unc5a	.	.	UNC5A	NA	NA	NA	-	-	-	-	-	-	-	-	11,0	0.077
13	55261946	C	T	PASS	AAChange.refGene=.;AC=1;AF=0.250;ALLELE_END;AN=4;ANNOVAR_DATE=2017-06-01;DP=47;Disease_description.refGene=.;ECNT=1;ExonicFunc.refGene=.;Expression(GNF/Atlas).refGene=.;Expression(egenetics).refGene=.;Func.refGene=intronic;Function_description.refGene=.;GDI-Phred.refGene=.;GDI.refGene=.;Gene.refGene=Nsd1;GeneDetail.refGene=.;Gene_full_name.refGene=.;NLOD=7.83;N_ART_LOD=-1.431e+00;P(HI).refGene=.;…	-	-	-	-	-	-	-	-	-	-	-	-	-	-	-	-	16,2	0.167	-	-	-	-	-	-		.	intronic	Nsd1	.	.	NSD1	NA	PATHOGENIC	NA	-	-	-	-	-	-	-	-	-	-
13	55313409	G	C	PASS	AAChange.refGene=Nsd1:NM_008739:exon23:c.G7757C:p.R2586T;AC=1;AF=0.250;ALLELE_END;AN=4;ANNOVAR_DATE=2017-06-01;DP=171;Disease_description.refGene=.;ECNT=1;ExonicFunc.refGene=nonsynonymous_SNV;Expression(GNF/Atlas).refGene=.;Expression(egenetics).refGene=.;Func.refGene=exonic;Function_description.refGene=.;GDI-Phred.refGene=.;GDI.refGene=.;Gene.refGene=Nsd1;GeneDetail.refGene=.;Gene_full_name.refG…	-	-	-	-	-	-	-	-	-	-	-	-	-	-	-	-	77,5	0.081	-	-	-	-	-	-		nonsynonymous_SNV	exonic	Nsd1	.	Nsd1:NM_008739:exon23:c.G7757C:p.R2586T	NSD1	NA	PATHOGENIC	NA	-	-	-	-	-	-	-	-	-	-
13	55321264	TAGACGAG	T	PASS	AAChange.refGene=.;AC=1;AF=0.250;ALLELE_END;AN=4;ANNOVAR_DATE=2017-06-01;DP=219;Disease_description.refGene=.;ECNT=2;ExonicFunc.refGene=.;Expression(GNF/Atlas).refGene=.;Expression(egenetics).refGene=.;Func.refGene=intronic;Function_description.refGene=.;GDI-Phred.refGene=.;GDI.refGene=.;Gene.refGene=Rab24;GeneDetail.refGene=.;Gene_full_name.refGene=.;NLOD=36.38;N_ART_LOD=-2.098e+00;P(HI).refGene…	-	-	-	-	-	-	-	-	-	-	-	-	-	-	-	-	-	-	84,3	0.050	-	-	-	-		.	intronic	Rab24	.	.	RAB24	NA	NA	NA	-	-	-	-	-	-	-	-	-	-
13	55321271	G	GTTTTTTT	PASS	AAChange.refGene=.;AC=1;AF=0.250;ALLELE_END;AN=4;ANNOVAR_DATE=2017-06-01;DP=198;Disease_description.refGene=.;ECNT=2;ExonicFunc.refGene=.;Expression(GNF/Atlas).refGene=.;Expression(egenetics).refGene=.;Func.refGene=intronic;Function_description.refGene=.;GDI-Phred.refGene=.;GDI.refGene=.;Gene.refGene=Rab24;GeneDetail.refGene=.;Gene_full_name.refGene=.;NLOD=34.32;N_ART_LOD=-2.067e+00;P(HI).refGene…	-	-	-	-	-	-	-	-	-	-	-	-	-	-	-	-	-	-	77,3	0.038	-	-	-	-		.	intronic	Rab24	.	.	RAB24	NA	NA	NA	-	-	-	-	-	-	-	-	-	-
13	58183344	C	A	PASS	AAChange.refGene=.;AC=1;AF=0.250;ALLELE_END;AN=4;ANNOVAR_DATE=2017-06-01;DP=68;Disease_description.refGene=.;ECNT=2;ExonicFunc.refGene=.;Expression(GNF/Atlas).refGene=.;Expression(egenetics).refGene=.;Func.refGene=intronic;Function_description.refGene=.;GDI-Phred.refGene=.;GDI.refGene=.;Gene.refGene=Ubqln1;GeneDetail.refGene=.;Gene_full_name.refGene=.;NLOD=8.12;N_ART_LOD=-1.466e+00;P(HI).refGene=…	-	-	-	-	-	-	-	-	-	-	-	-	-	-	-	-	-	-	32,3	0.118	-	-	-	-		.	intronic	Ubqln1	.	.	UBQLN1	NA	NA	NA	-	-	-	-	-	-	-	-	-	-
13	59601057	G	A	PASS	AAChange.refGene=Naa35:NM_030153:exon6:c.G502A:p.A168T;AC=1;AF=0.250;ALLELE_END;AN=4;ANNOVAR_DATE=2017-06-01;DP=262;Disease_description.refGene=.;ECNT=1;ExonicFunc.refGene=nonsynonymous_SNV;Expression(GNF/Atlas).refGene=.;Expression(egenetics).refGene=.;Func.refGene=exonic;Function_description.refGene=.;GDI-Phred.refGene=.;GDI.refGene=.;Gene.refGene=Naa35;GeneDetail.refGene=.;Gene_full_name.refGe…	-	-	-	-	-	-	-	-	-	-	-	-	-	-	105,3	0.028	-	-	-	-	-	-	-	-		nonsynonymous_SNV	exonic	Naa35	.	Naa35:NM_030153:exon6:c.G502A:p.A168T	NAA35	NA	NA	NA	-	-	-	-	-	-	-	-	-	-
13	59700161	C	T	PASS	AAChange.refGene=.;AC=1;AF=0.250;ALLELE_END;AN=4;ANNOVAR_DATE=2017-06-01;DP=72;Disease_description.refGene=.;ECNT=2;ExonicFunc.refGene=.;Expression(GNF/Atlas).refGene=.;Expression(egenetics).refGene=.;Func.refGene=UTR3;Function_description.refGene=.;GDI-Phred.refGene=.;GDI.refGene=.;Gene.refGene=Spata31d1a;GeneDetail.refGene=NM_028157:c.*141G>A;Gene_full_name.refGene=.;NLOD=10.19;N_ART_LOD=-1.543…	-	-	-	-	-	-	-	-	-	-	-	-	-	-	35,3	0.079	-	-	-	-	-	-	-	-		.	UTR3	Spata31d1a	NM_028157:c.*141G>A	.	SPATA31D1A	NA	NA	NA	-	-	-	-	-	-	-	-	-	-
13	59701817	TGGGAGGCCAA	T	PASS	AAChange.refGene=Spata31d1a:NM_028157:exon4:c.2486_2495del:p.F829*;AC=1;AF=0.250;ALLELE_END;AN=4;ANNOVAR_DATE=2017-06-01;DP=528;Disease_description.refGene=.;ECNT=2;ExonicFunc.refGene=frameshift_deletion;Expression(GNF/Atlas).refGene=.;Expression(egenetics).refGene=.;Func.refGene=exonic;Function_description.refGene=.;GDI-Phred.refGene=.;GDI.refGene=.;Gene.refGene=Spata31d1a;GeneDetail.refGene=.;G…	-	-	-	-	-	-	-	-	-	-	-	-	-	-	234,4	0.033	-	-	-	-	-	-	-	-		frameshift_deletion	exonic	Spata31d1a	.	Spata31d1a:NM_028157:exon4:c.2486_2495del:p.F829*	SPATA31D1A	NA	NA	NA	-	-	-	-	-	-	-	-	-	-
13	59701827	A	ATTTTTTTTTT	PASS	AAChange.refGene=Spata31d1a:NM_028157:exon4:c.2485_2486insAAAAAAAAAA:p.F829*;AC=1;AF=0.250;ALLELE_END;AN=4;ANNOVAR_DATE=2017-06-01;DP=469;Disease_description.refGene=.;ECNT=2;ExonicFunc.refGene=stopgain;Expression(GNF/Atlas).refGene=.;Expression(egenetics).refGene=.;Func.refGene=exonic;Function_description.refGene=.;GDI-Phred.refGene=.;GDI.refGene=.;Gene.refGene=Spata31d1a;GeneDetail.refGene=.;Ge…	-	-	-	-	-	-	-	-	-	-	-	-	-	-	211,4	0.027	-	-	-	-	-	-	-	-		stopgain	exonic	Spata31d1a	.	Spata31d1a:NM_028157:exon4:c.2485_2486insAAAAAAAAAA:p.F829*	SPATA31D1A	NA	NA	NA	-	-	-	-	-	-	-	-	-	-
13	59730117	A	G	PASS	AAChange.refGene=.;AC=1;AF=0.250;ALLELE_END;AN=4;ANNOVAR_DATE=2017-06-01;DP=323;Disease_description.refGene=.;ECNT=1;ExonicFunc.refGene=.;Expression(GNF/Atlas).refGene=.;Expression(egenetics).refGene=.;Func.refGene=intronic;Function_description.refGene=.;GDI-Phred.refGene=.;GDI.refGene=.;Gene.refGene=Spata31d1d;GeneDetail.refGene=.;Gene_full_name.refGene=.;NLOD=41.66;N_ART_LOD=-2.151e+00;P(HI).re…	-	-	-	-	-	-	-	-	-	-	-	-	-	-	-	-	-	-	163,4	0.044	-	-	-	-		.	intronic	Spata31d1d	.	.	SPATA31D1D	NA	NA	NA	-	-	-	-	-	-	-	-	-	-
13	60470818	G	GC	PASS	AAChange.refGene=.;AC=1;AF=0.250;ALLELE_END;AN=4;ANNOVAR_DATE=2017-06-01;DP=20;Disease_description.refGene=.;ECNT=1;ExonicFunc.refGene=.;Expression(GNF/Atlas).refGene=.;Expression(egenetics).refGene=.;Func.refGene=intergenic;Function_description.refGene=.;GDI-Phred.refGene=.;GDI.refGene=.;Gene.refGene=Gm5084\x3bDapk1;GeneDetail.refGene=dist\x3d254800\x3bdist\x3d131129;Gene_full_name.refGene=.;NLO…	-	-	-	-	-	-	-	-	-	-	-	-	4,5	0.541	-	-	-	-	-	-	-	-	-	-		.	intergenic	Gm5084\x3bDapk1	dist\x3d254800\x3bdist\x3d131129	.	GM5084	NA	NA	NA	-	-	-	-	-	-	-	-	-	-
13	61251570	TCCACACGTAC	T	PASS	AAChange.refGene=Cts8:NM_019541:exon5:c.564_573del:p.Y189Kfs*5;AC=1;AF=0.250;ALLELE_END;AN=4;ANNOVAR_DATE=2017-06-01;DP=319;Disease_description.refGene=.;ECNT=2;ExonicFunc.refGene=frameshift_deletion;Expression(GNF/Atlas).refGene=.;Expression(egenetics).refGene=.;Func.refGene=exonic;Function_description.refGene=.;GDI-Phred.refGene=.;GDI.refGene=.;Gene.refGene=Cts8;GeneDetail.refGene=.;Gene_full_n…	-	-	-	-	-	-	-	-	-	-	156,5	0.057	-	-	-	-	-	-	-	-	-	-	-	-		frameshift_deletion	exonic	Cts8	.	Cts8:NM_019541:exon5:c.564_573del:p.Y189Kfs*5	CTS8	NA	NA	NA	-	-	-	-	-	-	-	-	-	-
13	61288818	C	T	PASS	AAChange.refGene=.;AC=1;AF=0.250;ALLELE_END;AN=4;ANNOVAR_DATE=2017-06-01;DP=495;Disease_description.refGene=.;ECNT=1;ExonicFunc.refGene=.;Expression(GNF/Atlas).refGene=.;Expression(egenetics).refGene=.;Func.refGene=ncRNA_exonic;Function_description.refGene=.;GDI-Phred.refGene=.;GDI.refGene=.;Gene.refGene=Cts8-ps;GeneDetail.refGene=.;Gene_full_name.refGene=.;NLOD=71.29;N_ART_LOD=-2.384e+00;P(HI).r…	-	-	-	-	-	-	-	-	-	-	-	-	-	-	-	-	-	-	232,4	0.043	-	-	-	-		.	ncRNA_exonic	Cts8-ps	.	.	CTS8-PS	NA	NA	NA	-	-	-	-	-	-	-	-	-	-
13	61566873	C	T	PASS	AAChange.refGene=Cts3:NM_026906:exon6:c.G617A:p.G206E,Cts3:NM_054092:exon6:c.G617A:p.G206E;AC=1;AF=0.250;ALLELE_END;AN=4;ANNOVAR_DATE=2017-06-01;DP=109;Disease_description.refGene=.;ECNT=1;ExonicFunc.refGene=nonsynonymous_SNV;Expression(GNF/Atlas).refGene=.;Expression(egenetics).refGene=.;Func.refGene=exonic;Function_description.refGene=.;GDI-Phred.refGene=.;GDI.refGene=.;Gene.refGene=Cts3;GeneDe…	-	-	-	-	34,11	0.247	-	-	-	-	-	-	-	-	-	-	-	-	-	-	-	-	-	-		nonsynonymous_SNV	exonic	Cts3	.	Cts3:NM_026906:exon6:c.G617A:p.G206E,Cts3:NM_054092:exon6:c.G617A:p.G206E	CTS3	NA	NA	NA	-	-	-	-	62,0	0.016	-	-	-	-
13	64624067	C	T	PASS	AAChange.refGene=.;AC=1;AF=0.250;ALLELE_END;AN=4;ANNOVAR_DATE=2017-06-01;DP=53;Disease_description.refGene=.;ECNT=2;ExonicFunc.refGene=.;Expression(GNF/Atlas).refGene=.;Expression(egenetics).refGene=.;Func.refGene=intergenic;Function_description.refGene=.;GDI-Phred.refGene=.;GDI.refGene=.;Gene.refGene=Fam240b\x3bCntnap3;GeneDetail.refGene=dist\x3d126275\x3bdist\x3d113524;Gene_full_name.refGene=.;…	-	-	-	-	-	-	-	-	-	-	25,4	0.138	-	-	-	-	-	-	-	-	-	-	-	-		.	intergenic	Fam240b\x3bCntnap3	dist\x3d126275\x3bdist\x3d113524	.	FAM240B	NA	NA	NA	-	-	-	-	-	-	-	-	-	-
13	64624070	A	T	PASS	AAChange.refGene=.;AC=1;AF=0.250;ALLELE_END;AN=4;ANNOVAR_DATE=2017-06-01;DP=54;Disease_description.refGene=.;ECNT=2;ExonicFunc.refGene=.;Expression(GNF/Atlas).refGene=.;Expression(egenetics).refGene=.;Func.refGene=intergenic;Function_description.refGene=.;GDI-Phred.refGene=.;GDI.refGene=.;Gene.refGene=Fam240b\x3bCntnap3;GeneDetail.refGene=dist\x3d126278\x3bdist\x3d113521;Gene_full_name.refGene=.;…	-	-	-	-	-	-	-	-	-	-	24,4	0.155	-	-	-	-	-	-	-	-	-	-	-	-		.	intergenic	Fam240b\x3bCntnap3	dist\x3d126278\x3bdist\x3d113521	.	FAM240B	NA	NA	NA	-	-	-	-	-	-	-	-	-	-
13	65190050	TGCTCCCCTGA	T	PASS	AAChange.refGene=.;AC=1;AF=0.250;ALLELE_END;AN=4;ANNOVAR_DATE=2017-06-01;DP=35;Disease_description.refGene=.;ECNT=2;ExonicFunc.refGene=.;Expression(GNF/Atlas).refGene=.;Expression(egenetics).refGene=.;Func.refGene=intronic;Function_description.refGene=.;GDI-Phred.refGene=.;GDI.refGene=.;Gene.refGene=Nlrp4f;GeneDetail.refGene=.;Gene_full_name.refGene=.;NLOD=4.52;N_ART_LOD=-1.226e+00;P(HI).refGene=…	-	-	-	-	-	-	-	-	16,2	0.111	-	-	-	-	-	-	-	-	-	-	-	-	-	-		.	intronic	Nlrp4f	.	.	NLRP4F	NA	NA	NA	-	-	-	-	-	-	-	-	15,0	0.059
13	65190060	A	ATTTTTTTTTT	PASS	AAChange.refGene=.;AC=1;AF=0.250;ALLELE_END;AN=4;ANNOVAR_DATE=2017-06-01;DP=34;Disease_description.refGene=.;ECNT=2;ExonicFunc.refGene=.;Expression(GNF/Atlas).refGene=.;Expression(egenetics).refGene=.;Func.refGene=intronic;Function_description.refGene=.;GDI-Phred.refGene=.;GDI.refGene=.;Gene.refGene=Nlrp4f;GeneDetail.refGene=.;Gene_full_name.refGene=.;NLOD=4.52;N_ART_LOD=-1.226e+00;P(HI).refGene=…	-	-	-	-	-	-	-	-	15,2	0.118	-	-	-	-	-	-	-	-	-	-	-	-	-	-		.	intronic	Nlrp4f	.	.	NLRP4F	NA	NA	NA	-	-	-	-	-	-	-	-	15,0	0.059
13	65436383	C	A	PASS	AAChange.refGene=.;AC=1;AF=0.250;ALLELE_END;AN=4;ANNOVAR_DATE=2017-06-01;DP=101;Disease_description.refGene=.;ECNT=2;ExonicFunc.refGene=.;Expression(GNF/Atlas).refGene=.;Expression(egenetics).refGene=.;Func.refGene=intergenic;Function_description.refGene=.;GDI-Phred.refGene=.;GDI.refGene=.;Gene.refGene=Zfp369\x3bGm10324;GeneDetail.refGene=dist\x3d138588\x3bdist\x3d677070;Gene_full_name.refGene=.;…	-	-	-	-	-	-	-	-	-	-	55,3	0.084	-	-	-	-	-	-	-	-	-	-	-	-		.	intergenic	Zfp369\x3bGm10324	dist\x3d138588\x3bdist\x3d677070	.	ZFP369	NA	NA	NA	-	-	-	-	-	-	-	-	-	-
13	66596262	T	A	PASS	AAChange.refGene=.;AC=1;AF=0.250;ALLELE_END;AN=4;ANNOVAR_DATE=2017-06-01;DP=408;Disease_description.refGene=.;ECNT=2;ExonicFunc.refGene=.;Expression(GNF/Atlas).refGene=.;Expression(egenetics).refGene=.;Func.refGene=intergenic;Function_description.refGene=.;GDI-Phred.refGene=.;GDI.refGene=.;Gene.refGene=2410141K09Rik\x3bUqcrb;GeneDetail.refGene=dist\x3d155144\x3bdist\x3d304359;Gene_full_name.refGe…	189,4	0.030	-	-	-	-	-	-	-	-	-	-	-	-	-	-	-	-	-	-	-	-	-	-		.	intergenic	2410141K09Rik\x3bUqcrb	dist\x3d155144\x3bdist\x3d304359	.	2410141K09RIK	NA	NA	NA	208,0	7.141e-03	-	-	-	-	-	-	-	-
13	66792431	G	GGT	PASS	AAChange.refGene=.;AC=1;AF=0.250;ALLELE_END;AN=4;ANNOVAR_DATE=2017-06-01;DP=72;Disease_description.refGene=.;ECNT=1;ExonicFunc.refGene=.;Expression(GNF/Atlas).refGene=.;Expression(egenetics).refGene=.;Func.refGene=intergenic;Function_description.refGene=.;GDI-Phred.refGene=.;GDI.refGene=.;Gene.refGene=2410141K09Rik\x3bUqcrb;GeneDetail.refGene=dist\x3d351313\x3bdist\x3d108190;Gene_full_name.refGen…	-	-	-	-	-	-	-	-	-	-	-	-	-	-	-	-	24,3	0.138	-	-	-	-	-	-		.	intergenic	2410141K09Rik\x3bUqcrb	dist\x3d351313\x3bdist\x3d108190	.	2410141K09RIK	NA	NA	NA	-	-	-	-	-	-	-	-	-	-
13	66912270	A	T	PASS	AAChange.refGene=Mterf3:NM_025547:exon8:c.T1153A:p.F385I;AC=1;AF=0.250;ALLELE_END;AN=4;ANNOVAR_DATE=2017-06-01;DP=263;Disease_description.refGene=.;ECNT=1;ExonicFunc.refGene=nonsynonymous_SNV;Expression(GNF/Atlas).refGene=.;Expression(egenetics).refGene=.;Func.refGene=exonic;Function_description.refGene=.;GDI-Phred.refGene=.;GDI.refGene=.;Gene.refGene=Mterf3;GeneDetail.refGene=.;Gene_full_name.re…	-	-	-	-	-	-	-	-	-	-	126,3	0.041	-	-	-	-	-	-	-	-	-	-	-	-		nonsynonymous_SNV	exonic	Mterf3	.	Mterf3:NM_025547:exon8:c.T1153A:p.F385I	MTERF3	NA	NA	NA	-	-	-	-	-	-	-	-	-	-
[truncated: 2,261 more rows]
[truncated: 14 more columns]
