# Supplementary material for: Longitudinal analyses of CLL in mice identify leukemia-related clonal changes including a Myc gain predicting poor outcome in patients
Source: Leukemia. 2021 Aug 20;36(2):464–75. doi: 10.1038/s41375-021-01381-4 (PMC8807396; doi:10.1038/s41375-021-01381-4)
Supplement: Supplementary file 10 — Suppl. Table 5 [file 41375_2021_1381_MOESM10_ESM.xlsx]

## Sheet: Supplementary Table 5a
Supplementary Table 5a) Tabulated Mutect2 output for E31 primary, transplanted and matched control samples from public dataset (SRP150049). 'ANNOVAR' annotation information for each mutated gene and the gene list used as input for PyClone analysis and associated pattern are given.
Chromosome	Position	Reference_Allele	Alternate_Allele	Filter	Info	Format	S-E31	S-E31-2.1	SRR7279985 (control)	Exonic_Annotation	Functional_Annotation	Gene_Name	Gene_Details_for_IntergenicVariants	AminoAcid_Change	Used_for_PycloneAnalysis
1	34438830	C	T	PASS	DP=55;ECNT=1;NLOD=8.68;N_ART_LOD=-1.482e+00;POP_AF=3.125e-05;P_GERMLINE=-6.886e+00;TLOD=14.98	GT:AD:AF:F1R2:F2R1:MBQ:MFRL:MMQ:MPOS:SA_MAP_AF:SA_POST_PROB	.	0/1:18,5:0.244:5,1:13,4:37:156,131:60:18:0.00,0.222,0.217:0.110,8.695e-03,0.881	0/0:29,0:0.020:7,0:22,0:0:172,0:0:0	.	intronic	Ccdc115	.	.	#N/A
1	52860079	T	G	PASS	DP=115;ECNT=1;NLOD=19.22;N_ART_LOD=-1.818e+00;POP_AF=3.125e-05;P_GERMLINE=-1.742e+01;TLOD=80.16	GT:AD:AF:F1R2:F2R1:MBQ:MFRL:MMQ:MPOS:SA_MAP_AF:SA_POST_PROB	.	0/1:22,23:0.517:8,8:14,15:37:162,157:60:26:0.475,0.495,0.511:0.031,0.016,0.953	0/0:64,0:0.017:21,0:43,0:0:179,0:0:0	nonsynonymous SNV	exonic	Hibch	.	Hibch:NM_146108:exon3:c.T130G:p.C44G	yes (a)
1	63364732	C	G	PASS	DP=34;ECNT=1;NLOD=5.12;N_ART_LOD=-1.275e+00;POP_AF=3.125e-05;P_GERMLINE=-3.321e+00;TLOD=22.39	GT:AD:AF:F1R2:F2R1:MBQ:MFRL:MMQ:MPOS:SA_MAP_AF:SA_POST_PROB	.	0/1:8,7:0.467:5,5:3,2:37:228,196:40:9:0.00,0.465,0.467:0.033,0.021,0.945	0/0:17,0:0.053:10,0:7,0:0:220,0:0:0	.	intergenic	Zdbf2;Adam23	dist=50157;dist=81159	.	yes (a)
1	100369770	G	A	PASS	DP=156;ECNT=1;NLOD=21.32;N_ART_LOD=-1.857e+00;POP_AF=3.125e-05;P_GERMLINE=-1.953e+01;TLOD=24.27	GT:AD:AF:F1R2:F2R1:MBQ:MFRL:MMQ:MPOS:SA_MAP_AF:SA_POST_PROB	.	0/1:72,9:0.133:33,3:39,6:37:168,164:60:20:0.101,0.091,0.111:7.106e-03,0.021,0.972	0/0:71,0:1.503e-03:18,0:53,0:0:156,0:0:0	nonsynonymous SNV	exonic	Cntnap5b	.	Cntnap5b:NM_172851:exon15:c.G2206A:p.G736S	#N/A
1	133912632	G	A	PASS	DP=30;ECNT=1;NLOD=5.42;N_ART_LOD=-1.279e+00;POP_AF=3.125e-05;P_GERMLINE=-3.622e+00;TLOD=33.83	GT:AD:AF:F1R2:F2R1:MBQ:MFRL:MMQ:MPOS:SA_MAP_AF:SA_POST_PROB	.	0/1:3,9:0.758:1,4:2,5:37:159,159:60:20:0.717,0.747,0.750:0.027,0.026,0.947	0/0:18,0:7.829e-05:12,0:6,0:0:182,0:0:0	nonsynonymous SNV	exonic	Prelp	.	Prelp:NM_054077:exon3:c.C1111T:p.R371C	yes (a)
2	3502594	A	C	PASS	DP=104;ECNT=1;NLOD=12.64;N_ART_LOD=-1.638e+00;POP_AF=3.125e-05;P_GERMLINE=-1.084e+01;TLOD=84.95	GT:AD:AF:F1R2:F2R1:MBQ:MFRL:MMQ:MPOS:SA_MAP_AF:SA_POST_PROB	.	0/1:30,25:0.459:10,9:20,16:37:154,156:60:11:0.444,0.424,0.455:0.022,0.020,0.958	0/0:42,0:0.012:15,0:27,0:0:163,0:0:0	nonsynonymous SNV	exonic	Hspa14	.	Hspa14:NM_015765:exon5:c.T276G:p.I92M	yes (a)
2	76895780	C	T	PASS	DP=169;ECNT=1;NLOD=26.19;N_ART_LOD=-1.957e+00;POP_AF=3.125e-05;P_GERMLINE=-2.439e+01;TLOD=31.46	GT:AD:AF:F1R2:F2R1:MBQ:MFRL:MMQ:MPOS:SA_MAP_AF:SA_POST_PROB	.	0/1:62,11:0.166:26,6:36,5:37:173,201:60:20:0.131,0.131,0.151:0.018,9.847e-03,0.972	0/0:87,0:0.032:27,0:60,0:0:179,0:0:0	synonymous SNV	exonic	Ttn	.	Ttn:NM_011652:exon63:c.G15465A:p.S5155S	yes (a)
2	89363268	C	T	PASS	DP=114;ECNT=1;NLOD=17.92;N_ART_LOD=-1.796e+00;POP_AF=3.125e-05;P_GERMLINE=-1.613e+01;TLOD=76.13;ANNOVAR_DATE=2017-06-01;Func.refGene=exonic;Gene.refGene=Olfr1234;GeneDetail.refGene=.;ExonicFunc.refGene=nonsynonymous_SNV;AAChange.refGene=Olfr1234:NM_146973:exon1:c.G160A:p.G54S;pLi.refGene=.;pRec.refGene=.;pNull.refGene=.;Gene_full_name.refGene=.;Function_description.refGene=.;Disease_description.r…	GT:AD:AF:F1R2:F2R1:MBQ:MFRL:MMQ:MPOS:SA_MAP_AF:SA_POST_PROB	0/1:24,23:0.488:9,11:15,12:37:153,155:60:16:0.465,0.465,0.489:0.023,0.020,0.957	.	0/0:60,0:0.036:22,0:38,0:0:193,0:0:0	nonsynonymous_SNV	exonic	Olfr1234	.	Olfr1234:NM_146973:exon1:c.G160A:p.G54S	yes (a)
2	112248489	G	A	PASS	DP=71;ECNT=1;NLOD=9.89;N_ART_LOD=-1.536e+00;POP_AF=3.125e-05;P_GERMLINE=-8.091e+00;TLOD=64.01	GT:AD:AF:F1R2:F2R1:MBQ:MFRL:MMQ:MPOS:SA_MAP_AF:SA_POST_PROB	.	0/1:17,19:0.527:9,6:8,13:37:172,174:60:18:0.515,0.475,0.528:0.013,0.052,0.934	0/0:33,0:0.018:21,0:12,0:0:169,0:0:0	nonsynonymous SNV	exonic	Nutm1	.	Nutm1:NM_172521:exon7:c.C3080T:p.S1027F	yes (a)
2	126003942	A	C	PASS	DP=125;ECNT=1;NLOD=18.06;N_ART_LOD=-1.794e+00;POP_AF=3.125e-05;P_GERMLINE=-1.626e+01;TLOD=30.42	GT:AD:AF:F1R2:F2R1:MBQ:MFRL:MMQ:MPOS:SA_MAP_AF:SA_POST_PROB	.	0/1:48,11:0.203:17,6:31,5:37:178,238:60:13:0.172,0.162,0.186:0.016,0.014,0.970	0/0:60,0:0.024:25,0:35,0:0:189,0:0:0	nonsynonymous SNV	exonic	Fam227b	.	Fam227b:NM_029455:exon13:c.T1126G:p.F376V	yes (a)
2	129014624	C	T	PASS	DP=100;ECNT=1;NLOD=10.79;N_ART_LOD=-1.577e+00;POP_AF=3.125e-05;P_GERMLINE=-8.994e+00;TLOD=105.20	GT:AD:AF:F1R2:F2R1:MBQ:MFRL:MMQ:MPOS:SA_MAP_AF:SA_POST_PROB	.	0/1:28,31:0.524:13,13:15,18:37:186,166:60:20:0.495,0.505,0.525:0.022,0.020,0.958	0/0:36,0:0.029:19,0:17,0:0:170,0:0:0	synonymous SNV	exonic	Zc3h6	.	Zc3h6:NM_178404:exon10:c.C1623T:p.S541S	yes (a)
3	105962094	T	-	PASS	DP=112;ECNT=1;NLOD=17.74;N_ART_LOD=-1.787e+00;POP_AF=3.125e-05;P_GERMLINE=-1.595e+01;RPA=4,3;RU=T;STR;TLOD=22.83	GT:AD:AF:F1R2:F2R1:MBQ:MFRL:MMQ:MPOS:SA_MAP_AF:SA_POST_PROB	.	0/1:39,10:0.210:15,6:24,4:37:170,157:60:14:0.192,0.172,0.204:0.026,0.013,0.961	0/0:59,0:0.025:29,0:30,0:0:167,0:0:0	.	intronic	Wdr77	.	.	#N/A
3	116780897	G	A	PASS	DP=65;ECNT=1;NLOD=10.23;N_ART_LOD=-1.579e+00;POP_AF=3.125e-05;P_GERMLINE=-8.438e+00;TLOD=26.94;ANNOVAR_DATE=2017-06-01;Func.refGene=intronic;Gene.refGene=Agl;GeneDetail.refGene=.;ExonicFunc.refGene=.;AAChange.refGene=.;pLi.refGene=.;pRec.refGene=.;pNull.refGene=.;Gene_full_name.refGene=.;Function_description.refGene=.;Disease_description.refGene=.;Tissue_specificity(Uniprot).refGene=.;Expression(…	GT:AD:AF:F1R2:F2R1:MBQ:MFRL:MMQ:MPOS:SA_MAP_AF:SA_POST_PROB	0/1:10,8:0.458:3,5:7,3:37:184,186:60:11:0.444,0.343,0.444:0.013,0.065,0.921	.	0/0:34,0:0.085:11,0:23,0:0:205,0:0:0	.	intronic	Agl	.	.	yes (a)
3	125042052	T	C	PASS	DP=28;ECNT=1;NLOD=3.61;N_ART_LOD=-1.128e+00;POP_AF=3.125e-05;P_GERMLINE=-1.823e+00;TLOD=28.74;ANNOVAR_DATE=2017-06-01;Func.refGene=intergenic;Gene.refGene=1700003H04Rik\x3bNdst4;GeneDetail.refGene=dist\x3d460961\x3bdist\x3d362039;ExonicFunc.refGene=.;AAChange.refGene=.;pLi.refGene=.;pRec.refGene=.;pNull.refGene=.;Gene_full_name.refGene=.;Function_description.refGene=.;Disease_description.refGene=…	GT:AD:AF:F1R2:F2R1:MBQ:MFRL:MMQ:MPOS:SA_MAP_AF:SA_POST_PROB	0/1:6,8:0.567:1,4:5,4:37:206,182:60:14:0.00,0.576,0.571:0.029,0.025,0.946	.	0/0:12,0:0.039:5,0:7,0:0:217,0:0:0	.	intergenic	1700003H04Rik\x3bNdst4	dist\x3d460961\x3bdist\x3d362039	.	#N/A
4	9453333	G	T	PASS	DP=46;ECNT=1;NLOD=6.32;N_ART_LOD=-1.359e+00;POP_AF=3.125e-05;P_GERMLINE=-4.525e+00;TLOD=30.88;ANNOVAR_DATE=2017-06-01;Func.refGene=exonic;Gene.refGene=Asph;GeneDetail.refGene=.;ExonicFunc.refGene=nonsynonymous_SNV;AAChange.refGene=Asph:NM_001177849:exon23:c.C2140A:p.L714M,Asph:NM_001290367:exon23:c.C1939A:p.L647M,Asph:NM_023066:exon24:c.C2188A:p.L730M;pLi.refGene=.;pRec.refGene=.;pNull.refGene=.;…	GT:AD:AF:F1R2:F2R1:MBQ:MFRL:MMQ:MPOS:SA_MAP_AF:SA_POST_PROB	0/1:13,9:0.417:6,3:7,6:37:178,192:60:39:0.364,0.394,0.409:0.021,0.027,0.953	.	0/0:21,0:0.044:9,0:12,0:0:177,0:0:0	nonsynonymous_SNV	exonic	Asph	.	Asph:NM_001177849:exon23:c.C2140A:p.L714M,Asph:NM_001290367:exon23:c.C1939A:p.L647M,Asph:NM_023066:exon24:c.C2188A:p.L730M	#N/A
4	113756773	A	T	PASS	DP=37;ECNT=1;NLOD=5.12;N_ART_LOD=-1.265e+00;POP_AF=3.125e-05;P_GERMLINE=-3.321e+00;TLOD=30.90	GT:AD:AF:F1R2:F2R1:MBQ:MFRL:MMQ:MPOS:SA_MAP_AF:SA_POST_PROB	.	0/1:10,9:0.474:5,4:5,5:37:208,225:60:20:0.00,0.475,0.474:0.028,0.025,0.947	0/0:17,0:0.028:4,0:13,0:0:245,0:0:0	.	intronic	Skint5	.	.	yes (a)
4	117129289	G	A	PASS	DP=53;ECNT=1;NLOD=6.92;N_ART_LOD=-1.395e+00;POP_AF=3.125e-05;P_GERMLINE=-5.127e+00;TLOD=61.56	GT:AD:AF:F1R2:F2R1:MBQ:MFRL:MMQ:MPOS:SA_MAP_AF:SA_POST_PROB	.	0/1:10,17:0.629:6,7:4,10:37:170,178:60:21:0.616,0.596,0.630:0.016,0.045,0.939	0/0:23,0:0.040:12,0:11,0:0:178,0:0:0	synonymous SNV	exonic	Plk3	.	Plk3:NM_001313916:exon14:c.C1701T:p.V567V,Plk3:NM_013807:exon14:c.C1752T:p.V584V	yes (a)
5	145032083	T	C	PASS	DP=65;ECNT=1;NLOD=6.02;N_ART_LOD=-1.355e+00;POP_AF=3.125e-05;P_GERMLINE=-4.224e+00;TLOD=51.53	GT:AD:AF:F1R2:F2R1:MBQ:MFRL:MMQ:MPOS:SA_MAP_AF:SA_POST_PROB	.	0/1:22,17:0.434:12,11:10,6:37:198,237:60:18:0.384,0.434,0.436:0.029,0.019,0.952	0/0:20,0:0.083:9,0:11,0:0:191,0:0:0	.	intronic	Gm4871	.	.	yes (a)
5	145198773	C	T	PASS	DP=194;ECNT=1;NLOD=28.85;N_ART_LOD=-1.992e+00;POP_AF=3.125e-05;P_GERMLINE=-2.705e+01;TLOD=143.92	GT:AD:AF:F1R2:F2R1:MBQ:MFRL:MMQ:MPOS:SA_MAP_AF:SA_POST_PROB	.	0/1:50,43:0.463:20,24:30,19:37:159,171:60:20:0.444,0.434,0.462:0.013,0.030,0.957	0/0:96,0:0.016:43,0:53,0:0:164,0:0:0	nonsynonymous SNV	exonic	Zkscan14	.	Zkscan14:NM_023322:exon2:c.G424A:p.E142K	yes (a)
6	41543983	C	T	PASS	DP=36;ECNT=1;NLOD=5.12;N_ART_LOD=-1.255e+00;POP_AF=3.125e-05;P_GERMLINE=-3.321e+00;TLOD=34.60	GT:AD:AF:F1R2:F2R1:MBQ:MFRL:MMQ:MPOS:SA_MAP_AF:SA_POST_PROB	.	0/1:9,10:0.537:7,4:2,6:37:224,210:60:16:0.525,0.00,0.526:0.025,0.029,0.946	0/0:17,0:9.679e-05:9,0:8,0:0:203,0:0:0	.	intergenic	Prss2;Ephb6	dist=18904;dist=61499	.	#N/A
6	148173986	A	G	PASS	DP=174;ECNT=1;NLOD=24.38;N_ART_LOD=-1.925e+00;POP_AF=3.125e-05;P_GERMLINE=-2.258e+01;TLOD=26.21	GT:AD:AF:F1R2:F2R1:MBQ:MFRL:MMQ:MPOS:SA_MAP_AF:SA_POST_PROB	.	0/1:73,10:0.144:33,2:40,8:37:171,160:60:23:0.101,0.111,0.120:0.017,8.372e-03,0.975	0/0:81,0:0.029:27,0:54,0:0:158,0:0:0	nonsynonymous SNV	exonic	Far2	.	Far2:NM_178797:exon11:c.A1343G:p.E448G	#N/A
7	7334269	G	GT	PASS	DP=381;ECNT=1;NLOD=57.06;N_ART_LOD=-2.013e+00;POP_AF=3.125e-05;P_GERMLINE=-5.526e+01;RPA=9,10;RU=T;STR;TLOD=32.55;ANNOVAR_DATE=2017-06-01;Func.refGene=exonic;Gene.refGene=Vmn2r30;GeneDetail.refGene=.;ExonicFunc.refGene=frameshift_insertion;AAChange.refGene=Vmn2r30:NM_009490:exon2:c.366dupA:p.Q123Tfs*6;pLi.refGene=.;pRec.refGene=.;pNull.refGene=.;Gene_full_name.refGene=.;Function_description.refGe…	GT:AD:AF:F1R2:F2R1:MBQ:MFRL:MMQ:MPOS:SA_MAP_AF:SA_POST_PROB	0/1:104,20:0.234:55,10:49,10:37:179,171:40:25:0.162,0.101,0.161:6.326e-03,0.038,0.956	.	0/0:190,0:0.076:94,0:94,0:0:190,0:0:0	frameshift_insertion	exonic	Vmn2r30	.	Vmn2r30:NM_009490:exon2:c.366dupA:p.Q123Tfs*6	#N/A
7	13132339	A	G	PASS	DP=115;ECNT=1;NLOD=17.71;N_ART_LOD=-1.802e+00;POP_AF=3.125e-05;P_GERMLINE=-1.592e+01;TLOD=60.65	GT:AD:AF:F1R2:F2R1:MBQ:MFRL:MMQ:MPOS:SA_MAP_AF:SA_POST_PROB	.	0/1:28,18:0.396:13,7:15,11:37:196,183:60:20:0.364,0.374,0.391:0.025,0.016,0.958	0/0:59,0:0.061:25,0:34,0:0:176,0:0:0	nonsynonymous SNV	exonic	Vmn1r87	.	Vmn1r87:NM_134227:exon1:c.T20C:p.F7S	yes (a)
7	105764298	G	A	PASS	DP=100;ECNT=1;NLOD=13.50;N_ART_LOD=-1.682e+00;POP_AF=3.125e-05;P_GERMLINE=-1.170e+01;TLOD=78.55	GT:AD:AF:F1R2:F2R1:MBQ:MFRL:MMQ:MPOS:SA_MAP_AF:SA_POST_PROB	.	0/1:21,23:0.520:11,9:10,14:37:182,197:60:15:0.485,0.505,0.523:0.033,0.016,0.951	0/0:45,0:0.052:17,0:28,0:0:171,0:0:0	synonymous SNV	exonic	Dchs1	.	Dchs1:NM_001162943:exon6:c.C3309T:p.P1103P	yes (a)
8	19687621	C	A	PASS	DP=109;ECNT=1;NLOD=17.11;N_ART_LOD=-1.769e+00;POP_AF=3.125e-05;P_GERMLINE=-1.531e+01;TLOD=49.46;ANNOVAR_DATE=2017-06-01;Func.refGene=intergenic;Gene.refGene=Defb7\x3bGm21119;GeneDetail.refGene=dist\x3d189846\x3bdist\x3d41955;ExonicFunc.refGene=.;AAChange.refGene=.;pLi.refGene=.;pRec.refGene=.;pNull.refGene=.;Gene_full_name.refGene=.;Function_description.refGene=.;Disease_description.refGene=.;Tis…	GT:AD:AF:F1R2:F2R1:MBQ:MFRL:MMQ:MPOS:SA_MAP_AF:SA_POST_PROB	0/1:34,16:0.322:24,9:10,7:37:139,185:49:20:0.303,0.283,0.320:0.012,0.034,0.954	.	0/0:57,0:0.019:32,0:25,0:0:157,0:0:0	.	intergenic	Defb7\x3bGm21119	dist\x3d189846\x3bdist\x3d41955	.	yes (a)
8	21930099	T	C	PASS	DP=90;ECNT=1;NLOD=13.80;N_ART_LOD=-1.683e+00;POP_AF=3.125e-05;P_GERMLINE=-1.200e+01;TLOD=38.68;ANNOVAR_DATE=2017-06-01;Func.refGene=intronic;Gene.refGene=Defb15;GeneDetail.refGene=.;ExonicFunc.refGene=.;AAChange.refGene=.;pLi.refGene=.;pRec.refGene=.;pNull.refGene=.;Gene_full_name.refGene=.;Function_description.refGene=.;Disease_description.refGene=.;Tissue_specificity(Uniprot).refGene=.;Expressi…	GT:AD:AF:F1R2:F2R1:MBQ:MFRL:MMQ:MPOS:SA_MAP_AF:SA_POST_PROB	0/1:26,12:0.329:13,7:13,5:37:186,179:60:18:0.313,0.00,0.316:0.015,0.048,0.937	.	0/0:46,0:0.033:25,0:21,0:0:167,0:0:0	.	intronic	Defb15	.	.	yes (a)
8	22207841	T	-	PASS	DP=105;ECNT=1;NLOD=13.21;N_ART_LOD=-1.673e+00;POP_AF=3.125e-05;P_GERMLINE=-1.142e+01;RPA=10,9;RU=T;STR;TLOD=14.65	GT:AD:AF:F1R2:F2R1:MBQ:MFRL:MMQ:MPOS:SA_MAP_AF:SA_POST_PROB	.	0/1:44,10:0.196:16,4:28,6:37:170,152:60:15:0.172,0.162,0.185:0.011,0.024,0.966	0/0:44,0:0.052:25,0:19,0:0:153,0:0:0	.	intronic	Vps36	.	.	#N/A
8	22667260	G	C	PASS	DP=51;ECNT=1;NLOD=7.69;N_ART_LOD=-1.435e+00;POP_AF=3.125e-05;P_GERMLINE=-5.892e+00;TLOD=28.56	GT:AD:AF:F1R2:F2R1:MBQ:MFRL:MMQ:MPOS:SA_MAP_AF:SA_POST_PROB	.	0/1:14,9:0.396:7,6:7,3:37:160,171:60:20:0.343,0.384,0.391:0.026,0.020,0.954	0/0:26,0:0.030:14,0:12,0:0:159,0:0:0	nonsynonymous SNV	exonic	Ikbkb	.	Ikbkb:NM_001159774:exon16:c.C1652G:p.P551R,Ikbkb:NM_010546:exon16:c.C1652G:p.P551R	#N/A
8	28489213	G	T	PASS	DP=27;ECNT=1;NLOD=4.77;N_ART_LOD=-1.229e+00;POP_AF=3.125e-05;P_GERMLINE=-2.975e+00;TLOD=16.14;ANNOVAR_DATE=2017-06-01;Func.refGene=intergenic;Gene.refGene=Gm8096\x3bUnc5d;GeneDetail.refGene=dist\x3d404360\x3bdist\x3d157504;ExonicFunc.refGene=.;AAChange.refGene=.;pLi.refGene=.;pRec.refGene=.;pNull.refGene=.;Gene_full_name.refGene=.;Function_description.refGene=.;Disease_description.refGene=.;Tissu…	GT:AD:AF:F1R2:F2R1:MBQ:MFRL:MMQ:MPOS:SA_MAP_AF:SA_POST_PROB	0/1:6,5:0.455:1,3:5,2:37:180,223:60:20:0.444,0.394,0.455:0.022,0.029,0.950	.	0/0:16,0:6.348e-03:5,0:11,0:0:173,0:0:0	.	intergenic	Gm8096\x3bUnc5d	dist\x3d404360\x3bdist\x3d157504	.	#N/A
9	18944557	A	-	PASS	DP=46;ECNT=1;NLOD=5.26;N_ART_LOD=-1.239e+00;POP_AF=3.125e-05;P_GERMLINE=-3.781e+00;RPA=11,10;RU=A;STR;TLOD=5.98	GT:AD:AF:F1R2:F2R1:MBQ:MFRL:MMQ:MPOS:SA_MAP_AF:SA_POST_PROB	.	0/1:19,4:0.175:8,2:11,2:37:225,225:60:12:0.00,0.172,0.174:0.019,0.025,0.955	0/0:20,1:0.085:9,1:11,0:33:212,221:60:4	.	upstream	Olfr832	dist=93	.	#N/A
9	89085379	T	A	PASS	DP=164;ECNT=1;NLOD=20.16;N_ART_LOD=-1.846e+00;POP_AF=3.125e-05;P_GERMLINE=-1.837e+01;TLOD=137.50	GT:AD:AF:F1R2:F2R1:MBQ:MFRL:MMQ:MPOS:SA_MAP_AF:SA_POST_PROB	.	0/1:47,41:0.467:29,20:18,21:37:182,198:40:19:0.444,0.434,0.466:0.014,0.027,0.959	0/0:67,0:0.035:40,0:27,0:0:183,0:0:0	nonsynonymous SNV	exonic	Trim43b	.	Trim43b:NM_001170884:exon7:c.A1203T:p.Q401H	yes (a)
10	79268560	A	G	PASS	DP=285;ECNT=1;NLOD=44.06;N_ART_LOD=-2.177e+00;POP_AF=3.125e-05;P_GERMLINE=-4.226e+01;TLOD=209.45	GT:AD:AF:F1R2:F2R1:MBQ:MFRL:MMQ:MPOS:SA_MAP_AF:SA_POST_PROB	.	0/1:69,62:0.473:31,23:38,39:37:181,171:60:17:0.444,0.455,0.473:0.017,0.018,0.965	0/0:147,0:0.022:52,0:95,0:0:168,0:0:0	nonsynonymous SNV	exonic	Vmn2r81	.	Vmn2r81:NM_175936:exon3:c.A1016G:p.K339R	yes (a)
11	68926834	A	G	PASS	DP=128;ECNT=1;NLOD=17.71;N_ART_LOD=-1.787e+00;POP_AF=3.125e-05;P_GERMLINE=-1.592e+01;TLOD=114.23	GT:AD:AF:F1R2:F2R1:MBQ:MFRL:MMQ:MPOS:SA_MAP_AF:SA_POST_PROB	.	0/1:31,33:0.515:18,17:13,16:37:163,174:60:20:0.485,0.495,0.516:0.023,0.019,0.958	0/0:59,0:0.026:26,0:33,0:0:170,0:0:0	.	intronic	Odf4	.	.	yes (a)
12	71161267	-	CTTT	PASS	DP=96;ECNT=1;NLOD=3.50;N_ART_LOD=-1.391e+00;POP_AF=3.125e-05;P_GERMLINE=-1.717e+00;RPA=14,15;RU=CTTT;STR;TLOD=15.00	GT:AD:AF:F1R2:F2R1:MBQ:MFRL:MMQ:MPOS:SA_MAP_AF:SA_POST_PROB	.	0/1:3,4:0.507:1,2:2,2:37:220,233:60:28:0.576,0.00,0.571:0.025,0.029,0.947	0/0:11,0:0.390:5,0:6,0:0:220,0:0:0	.	intronic	2700049A03Rik	.	.	#N/A
13	22524881	C	A	PASS	DP=382;ECNT=1;NLOD=52.27;N_ART_LOD=-3.797e-01;POP_AF=3.125e-05;P_GERMLINE=-5.048e+01;TLOD=139.39;ANNOVAR_DATE=2017-06-01;Func.refGene=exonic;Gene.refGene=Vmn1r203;GeneDetail.refGene=.;ExonicFunc.refGene=nonsynonymous_SNV;AAChange.refGene=Vmn1r203:NM_134236:exon1:c.C831A:p.N277K;pLi.refGene=.;pRec.refGene=.;pNull.refGene=.;Gene_full_name.refGene=.;Function_description.refGene=.;Disease_description…	GT:AD:AF:F1R2:F2R1:MBQ:MFRL:MMQ:MPOS:SA_MAP_AF:SA_POST_PROB	0/1:124,48:0.292:62,26:62,22:37:174,181:60:24:0.232,0.273,0.279:0.069,5.233e-03,0.926	.	0/0:187,1:0.032:84,0:103,1:37:172,240:60:26	nonsynonymous_SNV	exonic	Vmn1r203	.	Vmn1r203:NM_134236:exon1:c.C831A:p.N277K	yes (a)
13	76211728	-	GGGAA	PASS	DP=47;ECNT=1;NLOD=6.37;N_ART_LOD=-1.391e+00;POP_AF=3.125e-05;P_GERMLINE=-4.570e+00;RPA=10,11;RU=GGGAA;STR;TLOD=36.53	GT:AD:AF:F1R2:F2R1:MBQ:MFRL:MMQ:MPOS:SA_MAP_AF:SA_POST_PROB	.	0/1:8,10:0.549:3,8:5,2:33:166,180:60:9:0.00,0.556,0.556:0.029,0.025,0.946	0/0:21,0:0.109:10,0:11,0:0:166,0:0:0	.	intergenic	Ttc37;Mctp1	dist=23745;dist=173233	.	#N/A
13	89705235	C	T	PASS	DP=250;ECNT=1;NLOD=31.90;N_ART_LOD=-1.252e-06;POP_AF=3.125e-05;P_GERMLINE=-3.010e+01;TLOD=168.91;ANNOVAR_DATE=2017-06-01;Func.refGene=exonic;Gene.refGene=Vcan;GeneDetail.refGene=.;ExonicFunc.refGene=synonymous_SNV;AAChange.refGene=Vcan:NM_001081249:exon7:c.G1605A:p.T535T,Vcan:NM_001134474:exon7:c.G1605A:p.T535T;pLi.refGene=.;pRec.refGene=.;pNull.refGene=.;Gene_full_name.refGene=.;Function_descrip…	GT:AD:AF:F1R2:F2R1:MBQ:MFRL:MMQ:MPOS:SA_MAP_AF:SA_POST_PROB	0/1:61,50:0.454:28,29:33,21:37:161,183:60:20:0.434,0.404,0.450:8.143e-03,0.073,0.919	.	0/0:119,1:0.050:53,0:66,1:37:178,125:60:20	synonymous_SNV	exonic	Vcan	.	Vcan:NM_001081249:exon7:c.G1605A:p.T535T,Vcan:NM_001134474:exon7:c.G1605A:p.T535T	yes (a)
14	12215907	G	A	PASS	DP=156;ECNT=1;NLOD=22.23;N_ART_LOD=-1.880e+00;POP_AF=3.125e-05;P_GERMLINE=-2.043e+01;TLOD=134.51;ANNOVAR_DATE=2017-06-01;Func.refGene=exonic;Gene.refGene=Ptprg;GeneDetail.refGene=.;ExonicFunc.refGene=nonsynonymous_SNV;AAChange.refGene=Ptprg:NM_008981:exon23:c.G3355A:p.G1119R;pLi.refGene=.;pRec.refGene=.;pNull.refGene=.;Gene_full_name.refGene=.;Function_description.refGene=.;Disease_description.re…	GT:AD:AF:F1R2:F2R1:MBQ:MFRL:MMQ:MPOS:SA_MAP_AF:SA_POST_PROB	0/1:37,38:0.508:18,18:19,20:37:173,177:60:19:0.485,0.475,0.507:0.019,0.021,0.960	.	0/0:74,0:0.015:38,0:36,0:0:170,0:0:0	nonsynonymous_SNV	exonic	Ptprg	.	Ptprg:NM_008981:exon23:c.G3355A:p.G1119R	yes (a)
14	14447441	A	C	PASS	DP=45;ECNT=1;NLOD=6.32;N_ART_LOD=-1.351e+00;POP_AF=3.125e-05;P_GERMLINE=-4.525e+00;TLOD=39.03	GT:AD:AF:F1R2:F2R1:MBQ:MFRL:MMQ:MPOS:SA_MAP_AF:SA_POST_PROB	.	0/1:11,12:0.517:1,6:10,6:37:170,188:60:20:0.495,0.495,0.522:0.022,0.026,0.952	0/0:21,0:0.023:6,0:15,0:0:151,0:0:0	.	intergenic	Il3ra;Slc4a7	dist=91951;dist=255584	.	yes (a)
14	48409576	C	A	PASS	DP=345;ECNT=1;NLOD=50.93;N_ART_LOD=-2.241e+00;POP_AF=3.125e-05;P_GERMLINE=-4.914e+01;TLOD=70.06	GT:AD:AF:F1R2:F2R1:MBQ:MFRL:MMQ:MPOS:SA_MAP_AF:SA_POST_PROB	.	0/1:122,26:0.199:56,11:66,15:37:157,180:60:28:0.162,0.152,0.176:8.184e-03,0.015,0.977	0/0:172,1:0.042:86,1:86,0:14:178,316:60:34	.	intergenic	Peli2;Tmem260	dist=148693;dist=36547	.	yes (a)
15	4918308	A	C	PASS	DP=164;ECNT=1;NLOD=20.72;N_ART_LOD=-1.855e+00;POP_AF=3.125e-05;P_GERMLINE=-1.893e+01;TLOD=142.09	GT:AD:AF:F1R2:F2R1:MBQ:MFRL:MMQ:MPOS:SA_MAP_AF:SA_POST_PROB	.	0/1:47,41:0.467:24,19:23,22:37:159,171:60:20:0.434,0.455,0.466:0.031,0.013,0.956	0/0:69,0:0.029:33,0:36,0:0:178,0:0:0	nonsynonymous SNV	exonic	Mroh2b	.	Mroh2b:NM_001166066:exon16:c.A1604C:p.E535A	yes (a)
15	28436299	G	A	PASS	DP=79;ECNT=1;NLOD=10.19;N_ART_LOD=-1.543e+00;POP_AF=3.125e-05;P_GERMLINE=-8.392e+00;TLOD=44.83;ANNOVAR_DATE=2017-06-01;Func.refGene=intronic;Gene.refGene=Dnah5;GeneDetail.refGene=.;ExonicFunc.refGene=.;AAChange.refGene=.;pLi.refGene=.;pRec.refGene=.;pNull.refGene=.;Gene_full_name.refGene=.;Function_description.refGene=.;Disease_description.refGene=.;Tissue_specificity(Uniprot).refGene=.;Expressio…	GT:AD:AF:F1R2:F2R1:MBQ:MFRL:MMQ:MPOS:SA_MAP_AF:SA_POST_PROB	0/1:29,14:0.333:9,6:20,8:37:171,159:60:17:0.303,0.293,0.326:0.030,0.014,0.956	.	0/0:34,0:3.042e-03:17,0:17,0:0:166,0:0:0	.	intronic	Dnah5	.	.	yes (a)
15	50661039	T	C	PASS	DP=217;ECNT=1;NLOD=26.44;N_ART_LOD=-1.957e+00;POP_AF=3.125e-05;P_GERMLINE=-2.465e+01;TLOD=48.86;ANNOVAR_DATE=2017-06-01;Func.refGene=exonic;Gene.refGene=Trps1;GeneDetail.refGene=.;ExonicFunc.refGene=nonsynonymous_SNV;AAChange.refGene=Trps1:NM_001310481:exon6:c.A3494G:p.D1165G,Trps1:NM_032000:exon6:c.A3482G:p.D1161G,Trps1:NM_001310485:exon8:c.A2927G:p.D976G;pLi.refGene=.;pRec.refGene=.;pNull.refGe…	GT:AD:AF:F1R2:F2R1:MBQ:MFRL:MMQ:MPOS:SA_MAP_AF:SA_POST_PROB	0/1:100,17:0.169:51,10:49,7:37:167,172:60:20:0.111,0.141,0.145:0.020,7.202e-03,0.972	.	0/0:88,0:0.023:40,0:48,0:0:174,0:0:0	nonsynonymous_SNV	exonic	Trps1	.	Trps1:NM_001310481:exon6:c.A3494G:p.D1165G,Trps1:NM_032000:exon6:c.A3482G:p.D1161G,Trps1:NM_001310485:exon8:c.A2927G:p.D976G	#N/A
15	80948540	T	A	PASS	DP=47;ECNT=1;NLOD=6.02;N_ART_LOD=-1.331e+00;POP_AF=3.125e-05;P_GERMLINE=-4.224e+00;TLOD=10.70	GT:AD:AF:F1R2:F2R1:MBQ:MFRL:MMQ:MPOS:SA_MAP_AF:SA_POST_PROB	.	0/1:16,5:0.285:8,2:8,3:33:187,158:60:7:0.172,0.232,0.238:0.033,0.014,0.953	0/0:20,0:0.024:11,0:9,0:0:217,0:0:0	.	UTR5	Adsl	NM_009634:c.-8T>A	.	#N/A
15	92399936	T	-	PASS	DP=28;ECNT=1;NLOD=3.60;N_ART_LOD=-1.140e+00;POP_AF=3.125e-05;P_GERMLINE=-1.812e+00;RPA=10,9;RU=T;STR;TLOD=10.83	GT:AD:AF:F1R2:F2R1:MBQ:MFRL:MMQ:MPOS:SA_MAP_AF:SA_POST_PROB	.	0/1:5,5:0.501:2,2:3,3:37:248,249:60:29:0.495,0.00,0.500:0.025,0.028,0.947	0/0:12,0:0.073:5,0:7,0:0:237,0:0:0	.	intronic	Pdzrn4	.	.	#N/A
15	99727848	C	T	PASS	DP=78;ECNT=1;NLOD=8.43;N_ART_LOD=-1.469e+00;POP_AF=3.125e-05;P_GERMLINE=-6.632e+00;TLOD=45.89	GT:AD:AF:F1R2:F2R1:MBQ:MFRL:MMQ:MPOS:SA_MAP_AF:SA_POST_PROB	.	0/1:30,15:0.345:15,3:15,12:37:172,164:60:23:0.313,0.303,0.333:0.017,0.021,0.961	0/0:28,0:0.017:9,0:19,0:0:193,0:0:0	.	UTR3	Cox14	NM_183256:c.*22C>T	.	yes (a)
16	16849697	T	-	PASS	DP=36;ECNT=1;NLOD=4.50;N_ART_LOD=-1.264e+00;POP_AF=3.125e-05;P_GERMLINE=-2.701e+00;RPA=11,10;RU=T;STR;TLOD=10.97	GT:AD:AF:F1R2:F2R1:MBQ:MFRL:MMQ:MPOS:SA_MAP_AF:SA_POST_PROB	.	0/1:4,5:0.540:3,3:1,2:33:175,194:60:26:0.545,0.515,0.556:0.029,0.023,0.948	0/0:15,0:0.144:11,0:4,0:0:147,0:0:0	.	intergenic	Spag6l;Igll1	dist=20334;dist=10974	.	#N/A
17	53964503	A	G	PASS	DP=56;ECNT=1;NLOD=8.13;N_ART_LOD=-1.454e+00;POP_AF=3.125e-05;P_GERMLINE=-6.331e+00;TLOD=17.62	GT:AD:AF:F1R2:F2R1:MBQ:MFRL:MMQ:MPOS:SA_MAP_AF:SA_POST_PROB	.	0/1:22,6:0.214:11,2:11,4:37:181,196:60:19:0.00,0.212,0.214:0.024,0.022,0.955	0/0:27,0:0.018:10,0:17,0:0:215,0:0:0	.	intronic	Sult1c1	.	.	#N/A
17	67042379	A	G	PASS	DP=67;ECNT=1;NLOD=8.73;N_ART_LOD=-1.495e+00;POP_AF=3.125e-05;P_GERMLINE=-6.933e+00;TLOD=51.57	GT:AD:AF:F1R2:F2R1:MBQ:MFRL:MMQ:MPOS:SA_MAP_AF:SA_POST_PROB	.	0/1:18,15:0.457:7,5:11,10:37:156,194:60:20:0.444,0.374,0.455:0.012,0.061,0.927	0/0:29,0:0.047:10,0:19,0:0:168,0:0:0	nonsynonymous SNV	exonic	Ptprm	.	Ptprm:NM_008984:exon7:c.T848C:p.V283A	yes (a)
17	67786029	G	A	PASS	DP=119;ECNT=1;NLOD=20.77;N_ART_LOD=-1.853e+00;POP_AF=3.125e-05;P_GERMLINE=-1.897e+01;TLOD=44.28;ANNOVAR_DATE=2017-06-01;Func.refGene=exonic;Gene.refGene=Lama1;GeneDetail.refGene=.;ExonicFunc.refGene=synonymous_SNV;AAChange.refGene=Lama1:NM_008480:exon36:c.G5061A:p.Q1687Q;pLi.refGene=.;pRec.refGene=.;pNull.refGene=.;Gene_full_name.refGene=.;Function_description.refGene=.;Disease_description.refGen…	GT:AD:AF:F1R2:F2R1:MBQ:MFRL:MMQ:MPOS:SA_MAP_AF:SA_POST_PROB	0/1:33,14:0.300:15,5:18,9:37:180,158:60:20:0.222,0.293,0.298:0.046,0.011,0.943	.	0/0:69,0:0.021:31,0:38,0:0:153,0:0:0	synonymous_SNV	exonic	Lama1	.	Lama1:NM_008480:exon36:c.G5061A:p.Q1687Q	yes (a)
18	28435186	A	T	PASS	DP=78;ECNT=1;NLOD=11.74;N_ART_LOD=-1.607e+00;POP_AF=3.125e-05;P_GERMLINE=-9.943e+00;TLOD=46.91	GT:AD:AF:F1R2:F2R1:MBQ:MFRL:MMQ:MPOS:SA_MAP_AF:SA_POST_PROB	.	0/1:22,14:0.395:11,6:11,8:37:182,173:60:14:0.343,0.374,0.389:0.034,0.014,0.952	0/0:39,0:0.013:18,0:21,0:0:165,0:0:0	.	intergenic	NONE;4930474G06Rik	dist=NONE;dist=124978	.	#N/A
18	30290493	T	G	PASS	DP=176;ECNT=1;NLOD=27.99;N_ART_LOD=-1.977e+00;POP_AF=3.125e-05;P_GERMLINE=-2.620e+01;TLOD=18.27;ANNOVAR_DATE=2017-06-01;Func.refGene=exonic;Gene.refGene=Pik3c3;GeneDetail.refGene=.;ExonicFunc.refGene=nonsynonymous_SNV;AAChange.refGene=Pik3c3:NM_181414:exon6:c.T641G:p.F214C;pLi.refGene=.;pRec.refGene=.;pNull.refGene=.;Gene_full_name.refGene=.;Function_description.refGene=.;Disease_description.refG…	GT:AD:AF:F1R2:F2R1:MBQ:MFRL:MMQ:MPOS:SA_MAP_AF:SA_POST_PROB	0/1:61,16:0.216:11,16:50,0:27:175,168:60:29:0.00,0.212,0.208:0.961,1.609e-04,0.039	.	0/0:93,0:0.011:38,0:55,0:0:171,0:0:0	nonsynonymous_SNV	exonic	Pik3c3	.	Pik3c3:NM_181414:exon6:c.T641G:p.F214C	yes (a)
18	88832232	G	-	PASS	DP=120;ECNT=1;NLOD=16.64;N_ART_LOD=-1.635e+00;POP_AF=3.125e-05;P_GERMLINE=-1.484e+01;RPA=10,9;RU=G;STR;TLOD=37.83	GT:AD:AF:F1R2:F2R1:MBQ:MFRL:MMQ:MPOS:SA_MAP_AF:SA_POST_PROB	.	0/1:22,18:0.462:13,8:9,10:37:158,166:60:29:0.424,0.424,0.450:0.024,0.020,0.957	0/0:60,1:0.062:31,1:29,0:27:178,200:60:20	.	intergenic	NONE;Socs6	dist=NONE;dist=35648	.	#N/A
19	12675306	G	T	PASS	DP=48;ECNT=1;NLOD=4.21;N_ART_LOD=-1.211e+00;POP_AF=3.125e-05;P_GERMLINE=-2.420e+00;TLOD=31.21	GT:AD:AF:F1R2:F2R1:MBQ:MFRL:MMQ:MPOS:SA_MAP_AF:SA_POST_PROB	.	0/1:21,10:0.323:8,3:13,7:37:218,196:60:18:0.323,0.00,0.323:0.025,0.025,0.950	0/0:14,0:0.088:5,0:9,0:0:226,0:0:0	.	downstream	Olfr1442	dist=63	.	#N/A
X	48416921	C	A	PASS	DP=59;ECNT=1;NLOD=7.52;N_ART_LOD=-1.415e+00;POP_AF=3.125e-05;P_GERMLINE=-5.729e+00;TLOD=37.73	GT:AD:AF:F1R2:F2R1:MBQ:MFRL:MMQ:MPOS:SA_MAP_AF:SA_POST_PROB	.	0/1:20,12:0.382:8,5:12,7:37:181,224:60:12:0.293,0.364,0.375:0.046,0.013,0.941	0/0:25,0:8.406e-05:11,0:14,0:0:178,0:0:0	stopgain	exonic	Elf4	.	Elf4:NM_019680:exon8:c.G910T:p.E304X	yes (a)
X	73946725	A	C	PASS	DP=37;ECNT=1;NLOD=5.72;N_ART_LOD=-1.301e+00;POP_AF=3.125e-05;P_GERMLINE=-3.923e+00;TLOD=31.94	GT:AD:AF:F1R2:F2R1:MBQ:MFRL:MMQ:MPOS:SA_MAP_AF:SA_POST_PROB	.	0/1:8,9:0.528:4,4:4,5:37:148,138:60:20:0.505,0.505,0.529:0.031,0.020,0.949	0/0:19,0:7.780e-05:8,0:11,0:0:168,0:0:0	nonsynonymous SNV	exonic	Hcfc1	.	Hcfc1:NM_008224:exon22:c.T5532G:p.D1844E	#N/A

## Sheet: Supplementary Table 5b
Supplementary Table 5b) Tabulated Mutect2 output for C25 primary, transplanted and matched control samples from public dataset (SRP150049). 'ANNOVAR' annotation information for each mutated gene and the gene list used as input for PyClone analysis and associated pattern are given.
Chromosome	Position	Reference_Allele	Alternate_Allele	Filter	Info	Format	S-C25	S-C25-6.1	SRR7279983 (control)	Exonic_Annotation	Functional_Annotation	Gene_Name	Gene_Details_for_IntergenicVariants	AminoAcid_Change	Used_for_PycloneAnalysis (pattern)
1	9607083	C	A	PASS	DP=78;ECNT=1;NLOD=9.93;N_ART_LOD=-1.553e+00;POP_AF=3.125e-05;P_GERMLINE=-8.190e+00;TLOD=6.88;ANNOVAR_DATE=2017-06-01;Func.refGene=ncRNA_intronic;Gene.refGene=2610203C22Rik;GeneDetail.refGene=.;ExonicFunc.refGene=.;AAChange.refGene=.;pLi.refGene=.;pRec.refGene=.;pNull.refGene=.;Gene_full_name.refGene=.;Function_description.refGene=.;Disease_description.refGene=.;Tissue_specificity(Uniprot).refGene…	GT:AD:AF:F1R2:F2R1:MBQ:MFRL:MMQ:MPOS:SA_MAP_AF:SA_POST_PROB	.	0/1:38,3:0.073:12,0:26,3:37:176,123:60:19:0.071,0.00,0.073:0.011,0.018,0.971	0/0:33,0:0.054:17,0:16,0:0:171,0:0:0	.	ncRNA_intronic	2610203C22Rik		.	#N/A
1	19226645	G	A	PASS	DP=56;ECNT=1;NLOD=8.73;N_ART_LOD=-1.489e+00;POP_AF=3.125e-05;P_GERMLINE=-6.933e+00;TLOD=25.60;ANNOVAR_DATE=2017-06-01;Func.refGene=exonic;Gene.refGene=Tfap2b;GeneDetail.refGene=.;ExonicFunc.refGene=nonsynonymous_SNV;AAChange.refGene=Tfap2b:NM_001025305:exon4:c.G757A:p.V253I,Tfap2b:NM_001286340:exon4:c.G811A:p.V271I,Tfap2b:NM_009334:exon4:c.G811A:p.V271I;pLi.refGene=.;pRec.refGene=.;pNull.refGene=…	GT:AD:AF:F1R2:F2R1:MBQ:MFRL:MMQ:MPOS:SA_MAP_AF:SA_POST_PROB	.	0/1:15,8:0.364:4,2:11,6:37:145,168:60:14:0.333,0.303,0.348:0.022,0.023,0.956	0/0:29,0:0.032:12,0:17,0:0:172,0:0:0	nonsynonymous_SNV	exonic	Tfap2b		Tfap2b:NM_001025305:exon4:c.G757A:p.V253I,Tfap2b:NM_001286340:exon4:c.G811A:p.V271I,Tfap2b:NM_009334:exon4:c.G811A:p.V271I	yes (a)
1	36439459	G	T	PASS	DP=24;ECNT=1;NLOD=4.47;N_ART_LOD=-1.202e+00;POP_AF=3.125e-05;P_GERMLINE=-3.010e+00;TLOD=5.93;ANNOVAR_DATE=2017-06-01;Func.refGene=intronic;Gene.refGene=Lman2l;GeneDetail.refGene=.;ExonicFunc.refGene=.;AAChange.refGene=.;pLi.refGene=.;pRec.refGene=.;pNull.refGene=.;Gene_full_name.refGene=.;Function_description.refGene=.;Disease_description.refGene=.;Tissue_specificity(Uniprot).refGene=.;Expression…	GT:AD:AF:F1R2:F2R1:MBQ:MFRL:MMQ:MPOS:SA_MAP_AF:SA_POST_PROB	.	0/1:6,2:0.278:4,2:2,0:37:202,195:60:20:0.00,0.253,0.250:0.023,0.025,0.952	0/0:15,0:6.820e-03:8,0:7,0:0:224,0:0:0	.	intronic	Lman2l		.	#N/A
1	54304961	C	A	PASS	DP=160;ECNT=1;NLOD=24.68;N_ART_LOD=-1.926e+00;POP_AF=3.125e-05;P_GERMLINE=-2.324e+01;TLOD=5.89;ANNOVAR_DATE=2017-06-01;Func.refGene=exonic;Gene.refGene=Ccdc150;GeneDetail.refGene=.;ExonicFunc.refGene=nonsynonymous_SNV;AAChange.refGene=Ccdc150:NM_030025:exon14:c.C1652A:p.T551N;pLi.refGene=.;pRec.refGene=.;pNull.refGene=.;Gene_full_name.refGene=.;Function_description.refGene=.;Disease_description.r…	GT:AD:AF:F1R2:F2R1:MBQ:MFRL:MMQ:MPOS:SA_MAP_AF:SA_POST_PROB	.	0/1:69,3:0.063:22,3:47,0:37:167,150:60:15:0.00,0.040,0.042:0.504,1.184e-03,0.495	0/0:82,0:0.018:34,0:48,0:0:172,0:0:0	nonsynonymous_SNV	exonic	Ccdc150		Ccdc150:NM_030025:exon14:c.C1652A:p.T551N	#N/A
1	58919383	A	T	PASS	DP=39;ECNT=1;NLOD=6.32;N_ART_LOD=-1.359e+00;POP_AF=3.125e-05;P_GERMLINE=-4.526e+00;TLOD=8.67;ANNOVAR_DATE=2017-06-01;Func.refGene=intronic;Gene.refGene=Trak2;GeneDetail.refGene=.;ExonicFunc.refGene=.;AAChange.refGene=.;pLi.refGene=.;pRec.refGene=.;pNull.refGene=.;Gene_full_name.refGene=.;Function_description.refGene=.;Disease_description.refGene=.;Tissue_specificity(Uniprot).refGene=.;Expression(…	GT:AD:AF:F1R2:F2R1:MBQ:MFRL:MMQ:MPOS:SA_MAP_AF:SA_POST_PROB	.	0/1:12,3:0.225:6,0:6,3:37:196,165:60:20:0.202,0.00,0.200:0.017,0.030,0.953	0/0:21,0:0.044:15,0:6,0:0:186,0:0:0	.	intronic	Trak2		.	#N/A
1	62161020	C	A	PASS	DP=37;ECNT=2;NLOD=7.52;N_ART_LOD=-1.422e+00;POP_AF=3.125e-05;P_GERMLINE=-6.322e+00;TLOD=5.53;ANNOVAR_DATE=2017-06-01;Func.refGene=intronic;Gene.refGene=Pard3b;GeneDetail.refGene=.;ExonicFunc.refGene=.;AAChange.refGene=.;pLi.refGene=.;pRec.refGene=.;pNull.refGene=.;Gene_full_name.refGene=.;Function_description.refGene=.;Disease_description.refGene=.;Tissue_specificity(Uniprot).refGene=.;Expression…	GT:AD:AF:F1R2:F2R1:MBQ:MFRL:MMQ:MPOS:SA_MAP_AF:SA_POST_PROB	.	0/1:9,2:0.182:7,2:2,0:37:221,129:60:15:0.00,0.182,0.182:0.020,0.025,0.954	0/0:25,0:0.019:10,0:15,0:0:183,0:0:0	.	intronic	Pard3b		.	#N/A
1	77398658	T	A	PASS	DP=47;ECNT=1;NLOD=7.13;N_ART_LOD=-1.403e+00;POP_AF=3.125e-05;P_GERMLINE=-5.342e+00;TLOD=7.81;ANNOVAR_DATE=2017-06-01;Func.refGene=intronic;Gene.refGene=Epha4;GeneDetail.refGene=.;ExonicFunc.refGene=.;AAChange.refGene=.;pLi.refGene=.;pRec.refGene=.;pNull.refGene=.;Gene_full_name.refGene=.;Function_description.refGene=.;Disease_description.refGene=.;Tissue_specificity(Uniprot).refGene=.;Expression(…	GT:AD:AF:F1R2:F2R1:MBQ:MFRL:MMQ:MPOS:SA_MAP_AF:SA_POST_PROB	.	0/1:16,3:0.205:5,3:11,0:37:194,202:60:11:0.131,0.131,0.158:0.045,0.011,0.944	0/0:24,0:0.028:7,0:17,0:0:181,0:0:0	.	intronic	Epha4		.	#N/A
1	84730566	C	A	PASS	DP=177;ECNT=1;NLOD=23.78;N_ART_LOD=-1.912e+00;POP_AF=3.125e-05;P_GERMLINE=-2.262e+01;TLOD=5.48;ANNOVAR_DATE=2017-06-01;Func.refGene=exonic;Gene.refGene=Trip12;GeneDetail.refGene=.;ExonicFunc.refGene=nonsynonymous_SNV;AAChange.refGene=Trip12:NM_133975:exon36:c.G5369T:p.R1790I;pLi.refGene=.;pRec.refGene=.;pNull.refGene=.;Gene_full_name.refGene=.;Function_description.refGene=.;Disease_description.re…	GT:AD:AF:F1R2:F2R1:MBQ:MFRL:MMQ:MPOS:SA_MAP_AF:SA_POST_PROB	.	0/1:88,3:0.048:38,3:50,0:37:150,150:60:20:0.00,0.030,0.033:0.018,4.064e-03,0.978	0/0:79,0:0.024:36,0:43,0:0:164,0:0:0	nonsynonymous_SNV	exonic	Trip12		Trip12:NM_133975:exon36:c.G5369T:p.R1790I	#N/A
1	87779024	G	A	PASS	DP=48;ECNT=1;NLOD=6.32;N_ART_LOD=-1.342e+00;POP_AF=3.125e-05;P_GERMLINE=-4.532e+00;TLOD=7.80;ANNOVAR_DATE=2017-06-01;Func.refGene=exonic;Gene.refGene=Atg16l1;GeneDetail.refGene=.;ExonicFunc.refGene=nonsynonymous_SNV;AAChange.refGene=Atg16l1:NM_001205392:exon9:c.G1000A:p.G334R,Atg16l1:NM_029846:exon10:c.G1057A:p.G353R,Atg16l1:NM_001205391:exon11:c.G1105A:p.G369R;pLi.refGene=.;pRec.refGene=.;pNull.…	GT:AD:AF:F1R2:F2R1:MBQ:MFRL:MMQ:MPOS:SA_MAP_AF:SA_POST_PROB	.	0/1:21,3:0.167:12,0:9,3:37:171,196:60:20:0.111,0.101,0.125:0.025,0.012,0.962	0/0:21,0:7.711e-05:16,0:5,0:0:162,0:0:0	nonsynonymous_SNV	exonic	Atg16l1		Atg16l1:NM_001205392:exon9:c.G1000A:p.G334R,Atg16l1:NM_029846:exon10:c.G1057A:p.G353R,Atg16l1:NM_001205391:exon11:c.G1105A:p.G369R	#N/A
1	97707778	C	A	PASS	DP=172;ECNT=1;NLOD=25.10;N_ART_LOD=-1.943e+00;POP_AF=3.125e-05;P_GERMLINE=-2.373e+01;TLOD=5.77;ANNOVAR_DATE=2017-06-01;Func.refGene=exonic;Gene.refGene=Ppip5k2;GeneDetail.refGene=.;ExonicFunc.refGene=nonsynonymous_SNV;AAChange.refGene=Ppip5k2:NM_173760:exon28:c.G3330T:p.K1110N;pLi.refGene=.;pRec.refGene=.;pNull.refGene=.;Gene_full_name.refGene=.;Function_description.refGene=.;Disease_description.…	GT:AD:AF:F1R2:F2R1:MBQ:MFRL:MMQ:MPOS:SA_MAP_AF:SA_POST_PROB	.	0/1:74,3:0.066:41,0:33,3:37:160,111:60:20:0.040,0.00,0.039:3.617e-03,0.034,0.962	0/0:84,0:0.043:31,0:53,0:0:171,0:0:0	nonsynonymous_SNV	exonic	Ppip5k2		Ppip5k2:NM_173760:exon28:c.G3330T:p.K1110N	#N/A
1	100141145	C	T	PASS	DP=148;ECNT=1;NLOD=23.30;N_ART_LOD=-1.901e+00;POP_AF=3.125e-05;P_GERMLINE=-2.150e+01;TLOD=75.49;ANNOVAR_DATE=2017-06-01;Func.refGene=intronic;Gene.refGene=Cntnap5b;GeneDetail.refGene=.;ExonicFunc.refGene=.;AAChange.refGene=.;pLi.refGene=.;pRec.refGene=.;pNull.refGene=.;Gene_full_name.refGene=.;Function_description.refGene=.;Disease_description.refGene=.;Tissue_specificity(Uniprot).refGene=.;Expre…	GT:AD:AF:F1R2:F2R1:MBQ:MFRL:MMQ:MPOS:SA_MAP_AF:SA_POST_PROB	.	0/1:42,25:0.374:17,10:25,15:37:189,199:60:16:0.313,0.364,0.373:0.030,0.015,0.954	0/0:78,0:0.018:27,0:51,0:0:191,0:0:0	.	intronic	Cntnap5b		.	yes (a)
1	101753954	AT	A	PASS	DP=55;ECNT=1;NLOD=7.81;N_ART_LOD=-1.451e+00;POP_AF=3.125e-05;P_GERMLINE=-6.011e+00;RPA=9,8;RU=T;STR;TLOD=19.81;ANNOVAR_DATE=2017-06-01;Func.refGene=intergenic;Gene.refGene=Gm20268\x3bNONE;GeneDetail.refGene=dist\x3d578753\x3bdist\x3dNONE;ExonicFunc.refGene=.;AAChange.refGene=.;pLi.refGene=.;pRec.refGene=.;pNull.refGene=.;Gene_full_name.refGene=.;Function_description.refGene=.;Disease_description.…	GT:AD:AF:F1R2:F2R1:MBQ:MFRL:MMQ:MPOS:SA_MAP_AF:SA_POST_PROB	0/1:13,9:0.424:7,4:6,5:37:145,173:60:17:0.384,0.374,0.409:0.033,0.017,0.950	.	0/0:26,0:0.053:13,0:13,0:0:184,0:0:0	.	intergenic	Gm20268\x3bNONE	dist\x3d578753\x3bdist\x3dNONE	.	#N/A
1	105585094	C	A	PASS	DP=241;ECNT=1;NLOD=38.78;N_ART_LOD=-2.124e+00;POP_AF=3.125e-05;P_GERMLINE=-3.774e+01;TLOD=5.32;ANNOVAR_DATE=2017-06-01;Func.refGene=exonic;Gene.refGene=Pign;GeneDetail.refGene=.;ExonicFunc.refGene=nonsynonymous_SNV;AAChange.refGene=Pign:NM_013784:exon21:c.G1863T:p.M621I;pLi.refGene=.;pRec.refGene=.;pNull.refGene=.;Gene_full_name.refGene=.;Function_description.refGene=.;Disease_description.refGene…	GT:AD:AF:F1R2:F2R1:MBQ:MFRL:MMQ:MPOS:SA_MAP_AF:SA_POST_PROB	.	0/1:96,3:0.057:31,0:65,3:37:168,142:60:20:0.030,0.020,0.030:7.226e-03,5.785e-03,0.987	0/0:129,0:0.027:54,0:75,0:0:171,0:0:0	nonsynonymous_SNV	exonic	Pign		Pign:NM_013784:exon21:c.G1863T:p.M621I	#N/A
1	107522708	C	T	PASS	DP=113;ECNT=1;NLOD=14.40;N_ART_LOD=-1.697e+00;POP_AF=3.125e-05;P_GERMLINE=-1.261e+01;TLOD=93.92;ANNOVAR_DATE=2017-06-01;Func.refGene=exonic;Gene.refGene=Serpinb2;GeneDetail.refGene=.;ExonicFunc.refGene=nonsynonymous_SNV;AAChange.refGene=Serpinb2:NM_001174170:exon5:c.C434T:p.S145F,Serpinb2:NM_011111:exon5:c.C434T:p.S145F;pLi.refGene=.;pRec.refGene=.;pNull.refGene=.;Gene_full_name.refGene=.;Functio…	GT:AD:AF:F1R2:F2R1:MBQ:MFRL:MMQ:MPOS:SA_MAP_AF:SA_POST_PROB	0/1:29,27:0.484:7,7:22,20:37:164,171:60:18:0.465,0.455,0.482:0.014,0.036,0.950	.	0/0:48,0:0.022:20,0:28,0:0:188,0:0:0	nonsynonymous_SNV	exonic	Serpinb2	.	Serpinb2:NM_001174170:exon5:c.C434T:p.S145F,Serpinb2:NM_011111:exon5:c.C434T:p.S145F	yes (a)
1	125572485	C	CT	PASS	DP=120;ECNT=1;NLOD=14.01;N_ART_LOD=-1.426e+00;POP_AF=3.125e-05;P_GERMLINE=-1.221e+01;RPA=10,11;RU=T;STR;TLOD=48.90;ANNOVAR_DATE=2017-06-01;Func.refGene=exonic;Gene.refGene=Slc35f5;GeneDetail.refGene=.;ExonicFunc.refGene=frameshift_insertion;AAChange.refGene=Slc35f5:NM_028787:exon7:c.736dupT:p.C249Lfs*44;pLi.refGene=.;pRec.refGene=.;pNull.refGene=.;Gene_full_name.refGene=.;Function_description.ref…	GT:AD:AF:F1R2:F2R1:MBQ:MFRL:MMQ:MPOS:SA_MAP_AF:SA_POST_PROB	.	0/1:29,23:0.453:16,13:12,10:37:189,199:60:24:0.434,0.374,0.442:0.013,0.047,0.940	0/0:47,0:0.100:16,0:29,0:0:171,0:0:0	frameshift_insertion	exonic	Slc35f5		Slc35f5:NM_028787:exon7:c.736dupT:p.C249Lfs*44	#N/A
1	135829748	G	T	PASS	DP=200;ECNT=1;NLOD=28.11;N_ART_LOD=-1.988e+00;POP_AF=3.125e-05;P_GERMLINE=-2.698e+01;TLOD=5.44;ANNOVAR_DATE=2017-06-01;Func.refGene=intronic;Gene.refGene=Lad1;GeneDetail.refGene=.;ExonicFunc.refGene=.;AAChange.refGene=.;pLi.refGene=.;pRec.refGene=.;pNull.refGene=.;Gene_full_name.refGene=.;Function_description.refGene=.;Disease_description.refGene=.;Tissue_specificity(Uniprot).refGene=.;Expression…	GT:AD:AF:F1R2:F2R1:MBQ:MFRL:MMQ:MPOS:SA_MAP_AF:SA_POST_PROB	.	0/1:90,3:0.067:46,3:44,0:37:159,189:60:11:0.030,0.00,0.032:3.414e-03,0.024,0.973	0/0:94,0:0.034:39,0:55,0:0:171,0:0:0	.	intronic	Lad1		.	#N/A
1	143761308	C	A	PASS	DP=106;ECNT=1;NLOD=17.71;N_ART_LOD=-1.784e+00;POP_AF=3.125e-05;P_GERMLINE=-1.598e+01;TLOD=6.79;ANNOVAR_DATE=2017-06-01;Func.refGene=exonic;Gene.refGene=Trove2;GeneDetail.refGene=.;ExonicFunc.refGene=nonsynonymous_SNV;AAChange.refGene=Trove2:NM_013835:exon6:c.G1165T:p.V389L;pLi.refGene=.;pRec.refGene=.;pNull.refGene=.;Gene_full_name.refGene=.;Function_description.refGene=.;Disease_description.refG…	GT:AD:AF:F1R2:F2R1:MBQ:MFRL:MMQ:MPOS:SA_MAP_AF:SA_POST_PROB	.	0/1:40,3:0.089:14,0:26,3:37:175,98:60:13:0.071,0.00,0.070:4.846e-03,0.074,0.921	0/0:59,0:0.018:20,0:39,0:0:177,0:0:0	nonsynonymous_SNV	exonic	Trove2		Trove2:NM_013835:exon6:c.G1165T:p.V389L	#N/A
1	151755689	G	A	PASS	DP=39;ECNT=1;NLOD=7.48;N_ART_LOD=-1.421e+00;POP_AF=3.125e-05;P_GERMLINE=-6.449e+00;TLOD=5.32;ANNOVAR_DATE=2017-06-01;Func.refGene=exonic;Gene.refGene=Edem3;GeneDetail.refGene=.;ExonicFunc.refGene=synonymous_SNV;AAChange.refGene=Edem3:NM_001039644:exon1:c.G123A:p.G41G,Edem3:NM_001311165:exon1:c.G123A:p.G41G,Edem3:NM_001311166:exon1:c.G123A:p.G41G;pLi.refGene=.;pRec.refGene=.;pNull.refGene=.;Gene_f…	GT:AD:AF:F1R2:F2R1:MBQ:MFRL:MMQ:MPOS:SA_MAP_AF:SA_POST_PROB	.	0/1:11,2:0.154:6,1:5,1:37:141,96:60:19:0.131,0.121,0.154:0.017,0.023,0.960	0/0:25,0:0.023:12,0:13,0:0:158,0:0:0	synonymous_SNV	exonic	Edem3		Edem3:NM_001039644:exon1:c.G123A:p.G41G,Edem3:NM_001311165:exon1:c.G123A:p.G41G,Edem3:NM_001311166:exon1:c.G123A:p.G41G	#N/A
1	186968806	G	T	PASS	DP=184;ECNT=1;NLOD=24.87;N_ART_LOD=-1.934e+00;POP_AF=3.125e-05;P_GERMLINE=-2.372e+01;TLOD=5.46;ANNOVAR_DATE=2017-06-01;Func.refGene=exonic;Gene.refGene=D1Pas1;GeneDetail.refGene=.;ExonicFunc.refGene=nonsynonymous_SNV;AAChange.refGene=D1Pas1:NM_033077:exon1:c.G931T:p.D311Y;pLi.refGene=.;pRec.refGene=.;pNull.refGene=.;Gene_full_name.refGene=.;Function_description.refGene=.;Disease_description.refGe…	GT:AD:AF:F1R2:F2R1:MBQ:MFRL:MMQ:MPOS:SA_MAP_AF:SA_POST_PROB	.	0/1:89,3:0.054:45,3:44,0:37:164,207:60:20:0.00,0.030,0.033:0.024,3.411e-03,0.972	0/0:83,0:0.030:34,0:49,0:0:180,0:0:0	nonsynonymous_SNV	exonic	D1Pas1		D1Pas1:NM_033077:exon1:c.G931T:p.D311Y	#N/A
1	194958426	A	T	PASS	DP=41;ECNT=1;NLOD=8.68;N_ART_LOD=-1.476e+00;POP_AF=3.125e-05;P_GERMLINE=-7.568e+00;TLOD=5.42;ANNOVAR_DATE=2017-06-01;Func.refGene=exonic;Gene.refGene=Cd34;GeneDetail.refGene=.;ExonicFunc.refGene=stopgain;AAChange.refGene=Cd34:NM_001111059:exon5:c.A598T:p.K200X,Cd34:NM_133654:exon5:c.A598T:p.K200X;pLi.refGene=.;pRec.refGene=.;pNull.refGene=.;Gene_full_name.refGene=.;Function_description.refGene=.;…	GT:AD:AF:F1R2:F2R1:MBQ:MFRL:MMQ:MPOS:SA_MAP_AF:SA_POST_PROB	.	0/1:10,2:0.167:2,0:8,2:37:229,192:60:14:0.00,0.172,0.167:0.020,0.025,0.955	0/0:29,0:3.539e-03:14,0:15,0:0:196,0:0:0	stopgain	exonic	Cd34		Cd34:NM_001111059:exon5:c.A598T:p.K200X,Cd34:NM_133654:exon5:c.A598T:p.K200X	#N/A
2	5983110	CT	C	PASS	DP=61;ECNT=1;NLOD=5.40;N_ART_LOD=-1.338e+00;POP_AF=3.125e-05;P_GERMLINE=-4.265e+00;RPA=10,9;RU=T;STR;TLOD=5.44;ANNOVAR_DATE=2017-06-01;Func.refGene=intronic;Gene.refGene=Upf2;GeneDetail.refGene=.;ExonicFunc.refGene=.;AAChange.refGene=.;pLi.refGene=.;pRec.refGene=.;pNull.refGene=.;Gene_full_name.refGene=.;Function_description.refGene=.;Disease_description.refGene=.;Tissue_specificity(Uniprot).refG…	GT:AD:AF:F1R2:F2R1:MBQ:MFRL:MMQ:MPOS:SA_MAP_AF:SA_POST_PROB	.	0/1:27,4:0.182:10,1:17,3:37:185,136:60:28:0.121,0.091,0.129:0.018,0.015,0.967	0/0:18,0:0.141:6,0:12,0:0:184,0:0:0	.	intronic	Upf2		.	#N/A
2	6394619	G	A	PASS	DP=35;ECNT=1;NLOD=6.92;N_ART_LOD=-1.395e+00;POP_AF=3.125e-05;P_GERMLINE=-5.127e+00;TLOD=16.58;ANNOVAR_DATE=2017-06-01;Func.refGene=intronic;Gene.refGene=Usp6nl;GeneDetail.refGene=.;ExonicFunc.refGene=.;AAChange.refGene=.;pLi.refGene=.;pRec.refGene=.;pNull.refGene=.;Gene_full_name.refGene=.;Function_description.refGene=.;Disease_description.refGene=.;Tissue_specificity(Uniprot).refGene=.;Expressio…	GT:AD:AF:F1R2:F2R1:MBQ:MFRL:MMQ:MPOS:SA_MAP_AF:SA_POST_PROB	0/1:5,5:0.500:2,3:3,2:37:236,195:60:9:0.495,0.00,0.500:0.025,0.028,0.947	.	0/0:23,0:0.040:16,0:7,0:0:190,0:0:0	.	intronic	Usp6nl	.	.	#N/A
2	6585868	C	A	PASS	DP=26;ECNT=1;NLOD=4.51;N_ART_LOD=-1.204e+00;POP_AF=3.125e-05;P_GERMLINE=-3.313e+00;TLOD=5.53;ANNOVAR_DATE=2017-06-01;Func.refGene=intronic;Gene.refGene=Celf2;GeneDetail.refGene=.;ExonicFunc.refGene=.;AAChange.refGene=.;pLi.refGene=.;pRec.refGene=.;pNull.refGene=.;Gene_full_name.refGene=.;Function_description.refGene=.;Disease_description.refGene=.;Tissue_specificity(Uniprot).refGene=.;Expression(…	GT:AD:AF:F1R2:F2R1:MBQ:MFRL:MMQ:MPOS:SA_MAP_AF:SA_POST_PROB	.	0/1:9,2:0.182:2,0:7,2:37:217,135:60:16:0.00,0.182,0.182:0.020,0.025,0.954	0/0:15,0:7.324e-05:9,0:6,0:0:205,0:0:0	.	intronic	Celf2		.	#N/A
2	12399973	C	A	PASS	DP=113;ECNT=1;NLOD=17.71;N_ART_LOD=-1.787e+00;POP_AF=3.125e-05;P_GERMLINE=-1.614e+01;TLOD=6.16;ANNOVAR_DATE=2017-06-01;Func.refGene=intronic;Gene.refGene=Mindy3;GeneDetail.refGene=.;ExonicFunc.refGene=.;AAChange.refGene=.;pLi.refGene=.;pRec.refGene=.;pNull.refGene=.;Gene_full_name.refGene=.;Function_description.refGene=.;Disease_description.refGene=.;Tissue_specificity(Uniprot).refGene=.;Expressi…	GT:AD:AF:F1R2:F2R1:MBQ:MFRL:MMQ:MPOS:SA_MAP_AF:SA_POST_PROB	.	0/1:46,3:0.080:19,0:27,3:37:189,189:60:20:0.00,0.061,0.061:0.012,0.015,0.973	0/0:59,0:0.026:26,0:33,0:0:187,0:0:0	.	intronic	Mindy3		.	#N/A
2	22823277	A	AT	PASS	DP=54;ECNT=1;NLOD=7.81;N_ART_LOD=-1.438e+00;POP_AF=3.125e-05;P_GERMLINE=-6.017e+00;RPA=9,10;RU=T;STR;TLOD=22.88;ANNOVAR_DATE=2017-06-01;Func.refGene=intronic;Gene.refGene=Apbb1ip;GeneDetail.refGene=.;ExonicFunc.refGene=.;AAChange.refGene=.;pLi.refGene=.;pRec.refGene=.;pNull.refGene=.;Gene_full_name.refGene=.;Function_description.refGene=.;Disease_description.refGene=.;Tissue_specificity(Uniprot).…	GT:AD:AF:F1R2:F2R1:MBQ:MFRL:MMQ:MPOS:SA_MAP_AF:SA_POST_PROB	.	0/1:16,11:0.408:9,3:7,8:37:182,197:60:19:0.343,0.404,0.407:0.037,0.016,0.947	0/0:26,0:0.020:13,0:13,0:0:175,0:0:0	.	intronic	Apbb1ip		.	#N/A
2	24685729	C	A	PASS	DP=121;ECNT=1;NLOD=17.76;N_ART_LOD=-1.781e+00;POP_AF=3.125e-05;P_GERMLINE=-1.617e+01;TLOD=6.21;ANNOVAR_DATE=2017-06-01;Func.refGene=intronic;Gene.refGene=Cacna1b;GeneDetail.refGene=.;ExonicFunc.refGene=.;AAChange.refGene=.;pLi.refGene=.;pRec.refGene=.;pNull.refGene=.;Gene_full_name.refGene=.;Function_description.refGene=.;Disease_description.refGene=.;Tissue_specificity(Uniprot).refGene=.;Express…	GT:AD:AF:F1R2:F2R1:MBQ:MFRL:MMQ:MPOS:SA_MAP_AF:SA_POST_PROB	.	0/1:57,3:0.057:22,3:35,0:37:172,117:60:8:0.051,0.00,0.050:2.147e-03,0.291,0.707	0/0:59,0:8.402e-03:25,0:34,0:0:177,0:0:0	.	intronic	Cacna1b		.	#N/A
2	25272186	C	A	PASS	DP=29;ECNT=1;NLOD=5.42;N_ART_LOD=-1.279e+00;POP_AF=3.125e-05;P_GERMLINE=-4.206e+00;TLOD=5.55;ANNOVAR_DATE=2017-06-01;Func.refGene=intronic;Gene.refGene=Ssna1;GeneDetail.refGene=.;ExonicFunc.refGene=.;AAChange.refGene=.;pLi.refGene=.;pRec.refGene=.;pNull.refGene=.;Gene_full_name.refGene=.;Function_description.refGene=.;Disease_description.refGene=.;Tissue_specificity(Uniprot).refGene=.;Expression(…	GT:AD:AF:F1R2:F2R1:MBQ:MFRL:MMQ:MPOS:SA_MAP_AF:SA_POST_PROB	.	0/1:9,2:0.191:4,0:5,2:37:210,161:60:17:0.182,0.00,0.182:0.017,0.030,0.953	0/0:18,0:1.099e-04:7,0:11,0:0:167,0:0:0	.	intronic	Ssna1		.	#N/A
2	25898419	C	T	PASS	DP=95;ECNT=1;NLOD=10.19;N_ART_LOD=-1.559e+00;POP_AF=3.125e-05;P_GERMLINE=-8.392e+00;TLOD=46.33;ANNOVAR_DATE=2017-06-01;Func.refGene=exonic;Gene.refGene=Kcnt1;GeneDetail.refGene=.;ExonicFunc.refGene=nonsynonymous_SNV;AAChange.refGene=Kcnt1:NM_001302351:exon11:c.C1085T:p.A362V,Kcnt1:NM_001145403:exon12:c.C1067T:p.A356V,Kcnt1:NM_175462:exon12:c.C1127T:p.A376V;pLi.refGene=.;pRec.refGene=.;pNull.refGe…	GT:AD:AF:F1R2:F2R1:MBQ:MFRL:MMQ:MPOS:SA_MAP_AF:SA_POST_PROB	.	0/1:38,15:0.303:19,7:19,8:37:160,167:60:20:0.273,0.232,0.283:0.012,0.031,0.957	0/0:34,0:0.043:17,0:17,0:0:174,0:0:0	nonsynonymous_SNV	exonic	Kcnt1		Kcnt1:NM_001302351:exon11:c.C1085T:p.A362V,Kcnt1:NM_001145403:exon12:c.C1067T:p.A356V,Kcnt1:NM_175462:exon12:c.C1127T:p.A376V	yes (a)
2	27748581	G	A	PASS	DP=23;ECNT=1;NLOD=3.87;N_ART_LOD=-1.144e+00;POP_AF=3.125e-05;P_GERMLINE=-2.576e+00;TLOD=5.66;ANNOVAR_DATE=2017-06-01;Func.refGene=intronic;Gene.refGene=Rxra;GeneDetail.refGene=.;ExonicFunc.refGene=.;AAChange.refGene=.;pLi.refGene=.;pRec.refGene=.;pNull.refGene=.;Gene_full_name.refGene=.;Function_description.refGene=.;Disease_description.refGene=.;Tissue_specificity(Uniprot).refGene=.;Expression(e…	GT:AD:AF:F1R2:F2R1:MBQ:MFRL:MMQ:MPOS:SA_MAP_AF:SA_POST_PROB	.	0/1:8,2:0.200:4,1:4,1:37:166,167:60:18:0.00,0.202,0.200:0.024,0.022,0.954	0/0:13,0:7.829e-03:6,0:7,0:0:174,0:0:0	.	intronic	Rxra		.	#N/A
2	31390866	A	G	PASS	DP=31;ECNT=1;NLOD=5.07;N_ART_LOD=-1.274e+00;POP_AF=3.125e-05;P_GERMLINE=-3.275e+00;TLOD=15.92;ANNOVAR_DATE=2017-06-01;Func.refGene=intergenic;Gene.refGene=Ncs1\x3bAss1;GeneDetail.refGene=dist\x3d95395\x3bdist\x3d79404;ExonicFunc.refGene=.;AAChange.refGene=.;pLi.refGene=.;pRec.refGene=.;pNull.refGene=.;Gene_full_name.refGene=.;Function_description.refGene=.;Disease_description.refGene=.;Tissue_spe…	GT:AD:AF:F1R2:F2R1:MBQ:MFRL:MMQ:MPOS:SA_MAP_AF:SA_POST_PROB	0/1:6,5:0.458:2,1:4,4:33:211,186:60:20:0.00,0.455,0.455:0.040,0.019,0.941	.	0/0:17,0:0.058:9,0:8,0:0:176,0:0:0	.	intergenic	Ncs1\x3bAss1	dist\x3d95395\x3bdist\x3d79404	.	#N/A
2	51134324	C	A	PASS	DP=33;ECNT=1;NLOD=3.34;N_ART_LOD=-1.136e+00;POP_AF=3.125e-05;P_GERMLINE=-2.284e+00;TLOD=5.35;ANNOVAR_DATE=2017-06-01;Func.refGene=intronic;Gene.refGene=Rnd3;GeneDetail.refGene=.;ExonicFunc.refGene=.;AAChange.refGene=.;pLi.refGene=.;pRec.refGene=.;pNull.refGene=.;Gene_full_name.refGene=.;Function_description.refGene=.;Disease_description.refGene=.;Tissue_specificity(Uniprot).refGene=.;Expression(e…	GT:AD:AF:F1R2:F2R1:MBQ:MFRL:MMQ:MPOS:SA_MAP_AF:SA_POST_PROB	0/1:11,3:0.229:6,1:5,2:37:196,280:60:20:0.212,0.00,0.214:0.022,0.024,0.954	.	0/0:13,3:0.153:9,2:4,1:33:269,150:60:1	.	intronic	Rnd3	.	.	#N/A
2	52273062	G	T	PASS	DP=33;ECNT=1;NLOD=4.21;N_ART_LOD=-1.188e+00;POP_AF=3.125e-05;P_GERMLINE=-3.190e+00;TLOD=5.31;ANNOVAR_DATE=2017-06-01;Func.refGene=intronic;Gene.refGene=Neb;GeneDetail.refGene=.;ExonicFunc.refGene=.;AAChange.refGene=.;pLi.refGene=.;pRec.refGene=.;pNull.refGene=.;Gene_full_name.refGene=.;Function_description.refGene=.;Disease_description.refGene=.;Tissue_specificity(Uniprot).refGene=.;Expression(eg…	GT:AD:AF:F1R2:F2R1:MBQ:MFRL:MMQ:MPOS:SA_MAP_AF:SA_POST_PROB	.	0/1:15,3:0.167:10,2:5,1:37:222,272:60:20:0.172,0.00,0.167:0.022,0.021,0.957	0/0:14,0:0.034:4,0:10,0:0:245,0:0:0	.	intronic	Neb		.	#N/A
2	69465910	C	A	PASS	DP=19;ECNT=1;NLOD=3.87;N_ART_LOD=-1.169e+00;POP_AF=3.125e-05;P_GERMLINE=-2.128e+00;TLOD=6.88;ANNOVAR_DATE=2017-06-01;Func.refGene=intronic;Gene.refGene=Lrp2;GeneDetail.refGene=.;ExonicFunc.refGene=.;AAChange.refGene=.;pLi.refGene=.;pRec.refGene=.;pNull.refGene=.;Gene_full_name.refGene=.;Function_description.refGene=.;Disease_description.refGene=.;Tissue_specificity(Uniprot).refGene=.;Expression(e…	GT:AD:AF:F1R2:F2R1:MBQ:MFRL:MMQ:MPOS:SA_MAP_AF:SA_POST_PROB	.	0/1:2,2:0.500:2,2:0,0:37:244,292:60:20:0.495,0.00,0.500:0.025,0.027,0.948	0/0:13,0:0.074:5,0:8,0:0:349,0:0:0	.	intronic	Lrp2		.	#N/A
2	70307820	G	A	PASS	DP=22;ECNT=1;NLOD=3.87;N_ART_LOD=-1.144e+00;POP_AF=3.125e-05;P_GERMLINE=-2.487e+00;TLOD=5.80;ANNOVAR_DATE=2017-06-01;Func.refGene=intronic;Gene.refGene=Myo3b;GeneDetail.refGene=.;ExonicFunc.refGene=.;AAChange.refGene=.;pLi.refGene=.;pRec.refGene=.;pNull.refGene=.;Gene_full_name.refGene=.;Function_description.refGene=.;Disease_description.refGene=.;Tissue_specificity(Uniprot).refGene=.;Expression(…	GT:AD:AF:F1R2:F2R1:MBQ:MFRL:MMQ:MPOS:SA_MAP_AF:SA_POST_PROB	.	0/1:7,2:0.222:6,2:1,0:37:178,198:60:12:0.00,0.222,0.222:0.029,0.019,0.952	0/0:13,0:7.806e-03:4,0:9,0:0:272,0:0:0	.	intronic	Myo3b		.	#N/A
2	73351045	C	A	PASS	DP=129;ECNT=1;NLOD=21.32;N_ART_LOD=-1.862e+00;POP_AF=3.125e-05;P_GERMLINE=-2.016e+01;TLOD=5.48;ANNOVAR_DATE=2017-06-01;Func.refGene=intronic;Gene.refGene=Gpr155;GeneDetail.refGene=.;ExonicFunc.refGene=.;AAChange.refGene=.;pLi.refGene=.;pRec.refGene=.;pNull.refGene=.;Gene_full_name.refGene=.;Function_description.refGene=.;Disease_description.refGene=.;Tissue_specificity(Uniprot).refGene=.;Expressi…	GT:AD:AF:F1R2:F2R1:MBQ:MFRL:MMQ:MPOS:SA_MAP_AF:SA_POST_PROB	.	0/1:48,3:0.098:21,0:27,3:37:146,287:60:28:0.00,0.061,0.059:0.034,5.616e-03,0.960	0/0:71,0:0.015:22,0:49,0:0:176,0:0:0	.	intronic	Gpr155		.	#N/A
2	76726827	C	A	PASS	DP=135;ECNT=1;NLOD=22.27;N_ART_LOD=-1.882e+00;POP_AF=3.125e-05;P_GERMLINE=-2.065e+01;TLOD=6.30;ANNOVAR_DATE=2017-06-01;Func.refGene=exonic;Gene.refGene=Ttn;GeneDetail.refGene=.;ExonicFunc.refGene=stopgain;AAChange.refGene=Ttn:NM_028004:exon167:c.G64852T:p.G21618X,Ttn:NM_011652:exon288:c.G84595T:p.G28199X;pLi.refGene=.;pRec.refGene=.;pNull.refGene=.;Gene_full_name.refGene=.;Function_description.re…	GT:AD:AF:F1R2:F2R1:MBQ:MFRL:MMQ:MPOS:SA_MAP_AF:SA_POST_PROB	.	0/1:54,3:0.060:23,2:31,1:37:183,226:60:20:0.00,0.051,0.053:0.042,4.560e-03,0.953	0/0:74,0:0.020:28,0:46,0:0:202,0:0:0	stopgain	exonic	Ttn		Ttn:NM_028004:exon167:c.G64852T:p.G21618X,Ttn:NM_011652:exon288:c.G84595T:p.G28199X	#N/A
2	77335567	A	G	PASS	DP=134;ECNT=1;NLOD=18.36;N_ART_LOD=-1.795e+00;POP_AF=3.125e-05;P_GERMLINE=-1.656e+01;TLOD=15.61;ANNOVAR_DATE=2017-06-01;Func.refGene=intergenic;Gene.refGene=Sestd1\x3bZfp385b;GeneDetail.refGene=dist\x3d54975\x3bdist\x3d75060;ExonicFunc.refGene=.;AAChange.refGene=.;pLi.refGene=.;pRec.refGene=.;pNull.refGene=.;Gene_full_name.refGene=.;Function_description.refGene=.;Disease_description.refGene=.;Tis…	GT:AD:AF:F1R2:F2R1:MBQ:MFRL:MMQ:MPOS:SA_MAP_AF:SA_POST_PROB	.	0/1:58,7:0.144:25,3:33,4:37:163,196:60:9:0.071,0.101,0.108:0.019,8.351e-03,0.972	0/0:61,0:8.153e-03:29,0:32,0:0:177,0:0:0	.	intergenic	Sestd1\x3bZfp385b	GeneDetail.refGene=dist\x3d54975\x3bdist\x3d75060	.	#N/A
2	79868410	C	A	PASS	DP=26;ECNT=2;NLOD=3.91;N_ART_LOD=-1.159e+00;POP_AF=3.125e-05;P_GERMLINE=-2.723e+00;TLOD=5.52;ANNOVAR_DATE=2017-06-01;Func.refGene=intronic;Gene.refGene=Pde1a;GeneDetail.refGene=.;ExonicFunc.refGene=.;AAChange.refGene=.;pLi.refGene=.;pRec.refGene=.;pNull.refGene=.;Gene_full_name.refGene=.;Function_description.refGene=.;Disease_description.refGene=.;Tissue_specificity(Uniprot).refGene=.;Expression(…	GT:AD:AF:F1R2:F2R1:MBQ:MFRL:MMQ:MPOS:SA_MAP_AF:SA_POST_PROB	.	0/1:9,2:0.208:3,2:6,0:37:225,190:60:20:0.182,0.00,0.182:0.025,0.020,0.954	0/0:13,0:0.036:6,0:7,0:0:226,0:0:0	.	intronic	Pde1a		.	#N/A
2	79888005	A	G	PASS	DP=57;ECNT=1;NLOD=6.02;N_ART_LOD=-1.355e+00;POP_AF=3.125e-05;P_GERMLINE=-4.224e+00;TLOD=9.77;ANNOVAR_DATE=2017-06-01;Func.refGene=intronic;Gene.refGene=Pde1a;GeneDetail.refGene=.;ExonicFunc.refGene=.;AAChange.refGene=.;pLi.refGene=.;pRec.refGene=.;pNull.refGene=.;Gene_full_name.refGene=.;Function_description.refGene=.;Disease_description.refGene=.;Tissue_specificity(Uniprot).refGene=.;Expression(…	GT:AD:AF:F1R2:F2R1:MBQ:MFRL:MMQ:MPOS:SA_MAP_AF:SA_POST_PROB	.	0/1:26,4:0.170:11,1:15,3:37:219,320:60:14:0.131,0.00,0.133:0.022,0.018,0.960	0/0:20,0:0.083:9,0:11,0:0:198,0:0:0	.	intronic	Pde1a		.	#N/A
2	82123327	G	A	PASS	DP=15;ECNT=1;NLOD=3.61;N_ART_LOD=-1.114e+00;POP_AF=3.125e-05;P_GERMLINE=-1.823e+00;TLOD=11.93;ANNOVAR_DATE=2017-06-01;Func.refGene=intronic;Gene.refGene=Zfp804a;GeneDetail.refGene=.;ExonicFunc.refGene=.;AAChange.refGene=.;pLi.refGene=.;pRec.refGene=.;pNull.refGene=.;Gene_full_name.refGene=.;Function_description.refGene=.;Disease_description.refGene=.;Tissue_specificity(Uniprot).refGene=.;Expressi…	GT:AD:AF:F1R2:F2R1:MBQ:MFRL:MMQ:MPOS:SA_MAP_AF:SA_POST_PROB	.	0/1:0,3:1.000:0,0:0,3:37:0,345:60:20:0.990,0.00,1.00:0.025,0.030,0.945	0/0:12,0:7.901e-05:8,0:4,0:0:289,0:0:0	.	intronic	Zfp804a		.	#N/A
2	82982642	G	T	PASS	DP=193;ECNT=1;NLOD=29.20;N_ART_LOD=-1.999e+00;POP_AF=3.125e-05;P_GERMLINE=-2.799e+01;TLOD=5.53;ANNOVAR_DATE=2017-06-01;Func.refGene=intergenic;Gene.refGene=Zfp804a\x3bZc3h15;GeneDetail.refGene=dist\x3d722764\x3bdist\x3d661936;ExonicFunc.refGene=.;AAChange.refGene=.;pLi.refGene=.;pRec.refGene=.;pNull.refGene=.;Gene_full_name.refGene=.;Function_description.refGene=.;Disease_description.refGene=.;Ti…	GT:AD:AF:F1R2:F2R1:MBQ:MFRL:MMQ:MPOS:SA_MAP_AF:SA_POST_PROB	.	0/1:85,3:0.054:39,3:46,0:37:172,150:60:20:0.030,0.00,0.034:3.320e-03,0.029,0.967	0/0:97,0:0.020:46,0:51,0:0:182,0:0:0	.	intergenic	Zfp804a\x3bZc3h15	GeneDetail.refGene=dist\x3d722764\x3bdist\x3d661936	.	#N/A
2	84685742	C	A	PASS	DP=43;ECNT=1;NLOD=8.73;N_ART_LOD=-1.477e+00;POP_AF=3.125e-05;P_GERMLINE=-7.710e+00;TLOD=5.30;ANNOVAR_DATE=2017-06-01;Func.refGene=intronic;Gene.refGene=Med19;GeneDetail.refGene=.;ExonicFunc.refGene=.;AAChange.refGene=.;pLi.refGene=.;pRec.refGene=.;pNull.refGene=.;Gene_full_name.refGene=.;Function_description.refGene=.;Disease_description.refGene=.;Tissue_specificity(Uniprot).refGene=.;Expression(…	GT:AD:AF:F1R2:F2R1:MBQ:MFRL:MMQ:MPOS:SA_MAP_AF:SA_POST_PROB	.	0/1:11,2:0.179:3,0:8,2:37:167,147:60:20:0.152,0.00,0.154:0.019,0.023,0.958	0/0:29,0:8.398e-05:13,0:16,0:0:181,0:0:0	.	intronic	Med19		.	#N/A
2	87093053	G	T	PASS	DP=187;ECNT=1;NLOD=30.91;N_ART_LOD=-2.024e+00;POP_AF=3.125e-05;P_GERMLINE=-2.954e+01;TLOD=5.78;ANNOVAR_DATE=2017-06-01;Func.refGene=exonic;Gene.refGene=Olfr1109;GeneDetail.refGene=.;ExonicFunc.refGene=nonsynonymous_SNV;AAChange.refGene=Olfr1109:NM_146766:exon1:c.C343A:p.L115M;pLi.refGene=.;pRec.refGene=.;pNull.refGene=.;Gene_full_name.refGene=.;Function_description.refGene=.;Disease_description.r…	GT:AD:AF:F1R2:F2R1:MBQ:MFRL:MMQ:MPOS:SA_MAP_AF:SA_POST_PROB	.	0/1:73,3:0.064:28,3:45,0:37:181,264:60:8:0.00,0.040,0.039:0.033,3.708e-03,0.963	0/0:103,0:0.021:49,0:54,0:0:193,0:0:0	nonsynonymous_SNV	exonic	Olfr1109		Olfr1109:NM_146766:exon1:c.C343A:p.L115M	#N/A
2	90444429	C	A	PASS	DP=205;ECNT=1;NLOD=31.00;N_ART_LOD=-2.029e+00;POP_AF=3.125e-05;P_GERMLINE=-2.982e+01;TLOD=5.51;ANNOVAR_DATE=2017-06-01;Func.refGene=exonic;Gene.refGene=Ptprj;GeneDetail.refGene=.;ExonicFunc.refGene=synonymous_SNV;AAChange.refGene=Ptprj:NM_001135657:exon21:c.G3309T:p.V1103V,Ptprj:NM_008982:exon21:c.G3588T:p.V1196V;pLi.refGene=.;pRec.refGene=.;pNull.refGene=.;Gene_full_name.refGene=.;Function_descr…	GT:AD:AF:F1R2:F2R1:MBQ:MFRL:MMQ:MPOS:SA_MAP_AF:SA_POST_PROB	.	0/1:86,3:0.065:41,0:45,3:37:165,197:60:20:0.00,0.030,0.034:0.014,4.839e-03,0.981	0/0:103,0:0.032:44,0:59,0:0:166,0:0:0	synonymous_SNV	exonic	Ptprj		Ptprj:NM_001135657:exon21:c.G3309T:p.V1103V,Ptprj:NM_008982:exon21:c.G3588T:p.V1196V	#N/A
2	92411865	C	A	PASS	DP=17;ECNT=1;NLOD=3.31;N_ART_LOD=-1.079e+00;POP_AF=3.125e-05;P_GERMLINE=-1.689e+00;TLOD=6.33;ANNOVAR_DATE=2017-06-01;Func.refGene=ncRNA_intronic;Gene.refGene=D930015M05Rik;GeneDetail.refGene=.;ExonicFunc.refGene=.;AAChange.refGene=.;pLi.refGene=.;pRec.refGene=.;pNull.refGene=.;Gene_full_name.refGene=.;Function_description.refGene=.;Disease_description.refGene=.;Tissue_specificity(Uniprot).refGene…	GT:AD:AF:F1R2:F2R1:MBQ:MFRL:MMQ:MPOS:SA_MAP_AF:SA_POST_PROB	.	0/1:4,2:0.333:1,0:3,2:37:175,345:60:20:0.333,0.00,0.333:0.021,0.030,0.949	0/0:11,0:2.495e-04:5,0:6,0:0:188,0:0:0	.	ncRNA_intronic	D930015M05Rik		.	#N/A
2	96740675	A	AGGGCAAGATAAGGG	PASS	DP=37;ECNT=1;NLOD=5.76;N_ART_LOD=-1.321e+00;POP_AF=3.125e-05;P_GERMLINE=-4.451e+00;TLOD=5.69;ANNOVAR_DATE=2017-06-01;Func.refGene=intronic;Gene.refGene=Lrrc4c;GeneDetail.refGene=.;ExonicFunc.refGene=.;AAChange.refGene=.;pLi.refGene=.;pRec.refGene=.;pNull.refGene=.;Gene_full_name.refGene=.;Function_description.refGene=.;Disease_description.refGene=.;Tissue_specificity(Uniprot).refGene=.;Expression…	GT:AD:AF:F1R2:F2R1:MBQ:MFRL:MMQ:MPOS:SA_MAP_AF:SA_POST_PROB	.	0/1:14,2:0.125:7,2:7,0:37:161,131:60:1:0.121,0.00,0.125:0.011,0.043,0.946	0/0:19,0:0.045:12,0:7,0:0:162,0:0:0	.	intronic	Lrrc4c		.	#N/A
2	102852941	G	T	PASS	DP=32;ECNT=1;NLOD=4.82;N_ART_LOD=-1.279e+00;POP_AF=3.125e-05;P_GERMLINE=-3.604e+00;TLOD=5.55;ANNOVAR_DATE=2017-06-01;Func.refGene=intronic;Gene.refGene=Cd44;GeneDetail.refGene=.;ExonicFunc.refGene=.;AAChange.refGene=.;pLi.refGene=.;pRec.refGene=.;pNull.refGene=.;Gene_full_name.refGene=.;Function_description.refGene=.;Disease_description.refGene=.;Tissue_specificity(Uniprot).refGene=.;Expression(e…	GT:AD:AF:F1R2:F2R1:MBQ:MFRL:MMQ:MPOS:SA_MAP_AF:SA_POST_PROB	.	0/1:9,2:0.191:7,2:2,0:37:197,215:60:20:0.00,0.182,0.182:0.020,0.025,0.954	0/0:16,0:0.119:9,0:7,0:0:194,0:0:0	.	intronic	Cd44		.	#N/A
2	110884797	TA	T	PASS	DP=42;ECNT=1;NLOD=6.00;N_ART_LOD=-1.347e+00;POP_AF=3.125e-05;P_GERMLINE=-4.208e+00;RPA=10,9;RU=A;STR;TLOD=18.35;ANNOVAR_DATE=2017-06-01;Func.refGene=intronic;Gene.refGene=Ano3;GeneDetail.refGene=.;ExonicFunc.refGene=.;AAChange.refGene=.;pLi.refGene=.;pRec.refGene=.;pNull.refGene=.;Gene_full_name.refGene=.;Function_description.refGene=.;Disease_description.refGene=.;Tissue_specificity(Uniprot).ref…	GT:AD:AF:F1R2:F2R1:MBQ:MFRL:MMQ:MPOS:SA_MAP_AF:SA_POST_PROB	.	0/1:8,9:0.521:1,3:7,6:37:207,165:60:14:0.485,0.515,0.529:0.023,0.028,0.950	0/0:20,0:0.067:8,0:12,0:0:168,0:0:0	.	intronic	Ano3		.	#N/A
2	112246252	TC	T	PASS	DP=59;ECNT=1;NLOD=8.42;N_ART_LOD=-1.481e+00;POP_AF=3.125e-05;P_GERMLINE=-7.231e+00;RPA=4,3;RU=C;STR;TLOD=5.51;ANNOVAR_DATE=2017-06-01;Func.refGene=intronic;Gene.refGene=Lpcat4;GeneDetail.refGene=.;ExonicFunc.refGene=.;AAChange.refGene=.;pLi.refGene=.;pRec.refGene=.;pNull.refGene=.;Gene_full_name.refGene=.;Function_description.refGene=.;Disease_description.refGene=.;Tissue_specificity(Uniprot).ref…	GT:AD:AF:F1R2:F2R1:MBQ:MFRL:MMQ:MPOS:SA_MAP_AF:SA_POST_PROB	.	0/1:22,3:0.161:3,2:19,1:37:141,130:60:25:0.111,0.071,0.120:9.100e-03,0.040,0.951	0/0:28,0:0.049:7,0:21,0:0:161,0:0:0	.	intronic	Lpcat4		.	#N/A
2	120705852	C	A	PASS	DP=58;ECNT=2;NLOD=7.52;N_ART_LOD=-1.422e+00;POP_AF=3.125e-05;P_GERMLINE=-5.747e+00;TLOD=7.37;ANNOVAR_DATE=2017-06-01;Func.refGene=intergenic;Gene.refGene=Haus2\x3bCdan1;GeneDetail.refGene=dist\x3d84293\x3bdist\x3d10302;ExonicFunc.refGene=.;AAChange.refGene=.;pLi.refGene=.;pRec.refGene=.;pNull.refGene=.;Gene_full_name.refGene=.;Function_description.refGene=.;Disease_description.refGene=.;Tissue_sp…	GT:AD:AF:F1R2:F2R1:MBQ:MFRL:MMQ:MPOS:SA_MAP_AF:SA_POST_PROB	.	0/1:28,3:0.109:14,0:14,3:37:185,196:60:20:0.101,0.00,0.097:0.012,0.024,0.965	0/0:25,0:0.019:8,0:17,0:0:182,0:0:0	.	intergenic	Haus2\x3bCdan1	GeneDetail.refGene=dist\x3d84293\x3bdist\x3d10302	.	#N/A
2	121338060	C	A	PASS	DP=26;ECNT=1;NLOD=3.61;N_ART_LOD=-1.128e+00;POP_AF=3.125e-05;P_GERMLINE=-2.583e+00;TLOD=5.32;ANNOVAR_DATE=2017-06-01;Func.refGene=intronic;Gene.refGene=Ppip5k1;GeneDetail.refGene=.;ExonicFunc.refGene=.;AAChange.refGene=.;pLi.refGene=.;pRec.refGene=.;pNull.refGene=.;Gene_full_name.refGene=.;Function_description.refGene=.;Disease_description.refGene=.;Tissue_specificity(Uniprot).refGene=.;Expressio…	GT:AD:AF:F1R2:F2R1:MBQ:MFRL:MMQ:MPOS:SA_MAP_AF:SA_POST_PROB	.	0/1:11,2:0.154:6,2:5,0:37:228,213:60:20:0.152,0.00,0.154:0.025,0.019,0.956	0/0:12,0:0.039:5,0:7,0:0:217,0:0:0	.	intronic	Ppip5k1		.	#N/A
2	127740965	G	A	PASS	DP=63;ECNT=1;NLOD=8.73;N_ART_LOD=-1.501e+00;POP_AF=3.125e-05;P_GERMLINE=-6.933e+00;TLOD=21.44;ANNOVAR_DATE=2017-06-01;Func.refGene=exonic;Gene.refGene=Nphp1;GeneDetail.refGene=.;ExonicFunc.refGene=nonsynonymous_SNV;AAChange.refGene=Nphp1:NM_001291012:exon20:c.C2024T:p.S675L,Nphp1:NM_001291013:exon20:c.C2021T:p.S674L,Nphp1:NM_016902:exon20:c.C2027T:p.S676L;pLi.refGene=.;pRec.refGene=.;pNull.refGen…	GT:AD:AF:F1R2:F2R1:MBQ:MFRL:MMQ:MPOS:SA_MAP_AF:SA_POST_PROB	.	0/1:23,7:0.233:8,1:15,6:37:167,200:60:20:0.222,0.182,0.233:0.013,0.031,0.956	0/0:29,0:0.061:14,0:15,0:0:177,0:0:0	nonsynonymous_SNV	exonic	Nphp1		Nphp1:NM_001291012:exon20:c.C2024T:p.S675L,Nphp1:NM_001291013:exon20:c.C2021T:p.S674L,Nphp1:NM_016902:exon20:c.C2027T:p.S676L	#N/A
2	128771303	C	A	PASS	DP=31;ECNT=1;NLOD=5.37;N_ART_LOD=-1.296e+00;POP_AF=3.125e-05;P_GERMLINE=-4.170e+00;TLOD=5.53;ANNOVAR_DATE=2017-06-01;Func.refGene=intronic;Gene.refGene=Mertk;GeneDetail.refGene=.;ExonicFunc.refGene=.;AAChange.refGene=.;pLi.refGene=.;pRec.refGene=.;pNull.refGene=.;Gene_full_name.refGene=.;Function_description.refGene=.;Disease_description.refGene=.;Tissue_specificity(Uniprot).refGene=.;Expression(…	GT:AD:AF:F1R2:F2R1:MBQ:MFRL:MMQ:MPOS:SA_MAP_AF:SA_POST_PROB	.	0/1:9,2:0.182:4,0:5,2:37:212,164:60:20:0.00,0.182,0.182:0.020,0.025,0.954	0/0:18,0:0.055:10,0:8,0:0:187,0:0:0	.	intronic	Mertk		.	#N/A
2	132509814	G	T	PASS	DP=27;ECNT=1;NLOD=4.21;N_ART_LOD=-1.200e+00;POP_AF=3.125e-05;P_GERMLINE=-3.012e+00;TLOD=5.53;ANNOVAR_DATE=2017-06-01;Func.refGene=ncRNA_intronic;Gene.refGene=1700026D11Rik;GeneDetail.refGene=.;ExonicFunc.refGene=.;AAChange.refGene=.;pLi.refGene=.;pRec.refGene=.;pNull.refGene=.;Gene_full_name.refGene=.;Function_description.refGene=.;Disease_description.refGene=.;Tissue_specificity(Uniprot).refGene…	GT:AD:AF:F1R2:F2R1:MBQ:MFRL:MMQ:MPOS:SA_MAP_AF:SA_POST_PROB	.	0/1:9,2:0.182:7,2:2,0:37:160,145:60:12:0.182,0.00,0.182:0.025,0.020,0.954	0/0:14,0:0.063:8,0:6,0:0:250,0:0:0	.	ncRNA_intronic	1700026D11Rik		.	#N/A
2	150820810	G	A	PASS	DP=163;ECNT=1;NLOD=20.47;N_ART_LOD=-1.852e+00;POP_AF=3.125e-05;P_GERMLINE=-1.867e+01;TLOD=11.40;ANNOVAR_DATE=2017-06-01;Func.refGene=exonic;Gene.refGene=Pygb;GeneDetail.refGene=.;ExonicFunc.refGene=nonsynonymous_SNV;AAChange.refGene=Pygb:NM_153781:exon14:c.G1696A:p.V566M;pLi.refGene=.;pRec.refGene=.;pNull.refGene=.;Gene_full_name.refGene=.;Function_description.refGene=.;Disease_description.refGen…	GT:AD:AF:F1R2:F2R1:MBQ:MFRL:MMQ:MPOS:SA_MAP_AF:SA_POST_PROB	.	0/1:81,5:0.079:43,2:38,3:37:162,203:60:12:0.051,0.040,0.058:8.517e-03,8.615e-03,0.983	0/0:68,0:0.034:31,0:37,0:0:170,0:0:0	nonsynonymous_SNV	exonic	Pygb		Pygb:NM_153781:exon14:c.G1696A:p.V566M	#N/A
2	151658235	TCTA	T	PASS	DP=30;ECNT=2;NLOD=4.21;N_ART_LOD=-1.176e+00;POP_AF=3.125e-05;P_GERMLINE=-2.856e+00;TLOD=5.76;ANNOVAR_DATE=2017-06-01;Func.refGene=intronic;Gene.refGene=Rad21l;GeneDetail.refGene=.;ExonicFunc.refGene=.;AAChange.refGene=.;pLi.refGene=.;pRec.refGene=.;pNull.refGene=.;Gene_full_name.refGene=.;Function_description.refGene=.;Disease_description.refGene=.;Tissue_specificity(Uniprot).refGene=.;Expression…	GT:AD:AF:F1R2:F2R1:MBQ:MFRL:MMQ:MPOS:PGT:PID:SA_MAP_AF:SA_POST_PROB	.	0/1:13,2:0.156:6,0:7,2:37:238,178:60:9:0|1:151658235_TCTA_T:0.00,0.131,0.133:0.018,0.025,0.957	0/0:14,0:3.169e-09:6,0:8,0:0:253,0:0:0:0|1:151658235_TCTA_T	.	intronic	Rad21l		.	#N/A
2	151658239	A	ACTGTC	PASS	DP=30;ECNT=2;NLOD=4.21;N_ART_LOD=-1.176e+00;POP_AF=3.125e-05;P_GERMLINE=-2.856e+00;TLOD=5.76;ANNOVAR_DATE=2017-06-01;Func.refGene=intronic;Gene.refGene=Rad21l;GeneDetail.refGene=.;ExonicFunc.refGene=.;AAChange.refGene=.;pLi.refGene=.;pRec.refGene=.;pNull.refGene=.;Gene_full_name.refGene=.;Function_description.refGene=.;Disease_description.refGene=.;Tissue_specificity(Uniprot).refGene=.;Expression…	GT:AD:AF:F1R2:F2R1:MBQ:MFRL:MMQ:MPOS:PGT:PID:SA_MAP_AF:SA_POST_PROB	.	0/1:13,2:0.156:6,0:7,2:37:238,178:60:13:0|1:151658235_TCTA_T:0.00,0.131,0.133:0.018,0.025,0.957	0/0:14,0:3.169e-09:6,0:8,0:0:253,0:0:0:0|1:151658235_TCTA_T	.	intronic	Rad21l		.	#N/A
2	151668578	CA	C	PASS	DP=47;ECNT=1;NLOD=6.91;N_ART_LOD=-1.402e+00;POP_AF=3.125e-05;P_GERMLINE=-5.114e+00;RPA=8,7;RU=A;STR;TLOD=10.05;ANNOVAR_DATE=2017-06-01;Func.refGene=upstream;Gene.refGene=Rad21l;GeneDetail.refGene=dist\x3d46;ExonicFunc.refGene=.;AAChange.refGene=.;pLi.refGene=.;pRec.refGene=.;pNull.refGene=.;Gene_full_name.refGene=.;Function_description.refGene=.;Disease_description.refGene=.;Tissue_specificity(Un…	GT:AD:AF:F1R2:F2R1:MBQ:MFRL:MMQ:MPOS:SA_MAP_AF:SA_POST_PROB	.	0/1:13,5:0.310:7,3:6,2:37:215,189:60:22:0.283,0.00,0.278:0.021,0.027,0.951	0/0:23,0:0.059:8,0:15,0:0:239,0:0:0	.	upstream	Rad21l	GeneDetail.refGene=dist\x3d46	.	#N/A
2	153420469	C	A	PASS	DP=18;ECNT=1;NLOD=3.31;N_ART_LOD=-1.094e+00;POP_AF=3.125e-05;P_GERMLINE=-1.674e+00;TLOD=6.39;ANNOVAR_DATE=2017-06-01;Func.refGene=intronic;Gene.refGene=Nol4l;GeneDetail.refGene=.;ExonicFunc.refGene=.;AAChange.refGene=.;pLi.refGene=.;pRec.refGene=.;pNull.refGene=.;Gene_full_name.refGene=.;Function_description.refGene=.;Disease_description.refGene=.;Tissue_specificity(Uniprot).refGene=.;Expression(…	GT:AD:AF:F1R2:F2R1:MBQ:MFRL:MMQ:MPOS:SA_MAP_AF:SA_POST_PROB	0/1:4,2:0.367:2,2:2,0:37:198,123:60:20:0.00,0.333,0.333:0.035,0.019,0.946	.	0/0:11,0:0.042:7,0:4,0:0:202,0:0:0	.	intronic	Nol4l	.	.	#N/A
2	154213477	G	A	PASS	DP=180;ECNT=1;NLOD=27.34;N_ART_LOD=-1.976e+00;POP_AF=3.125e-05;P_GERMLINE=-2.598e+01;TLOD=5.76;ANNOVAR_DATE=2017-06-01;Func.refGene=exonic;Gene.refGene=Bpifb1;GeneDetail.refGene=.;ExonicFunc.refGene=nonsynonymous_SNV;AAChange.refGene=Bpifb1:NM_001012392:exon10:c.G937A:p.A313T,Bpifb1:NM_153418:exon10:c.G937A:p.A313T;pLi.refGene=.;pRec.refGene=.;pNull.refGene=.;Gene_full_name.refGene=.;Function_des…	GT:AD:AF:F1R2:F2R1:MBQ:MFRL:MMQ:MPOS:SA_MAP_AF:SA_POST_PROB	.	0/1:74,3:0.074:38,3:36,0:37:151,161:60:30:0.00,0.040,0.039:0.053,3.106e-03,0.944	0/0:91,0:0.032:43,0:48,0:0:168,0:0:0	nonsynonymous_SNV	exonic	Bpifb1		Bpifb1:NM_001012392:exon10:c.G937A:p.A313T,Bpifb1:NM_153418:exon10:c.G937A:p.A313T	#N/A
2	156537127	T	C	PASS	DP=83;ECNT=1;NLOD=11.44;N_ART_LOD=-1.610e+00;POP_AF=3.125e-05;P_GERMLINE=-9.641e+00;TLOD=45.29;ANNOVAR_DATE=2017-06-01;Func.refGene=intronic;Gene.refGene=Epb41l1;GeneDetail.refGene=.;ExonicFunc.refGene=.;AAChange.refGene=.;pLi.refGene=.;pRec.refGene=.;pNull.refGene=.;Gene_full_name.refGene=.;Function_description.refGene=.;Disease_description.refGene=.;Tissue_specificity(Uniprot).refGene=.;Express…	GT:AD:AF:F1R2:F2R1:MBQ:MFRL:MMQ:MPOS:SA_MAP_AF:SA_POST_PROB	.	0/1:23,14:0.390:12,7:11,7:37:159,180:60:20:0.354,0.343,0.378:0.037,0.015,0.949	0/0:38,0:0.048:14,0:24,0:0:170,0:0:0	.	intronic	Epb41l1		.	yes (a)
2	156701478	C	T	PASS	DP=31;ECNT=1;NLOD=5.37;N_ART_LOD=-1.277e+00;POP_AF=3.125e-05;P_GERMLINE=-4.115e+00;TLOD=5.61;ANNOVAR_DATE=2017-06-01;Func.refGene=exonic;Gene.refGene=Dlgap4;GeneDetail.refGene=.;ExonicFunc.refGene=nonsynonymous_SNV;AAChange.refGene=Dlgap4:NM_001277186:exon3:c.C800T:p.P267L,Dlgap4:NM_001277187:exon3:c.C800T:p.P267L,Dlgap4:NM_146128:exon3:c.C800T:p.P267L;pLi.refGene=.;pRec.refGene=.;pNull.refGene=.…	GT:AD:AF:F1R2:F2R1:MBQ:MFRL:MMQ:MPOS:SA_MAP_AF:SA_POST_PROB	.	0/1:8,2:0.269:4,1:4,1:37:121,127:60:5:0.172,0.172,0.200:0.024,0.019,0.957	0/0:18,0:5.673e-03:7,0:11,0:0:184,0:0:0	nonsynonymous_SNV	exonic	Dlgap4		Dlgap4:NM_001277186:exon3:c.C800T:p.P267L,Dlgap4:NM_001277187:exon3:c.C800T:p.P267L,Dlgap4:NM_146128:exon3:c.C800T:p.P267L	#N/A
2	158273038	C	A	PASS	DP=47;ECNT=1;NLOD=6.88;N_ART_LOD=-1.379e+00;POP_AF=3.125e-05;P_GERMLINE=-5.090e+00;TLOD=7.65;ANNOVAR_DATE=2017-06-01;Func.refGene=intronic;Gene.refGene=Bpi;GeneDetail.refGene=.;ExonicFunc.refGene=.;AAChange.refGene=.;pLi.refGene=.;pRec.refGene=.;pNull.refGene=.;Gene_full_name.refGene=.;Function_description.refGene=.;Disease_description.refGene=.;Tissue_specificity(Uniprot).refGene=.;Expression(eg…	GT:AD:AF:F1R2:F2R1:MBQ:MFRL:MMQ:MPOS:SA_MAP_AF:SA_POST_PROB	.	0/1:18,3:0.192:2,0:16,3:37:203,223:60:20:0.00,0.141,0.143:0.018,0.025,0.957	0/0:23,0:4.493e-03:10,0:13,0:0:185,0:0:0	.	intronic	Bpi		.	#N/A
2	164168758	C	A	PASS	DP=20;ECNT=1;NLOD=3.01;N_ART_LOD=-1.058e+00;POP_AF=3.125e-05;P_GERMLINE=-1.638e+00;TLOD=5.80;ANNOVAR_DATE=2017-06-01;Func.refGene=exonic;Gene.refGene=Kcns1;GeneDetail.refGene=.;ExonicFunc.refGene=nonsynonymous_SNV;AAChange.refGene=Kcns1:NM_008435:exon3:c.G80T:p.G27V;pLi.refGene=.;pRec.refGene=.;pNull.refGene=.;Gene_full_name.refGene=.;Function_description.refGene=.;Disease_description.refGene=.;T…	GT:AD:AF:F1R2:F2R1:MBQ:MFRL:MMQ:MPOS:SA_MAP_AF:SA_POST_PROB	.	0/1:7,2:0.222:2,0:5,2:37:182,343:60:20:0.00,0.222,0.222:0.022,0.025,0.953	0/0:10,0:0.046:0,0:10,0:0:176,0:0:0	nonsynonymous_SNV	exonic	Kcns1		Kcns1:NM_008435:exon3:c.G80T:p.G27V	#N/A
2	165517721	G	T	PASS	DP=65;ECNT=1;NLOD=9.93;N_ART_LOD=-1.537e+00;POP_AF=3.125e-05;P_GERMLINE=-8.136e+00;TLOD=11.45;ANNOVAR_DATE=2017-06-01;Func.refGene=exonic;Gene.refGene=Slc2a10;GeneDetail.refGene=.;ExonicFunc.refGene=nonsynonymous_SNV;AAChange.refGene=Slc2a10:NM_130451:exon4:c.G1504T:p.A502S;pLi.refGene=.;pRec.refGene=.;pNull.refGene=.;Gene_full_name.refGene=.;Function_description.refGene=.;Disease_description.ref…	GT:AD:AF:F1R2:F2R1:MBQ:MFRL:MMQ:MPOS:SA_MAP_AF:SA_POST_PROB	.	0/1:22,5:0.223:10,1:12,4:37:172,151:60:20:0.152,0.172,0.185:0.022,0.015,0.963	0/0:33,0:0.015:16,0:17,0:0:182,0:0:0	nonsynonymous_SNV	exonic	Slc2a10		Slc2a10:NM_130451:exon4:c.G1504T:p.A502S	#N/A
2	166873753	G	A	PASS	DP=100;ECNT=1;NLOD=12.94;N_ART_LOD=-1.668e+00;POP_AF=3.125e-05;P_GERMLINE=-1.124e+01;TLOD=6.60;ANNOVAR_DATE=2017-06-01;Func.refGene=intronic;Gene.refGene=Arfgef2;GeneDetail.refGene=.;ExonicFunc.refGene=.;AAChange.refGene=.;pLi.refGene=.;pRec.refGene=.;pNull.refGene=.;Gene_full_name.refGene=.;Function_description.refGene=.;Disease_description.refGene=.;Tissue_specificity(Uniprot).refGene=.;Express…	GT:AD:AF:F1R2:F2R1:MBQ:MFRL:MMQ:MPOS:SA_MAP_AF:SA_POST_PROB	.	0/1:45,3:0.090:21,0:24,3:37:191,130:60:6:0.00,0.061,0.063:0.083,4.241e-03,0.913	0/0:43,0:0.061:16,0:27,0:0:176,0:0:0	.	intronic	Arfgef2		.	#N/A
2	181502927	G	T	PASS	DP=166;ECNT=1;NLOD=24.24;N_ART_LOD=-1.931e+00;POP_AF=3.125e-05;P_GERMLINE=-2.275e+01;TLOD=5.99;ANNOVAR_DATE=2017-06-01;Func.refGene=exonic;Gene.refGene=Tpd52l2;GeneDetail.refGene=.;ExonicFunc.refGene=nonsynonymous_SNV;AAChange.refGene=Tpd52l2:NM_001291197:exon4:c.G366T:p.Q122H,Tpd52l2:NM_001291200:exon4:c.G366T:p.Q122H,Tpd52l2:NM_025482:exon4:c.G366T:p.Q122H;pLi.refGene=.;pRec.refGene=.;pNull.ref…	GT:AD:AF:F1R2:F2R1:MBQ:MFRL:MMQ:MPOS:SA_MAP_AF:SA_POST_PROB	.	0/1:64,3:0.104:26,3:38,0:37:168,157:60:18:0.040,0.00,0.045:8.135e-03,0.013,0.979	0/0:81,0:0.048:45,0:36,0:0:179,0:0:0	nonsynonymous_SNV	exonic	Tpd52l2		Tpd52l2:NM_001291197:exon4:c.G366T:p.Q122H,Tpd52l2:NM_001291200:exon4:c.G366T:p.Q122H,Tpd52l2:NM_025482:exon4:c.G366T:p.Q122H	#N/A
2	181947601	C	A	PASS	DP=21;ECNT=1;NLOD=2.71;N_ART_LOD=-1.000e+00;POP_AF=3.125e-05;P_GERMLINE=-1.605e+00;TLOD=5.42;ANNOVAR_DATE=2017-06-01;Func.refGene=intergenic;Gene.refGene=Polr3k\x3bGm14496;GeneDetail.refGene=dist\x3d76775\x3bdist\x3d43625;ExonicFunc.refGene=.;AAChange.refGene=.;pLi.refGene=.;pRec.refGene=.;pNull.refGene=.;Gene_full_name.refGene=.;Function_description.refGene=.;Disease_description.refGene=.;Tissue…	GT:AD:AF:F1R2:F2R1:MBQ:MFRL:MMQ:MPOS:SA_MAP_AF:SA_POST_PROB	.	0/1:10,2:0.167:6,0:4,2:37:194,175:60:14:0.00,0.172,0.167:0.020,0.025,0.955	0/0:9,0:1.100e-04:5,0:4,0:0:208,0:0:0	.	intergenic	Polr3k\x3bGm14496	GeneDetail.refGene=dist\x3d76775\x3bdist\x3d43625	.	#N/A
3	15410492	T	C	PASS	DP=328;ECNT=1;NLOD=51.12;N_ART_LOD=-2.244e+00;POP_AF=3.125e-05;P_GERMLINE=-4.932e+01;TLOD=76.68;ANNOVAR_DATE=2017-06-01;Func.refGene=exonic;Gene.refGene=Sirpb1a;GeneDetail.refGene=.;ExonicFunc.refGene=nonsynonymous_SNV;AAChange.refGene=Sirpb1a:NM_001002898:exon4:c.A982G:p.T328A;pLi.refGene=.;pRec.refGene=.;pNull.refGene=.;Gene_full_name.refGene=.;Function_description.refGene=.;Disease_description…	GT:AD:AF:F1R2:F2R1:MBQ:MFRL:MMQ:MPOS:SA_MAP_AF:SA_POST_PROB	.	0/1:114,26:0.203:49,10:65,16:37:166,186:60:20:0.172,0.152,0.186:5.991e-03,0.031,0.963	0/0:170,0:0.028:67,0:103,0:0:172,0:0:0	nonsynonymous_SNV	exonic	Sirpb1a		Sirpb1a:NM_001002898:exon4:c.A982G:p.T328A	yes (a)
3	26977038	C	A	PASS	DP=24;ECNT=1;NLOD=4.21;N_ART_LOD=-1.188e+00;POP_AF=3.125e-05;P_GERMLINE=-2.823e+00;TLOD=5.81;ANNOVAR_DATE=2017-06-01;Func.refGene=intronic;Gene.refGene=Spata16;GeneDetail.refGene=.;ExonicFunc.refGene=.;AAChange.refGene=.;pLi.refGene=.;pRec.refGene=.;pNull.refGene=.;Gene_full_name.refGene=.;Function_description.refGene=.;Disease_description.refGene=.;Tissue_specificity(Uniprot).refGene=.;Expressio…	GT:AD:AF:F1R2:F2R1:MBQ:MFRL:MMQ:MPOS:SA_MAP_AF:SA_POST_PROB	.	0/1:7,2:0.233:3,0:4,2:37:183,167:60:9:0.222,0.00,0.222:0.022,0.025,0.953	0/0:14,0:0.033:6,0:8,0:0:181,0:0:0	.	intronic	Spata16		.	#N/A
3	36949246	C	CTCTT	PASS	DP=141;ECNT=1;NLOD=4.16;N_ART_LOD=-1.502e+00;POP_AF=3.125e-05;P_GERMLINE=-2.365e+00;RPA=11,12;RU=TCTT;STR;TLOD=8.72;ANNOVAR_DATE=2017-06-01;Func.refGene=intronic;Gene.refGene=4932438A13Rik;GeneDetail.refGene=.;ExonicFunc.refGene=.;AAChange.refGene=.;pLi.refGene=.;pRec.refGene=.;pNull.refGene=.;Gene_full_name.refGene=.;Function_description.refGene=.;Disease_description.refGene=.;Tissue_specificity…	GT:AD:AF:F1R2:F2R1:MBQ:MFRL:MMQ:MPOS:SA_MAP_AF:SA_POST_PROB	.	0/1:18,3:0.384:8,1:10,2:37:208,242:60:28:0.141,0.00,0.143:0.025,0.018,0.957	0/0:13,0:0.409:9,0:4,0:0:215,0:0:0	.	intronic	4932438A13Rik		.	#N/A
3	41629387	CT	C	PASS	DP=38;ECNT=1;NLOD=5.11;N_ART_LOD=-1.265e+00;POP_AF=3.125e-05;P_GERMLINE=-3.339e+00;RPA=9,8;RU=T;STR;TLOD=7.17;ANNOVAR_DATE=2017-06-01;Func.refGene=intronic;Gene.refGene=Sclt1;GeneDetail.refGene=.;ExonicFunc.refGene=.;AAChange.refGene=.;pLi.refGene=.;pRec.refGene=.;pNull.refGene=.;Gene_full_name.refGene=.;Function_description.refGene=.;Disease_description.refGene=.;Tissue_specificity(Uniprot).refG…	GT:AD:AF:F1R2:F2R1:MBQ:MFRL:MMQ:MPOS:SA_MAP_AF:SA_POST_PROB	0/1:14,4:0.251:8,4:6,0:37:212,268:60:14:0.00,0.222,0.222:0.025,0.022,0.954	.	0/0:17,0:0.029:7,0:10,0:0:203,0:0:0	.	intronic	Sclt1	.	.	#N/A
3	53547758	G	A	PASS	DP=96;ECNT=1;NLOD=13.85;N_ART_LOD=-1.680e+00;POP_AF=3.125e-05;P_GERMLINE=-1.205e+01;TLOD=25.70;ANNOVAR_DATE=2017-06-01;Func.refGene=exonic;Gene.refGene=Frem2;GeneDetail.refGene=.;ExonicFunc.refGene=synonymous_SNV;AAChange.refGene=Frem2:NM_172862:exon9:c.C6396T:p.D2132D;pLi.refGene=.;pRec.refGene=.;pNull.refGene=.;Gene_full_name.refGene=.;Function_description.refGene=.;Disease_description.refGene=…	GT:AD:AF:F1R2:F2R1:MBQ:MFRL:MMQ:MPOS:SA_MAP_AF:SA_POST_PROB	.	0/1:35,9:0.233:17,2:18,7:37:162,201:60:20:0.192,0.152,0.205:0.011,0.031,0.958	0/0:46,0:0.021:22,0:24,0:0:164,0:0:0	synonymous_SNV	exonic	Frem2		Frem2:NM_172862:exon9:c.C6396T:p.D2132D	#N/A
3	56031497	G	T	PASS	DP=214;ECNT=1;NLOD=30.10;N_ART_LOD=-2.033e+00;POP_AF=3.125e-05;P_GERMLINE=-2.830e+01;TLOD=105.69;ANNOVAR_DATE=2017-06-01;Func.refGene=exonic;Gene.refGene=Nbea;GeneDetail.refGene=.;ExonicFunc.refGene=nonsynonymous_SNV;AAChange.refGene=Nbea:NM_030595:exon16:c.C2169A:p.H723Q;pLi.refGene=.;pRec.refGene=.;pNull.refGene=.;Gene_full_name.refGene=.;Function_description.refGene=.;Disease_description.refGe…	GT:AD:AF:F1R2:F2R1:MBQ:MFRL:MMQ:MPOS:SA_MAP_AF:SA_POST_PROB	.	0/1:62,32:0.347:19,11:43,21:37:164,155:60:20:0.313,0.323,0.340:0.029,0.011,0.960	0/0:100,0:0.069:42,0:58,0:0:165,0:0:0	nonsynonymous_SNV	exonic	Nbea		Nbea:NM_030595:exon16:c.C2169A:p.H723Q	yes (a)
3	57575915	C	A	PASS	DP=37;ECNT=2;NLOD=6.92;N_ART_LOD=-1.388e+00;POP_AF=3.125e-05;P_GERMLINE=-5.820e+00;TLOD=5.41;ANNOVAR_DATE=2017-06-01;Func.refGene=upstream;Gene.refGene=Wwtr1;GeneDetail.refGene=dist\x3d5;ExonicFunc.refGene=.;AAChange.refGene=.;pLi.refGene=.;pRec.refGene=.;pNull.refGene=.;Gene_full_name.refGene=.;Function_description.refGene=.;Disease_description.refGene=.;Tissue_specificity(Uniprot).refGene=.;Exp…	GT:AD:AF:F1R2:F2R1:MBQ:MFRL:MMQ:MPOS:SA_MAP_AF:SA_POST_PROB	.	0/1:10,2:0.192:5,0:5,2:37:185,190:60:20:0.172,0.00,0.167:0.017,0.028,0.955	0/0:23,0:0.021:10,0:13,0:0:181,0:0:0	.	upstream	Wwtr1	GeneDetail.refGene=dist\x3d5	.	#N/A
3	64899848	G	T	PASS	DP=35;ECNT=1;NLOD=7.18;N_ART_LOD=-1.397e+00;POP_AF=3.125e-05;P_GERMLINE=-5.898e+00;TLOD=5.64;ANNOVAR_DATE=2017-06-01;Func.refGene=intergenic;Gene.refGene=Vmn2r-ps11\x3bKcnab1;GeneDetail.refGene=dist\x3d55105\x3bdist\x3d209520;ExonicFunc.refGene=.;AAChange.refGene=.;pLi.refGene=.;pRec.refGene=.;pNull.refGene=.;Gene_full_name.refGene=.;Function_description.refGene=.;Disease_description.refGene=.;Ti…	GT:AD:AF:F1R2:F2R1:MBQ:MFRL:MMQ:MPOS:SA_MAP_AF:SA_POST_PROB	.	0/1:8,2:0.227:4,2:4,0:37:176,311:60:20:0.202,0.00,0.200:0.025,0.021,0.954	0/0:24,0:4.268e-03:16,0:8,0:0:256,0:0:0	.	intergenic	Vmn2r-ps11\x3bKcnab1	GeneDetail.refGene=dist\x3d55105\x3bdist\x3d209520	.	#N/A
3	76482316	G	T	PASS	DP=136;ECNT=1;NLOD=20.72;N_ART_LOD=-1.858e+00;POP_AF=3.125e-05;P_GERMLINE=-1.893e+01;TLOD=101.40;ANNOVAR_DATE=2017-06-01;Func.refGene=exonic;Gene.refGene=Fstl5;GeneDetail.refGene=.;ExonicFunc.refGene=synonymous_SNV;AAChange.refGene=Fstl5:NM_001253719:exon7:c.G819T:p.V273V,Fstl5:NM_178673:exon7:c.G819T:p.V273V;pLi.refGene=.;pRec.refGene=.;pNull.refGene=.;Gene_full_name.refGene=.;Function_descripti…	GT:AD:AF:F1R2:F2R1:MBQ:MFRL:MMQ:MPOS:SA_MAP_AF:SA_POST_PROB	.	0/1:30,31:0.504:10,18:20,13:37:177,173:60:20:0.475,0.495,0.508:0.033,0.015,0.952	0/0:69,0:0.035:30,0:39,0:0:163,0:0:0	synonymous_SNV	exonic	Fstl5		Fstl5:NM_001253719:exon7:c.G819T:p.V273V,Fstl5:NM_178673:exon7:c.G819T:p.V273V	yes (a)
3	79405594	C	A	PASS	DP=22;ECNT=1;NLOD=4.21;N_ART_LOD=-1.200e+00;POP_AF=3.125e-05;P_GERMLINE=-2.585e+00;TLOD=6.33;ANNOVAR_DATE=2017-06-01;Func.refGene=intronic;Gene.refGene=Gm17359;GeneDetail.refGene=.;ExonicFunc.refGene=.;AAChange.refGene=.;pLi.refGene=.;pRec.refGene=.;pNull.refGene=.;Gene_full_name.refGene=.;Function_description.refGene=.;Disease_description.refGene=.;Tissue_specificity(Uniprot).refGene=.;Expressio…	GT:AD:AF:F1R2:F2R1:MBQ:MFRL:MMQ:MPOS:SA_MAP_AF:SA_POST_PROB	0/1:4,2:0.333:3,0:1,2:37:244,130:60:13:0.00,0.333,0.333:0.025,0.025,0.950	.	0/0:14,0:0.063:4,0:10,0:0:207,0:0:0	.	intronic	Gm17359	.	.	#N/A
3	84208355	C	T	PASS	DP=63;ECNT=1;NLOD=8.98;N_ART_LOD=-1.490e+00;POP_AF=3.125e-05;P_GERMLINE=-7.188e+00;TLOD=52.95;ANNOVAR_DATE=2017-06-01;Func.refGene=exonic;Gene.refGene=Trim2;GeneDetail.refGene=.;ExonicFunc.refGene=nonsynonymous_SNV;AAChange.refGene=Trim2:NM_001271725:exon3:c.G269A:p.R90H,Trim2:NM_001271726:exon3:c.G191A:p.R64H,Trim2:NM_001271727:exon3:c.G191A:p.R64H,Trim2:NM_001271728:exon3:c.G191A:p.R64H,Trim2:N…	GT:AD:AF:F1R2:F2R1:MBQ:MFRL:MMQ:MPOS:SA_MAP_AF:SA_POST_PROB	.	0/1:15,15:0.500:5,8:10,7:37:170,166:60:20:0.475,0.465,0.500:0.020,0.026,0.954	0/0:30,0:3.444e-03:19,0:11,0:0:188,0:0:0	nonsynonymous_SNV	exonic	Trim2		Trim2:NM_001271725:exon3:c.G269A:p.R90H,Trim2:NM_001271726:exon3:c.G191A:p.R64H,Trim2:NM_001271727:exon3:c.G191A:p.R64H,Trim2:NM_001271728:exon3:c.G191A:p.R64H,Trim2:NM_030706:exon3:c.G242A:p.R81H	yes (a)
3	87060375	C	A	PASS	DP=23;ECNT=1;NLOD=3.01;N_ART_LOD=-1.041e+00;POP_AF=3.125e-05;P_GERMLINE=-1.984e+00;TLOD=5.32;ANNOVAR_DATE=2017-06-01;Func.refGene=intergenic;Gene.refGene=Cd1d1\x3bKirrel;GeneDetail.refGene=dist\x3d61035\x3bdist\x3d18217;ExonicFunc.refGene=.;AAChange.refGene=.;pLi.refGene=.;pRec.refGene=.;pNull.refGene=.;Gene_full_name.refGene=.;Function_description.refGene=.;Disease_description.refGene=.;Tissue_s…	GT:AD:AF:F1R2:F2R1:MBQ:MFRL:MMQ:MPOS:SA_MAP_AF:SA_POST_PROB	.	0/1:11,2:0.154:9,2:2,0:37:157,249:60:20:0.00,0.152,0.154:0.041,0.012,0.947	0/0:10,0:6.653e-05:7,0:3,0:0:180,0:0:0	.	intergenic	Cd1d1\x3bKirrel	GeneDetail.refGene=dist\x3d61035\x3bdist\x3d18217	.	#N/A
3	89035244	T	TATTAGGCATAATCC	PASS	DP=320;ECNT=1;NLOD=47.60;N_ART_LOD=-2.210e+00;POP_AF=3.125e-05;P_GERMLINE=-4.580e+01;TLOD=8.53;ANNOVAR_DATE=2017-06-01;Func.refGene=exonic;Gene.refGene=Ash1l;GeneDetail.refGene=.;ExonicFunc.refGene=stopgain;AAChange.refGene=Ash1l:NM_138679:exon8:c.6190_6191insATTAGGCATAATCC:p.K2065*;pLi.refGene=.;pRec.refGene=.;pNull.refGene=.;Gene_full_name.refGene=.;Function_description.refGene=.;Disease_descri…	GT:AD:AF:F1R2:F2R1:MBQ:MFRL:MMQ:MPOS:SA_MAP_AF:SA_POST_PROB	.	0/1:143,4:0.049:72,0:71,4:37:170,81:60:3:0.020,0.020,0.027:4.611e-03,5.430e-03,0.990	0/0:157,0:0.022:73,0:84,0:0:159,0:0:0	stopgain	exonic	Ash1l		Ash1l:NM_138679:exon8:c.6190_6191insATTAGGCATAATCC:p.K2065*	#N/A
3	89739397	G	C	PASS	DP=30;ECNT=1;NLOD=5.37;N_ART_LOD=-1.277e+00;POP_AF=3.125e-05;P_GERMLINE=-4.182e+00;TLOD=5.52;ANNOVAR_DATE=2017-06-01;Func.refGene=intronic;Gene.refGene=Adar;GeneDetail.refGene=.;ExonicFunc.refGene=.;AAChange.refGene=.;pLi.refGene=.;pRec.refGene=.;pNull.refGene=.;Gene_full_name.refGene=.;Function_description.refGene=.;Disease_description.refGene=.;Tissue_specificity(Uniprot).refGene=.;Expression(e…	GT:AD:AF:F1R2:F2R1:MBQ:MFRL:MMQ:MPOS:SA_MAP_AF:SA_POST_PROB	.	0/1:9,2:0.208:5,2:4,0:37:175,238:60:20:0.182,0.00,0.182:0.022,0.023,0.956	0/0:18,0:5.650e-03:6,0:12,0:0:196,0:0:0	.	intronic	Adar		.	#N/A
3	90090233	C	A	PASS	DP=25;ECNT=1;NLOD=3.61;N_ART_LOD=-1.114e+00;POP_AF=3.125e-05;P_GERMLINE=-2.583e+00;TLOD=5.32;ANNOVAR_DATE=2017-06-01;Func.refGene=intronic;Gene.refGene=Tpm3;GeneDetail.refGene=.;ExonicFunc.refGene=.;AAChange.refGene=.;pLi.refGene=.;pRec.refGene=.;pNull.refGene=.;Gene_full_name.refGene=.;Function_description.refGene=.;Disease_description.refGene=.;Tissue_specificity(Uniprot).refGene=.;Expression(e…	GT:AD:AF:F1R2:F2R1:MBQ:MFRL:MMQ:MPOS:SA_MAP_AF:SA_POST_PROB	.	0/1:11,2:0.154:9,0:2,2:37:279,280:60:6:0.152,0.00,0.154:0.025,0.019,0.956	0/0:12,0:8.342e-05:6,0:6,0:0:290,0:0:0	.	intronic	Tpm3		.	#N/A
3	90144300	C	A	PASS	DP=171;ECNT=1;NLOD=25.79;N_ART_LOD=-1.948e+00;POP_AF=3.125e-05;P_GERMLINE=-2.444e+01;TLOD=5.74;ANNOVAR_DATE=2017-06-01;Func.refGene=exonic;Gene.refGene=Nup210l;GeneDetail.refGene=.;ExonicFunc.refGene=nonsynonymous_SNV;AAChange.refGene=Nup210l:NM_029937:exon13:c.C1750A:p.H584N;pLi.refGene=.;pRec.refGene=.;pNull.refGene=.;Gene_full_name.refGene=.;Function_description.refGene=.;Disease_description.r…	GT:AD:AF:F1R2:F2R1:MBQ:MFRL:MMQ:MPOS:SA_MAP_AF:SA_POST_PROB	.	0/1:76,3:0.055:27,0:49,3:37:159,161:60:15:0.040,0.00,0.038:3.722e-03,0.030,0.966	0/0:87,0:0.025:34,0:53,0:0:168,0:0:0	nonsynonymous_SNV	exonic	Nup210l		Nup210l:NM_029937:exon13:c.C1750A:p.H584N	#N/A
3	90268465	C	T	PASS	DP=60;ECNT=1;NLOD=7.99;N_ART_LOD=-1.444e+00;POP_AF=3.125e-05;P_GERMLINE=-6.334e+00;TLOD=6.41;ANNOVAR_DATE=2017-06-01;Func.refGene=exonic;Gene.refGene=Dennd4b;GeneDetail.refGene=.;ExonicFunc.refGene=synonymous_SNV;AAChange.refGene=Dennd4b:NM_201407:exon3:c.C573T:p.C191C;pLi.refGene=.;pRec.refGene=.;pNull.refGene=.;Gene_full_name.refGene=.;Function_description.refGene=.;Disease_description.refGene=…	GT:AD:AF:F1R2:F2R1:MBQ:MFRL:MMQ:MPOS:SA_MAP_AF:SA_POST_PROB	.	0/1:27,3:0.136:8,2:19,1:37:169,118:60:20:0.071,0.091,0.100:0.015,0.015,0.970	0/0:27,0:0.011:12,0:15,0:0:142,0:0:0	synonymous_SNV	exonic	Dennd4b		Dennd4b:NM_201407:exon3:c.C573T:p.C191C	#N/A
3	92123008	C	A	PASS	DP=122;ECNT=1;NLOD=16.76;N_ART_LOD=-1.758e+00;POP_AF=3.125e-05;P_GERMLINE=-1.546e+01;TLOD=5.68;ANNOVAR_DATE=2017-06-01;Func.refGene=exonic;Gene.refGene=Prr9;GeneDetail.refGene=.;ExonicFunc.refGene=nonsynonymous_SNV;AAChange.refGene=Prr9:NM_175424:exon2:c.G324T:p.K108N;pLi.refGene=.;pRec.refGene=.;pNull.refGene=.;Gene_full_name.refGene=.;Function_description.refGene=.;Disease_description.refGene=.…	GT:AD:AF:F1R2:F2R1:MBQ:MFRL:MMQ:MPOS:SA_MAP_AF:SA_POST_PROB	.	0/1:61,3:0.055:18,1:43,2:37:169,122:60:14:0.030,0.040,0.047:8.616e-03,9.483e-03,0.982	0/0:56,0:0.012:22,0:34,0:0:178,0:0:0	nonsynonymous_SNV	exonic	Prr9		Prr9:NM_175424:exon2:c.G324T:p.K108N	#N/A
3	92993028	G	T	PASS	DP=22;ECNT=1;NLOD=3.56;N_ART_LOD=-1.126e+00;POP_AF=3.125e-05;P_GERMLINE=-2.469e+00;TLOD=5.40;ANNOVAR_DATE=2017-06-01;Func.refGene=exonic;Gene.refGene=Lce3f;GeneDetail.refGene=.;ExonicFunc.refGene=nonsynonymous_SNV;AAChange.refGene=Lce3f:NM_001018079:exon2:c.G155T:p.S52I;pLi.refGene=.;pRec.refGene=.;pNull.refGene=.;Gene_full_name.refGene=.;Function_description.refGene=.;Disease_description.refGene…	GT:AD:AF:F1R2:F2R1:MBQ:MFRL:MMQ:MPOS:SA_MAP_AF:SA_POST_PROB	.	0/1:7,2:0.222:2,1:5,1:35:241,245:40:20:0.192,0.182,0.222:0.016,0.032,0.951	0/0:12,0:0.046:3,0:9,0:0:252,0:0:0	nonsynonymous_SNV	exonic	Lce3f		Lce3f:NM_001018079:exon2:c.G155T:p.S52I	#N/A
3	107104992	C	A	PASS	DP=104;ECNT=1;NLOD=16.25;N_ART_LOD=-1.750e+00;POP_AF=3.125e-05;P_GERMLINE=-1.465e+01;TLOD=6.24;ANNOVAR_DATE=2017-06-01;Func.refGene=exonic;Gene.refGene=Kcna2;GeneDetail.refGene=.;ExonicFunc.refGene=synonymous_SNV;AAChange.refGene=Kcna2:NM_008417:exon3:c.C888A:p.I296I;pLi.refGene=.;pRec.refGene=.;pNull.refGene=.;Gene_full_name.refGene=.;Function_description.refGene=.;Disease_description.refGene=.;…	GT:AD:AF:F1R2:F2R1:MBQ:MFRL:MMQ:MPOS:SA_MAP_AF:SA_POST_PROB	.	0/1:44,3:0.064:21,0:23,3:37:193,96:60:6:0.061,0.00,0.064:6.619e-03,0.029,0.964	0/0:54,0:0.026:27,0:27,0:0:180,0:0:0	synonymous_SNV	exonic	Kcna2		Kcna2:NM_008417:exon3:c.C888A:p.I296I	#N/A
3	107667017	C	A	PASS	DP=38;ECNT=1;NLOD=6.62;N_ART_LOD=-1.378e+00;POP_AF=3.125e-05;P_GERMLINE=-5.521e+00;TLOD=5.40;ANNOVAR_DATE=2017-06-01;Func.refGene=intronic;Gene.refGene=Ahcyl1;GeneDetail.refGene=.;ExonicFunc.refGene=.;AAChange.refGene=.;pLi.refGene=.;pRec.refGene=.;pNull.refGene=.;Gene_full_name.refGene=.;Function_description.refGene=.;Disease_description.refGene=.;Tissue_specificity(Uniprot).refGene=.;Expression…	GT:AD:AF:F1R2:F2R1:MBQ:MFRL:MMQ:MPOS:SA_MAP_AF:SA_POST_PROB	.	0/1:10,2:0.222:3,2:7,0:37:217,178:60:20:0.00,0.172,0.167:0.022,0.022,0.957	0/0:22,0:0.042:8,0:14,0:0:192,0:0:0	.	intronic	Ahcyl1		.	#N/A
3	121815003	C	A	PASS	DP=26;ECNT=1;NLOD=4.47;N_ART_LOD=-1.202e+00;POP_AF=3.125e-05;P_GERMLINE=-3.267e+00;TLOD=5.53;ANNOVAR_DATE=2017-06-01;Func.refGene=intronic;Gene.refGene=Abcd3;GeneDetail.refGene=.;ExonicFunc.refGene=.;AAChange.refGene=.;pLi.refGene=.;pRec.refGene=.;pNull.refGene=.;Gene_full_name.refGene=.;Function_description.refGene=.;Disease_description.refGene=.;Tissue_specificity(Uniprot).refGene=.;Expression(…	GT:AD:AF:F1R2:F2R1:MBQ:MFRL:MMQ:MPOS:SA_MAP_AF:SA_POST_PROB	.	0/1:9,2:0.182:4,0:5,2:37:130,124:60:5:0.182,0.00,0.182:0.011,0.061,0.928	0/0:15,0:6.781e-03:11,0:4,0:0:141,0:0:0	.	intronic	Abcd3		.	#N/A
3	122105446	T	A	PASS	DP=90;ECNT=1;NLOD=12.34;N_ART_LOD=-1.641e+00;POP_AF=3.125e-05;P_GERMLINE=-1.062e+01;TLOD=6.75;ANNOVAR_DATE=2017-06-01;Func.refGene=exonic;Gene.refGene=Abca4;GeneDetail.refGene=.;ExonicFunc.refGene=synonymous_SNV;AAChange.refGene=Abca4:NM_007378:exon14:c.T2076A:p.S692S;pLi.refGene=.;pRec.refGene=.;pNull.refGene=.;Gene_full_name.refGene=.;Function_description.refGene=.;Disease_description.refGene=.…	GT:AD:AF:F1R2:F2R1:MBQ:MFRL:MMQ:MPOS:SA_MAP_AF:SA_POST_PROB	.	0/1:41,3:0.078:21,3:20,0:37:176,122:60:18:0.071,0.00,0.068:6.297e-03,0.037,0.957	0/0:41,0:0.045:17,0:24,0:0:165,0:0:0	synonymous_SNV	exonic	Abca4		Abca4:NM_007378:exon14:c.T2076A:p.S692S	#N/A
3	122255694	C	CTGGA	PASS	DP=34;ECNT=2;NLOD=6.78;N_ART_LOD=-1.384e+00;POP_AF=3.125e-05;P_GERMLINE=-5.159e+00;TLOD=6.31;ANNOVAR_DATE=2017-06-01;Func.refGene=intronic;Gene.refGene=Gclm;GeneDetail.refGene=.;ExonicFunc.refGene=.;AAChange.refGene=.;pLi.refGene=.;pRec.refGene=.;pNull.refGene=.;Gene_full_name.refGene=.;Function_description.refGene=.;Disease_description.refGene=.;Tissue_specificity(Uniprot).refGene=.;Expression(e…	GT:AD:AF:F1R2:F2R1:MBQ:MFRL:MMQ:MPOS:PGT:PID:SA_MAP_AF:SA_POST_PROB	.	0/1:8,2:0.200:4,2:4,0:32:208,252:60:1:0|1:122255692_G_A:0.202,0.00,0.200:0.025,0.021,0.954	0/0:22,0:0.033:10,0:12,0:0:218,0:0:0:0|1:122255692_G_A	.	intronic	Gclm		.	#N/A
3	132178220	T	TTCCCTCATTCTTCCGCATTCCAATCCA	PASS	DP=34;ECNT=1;NLOD=5.23;N_ART_LOD=-1.285e+00;POP_AF=3.125e-05;P_GERMLINE=-3.733e+00;TLOD=6.01;ANNOVAR_DATE=2017-06-01;Func.refGene=UTR3;Gene.refGene=Dkk2;GeneDetail.refGene=NM_020265:c.*100_*101insTCCCTCATTCTTCCGCATTCCAATCCA;ExonicFunc.refGene=.;AAChange.refGene=.;pLi.refGene=.;pRec.refGene=.;pNull.refGene=.;Gene_full_name.refGene=.;Function_description.refGene=.;Disease_description.refGene=.;Tiss…	GT:AD:AF:F1R2:F2R1:MBQ:MFRL:MMQ:MPOS:SA_MAP_AF:SA_POST_PROB	.	0/1:10,2:0.207:5,2:5,0:37:215,159:60:1:0.172,0.00,0.167:0.022,0.022,0.957	0/0:18,0:0.060:7,0:11,0:0:233,0:0:0	.	UTR3	Dkk2	GeneDetail.refGene=NM_020265:c.*100_*101insTCCCTCATTCTTCCGCATTCCAATCCA	.	#N/A
4	14886527	C	A	PASS	DP=160;ECNT=1;NLOD=24.94;N_ART_LOD=-1.933e+00;POP_AF=3.125e-05;P_GERMLINE=-2.344e+01;TLOD=6.00;ANNOVAR_DATE=2017-06-01;Func.refGene=intronic;Gene.refGene=Tmem55a;GeneDetail.refGene=.;ExonicFunc.refGene=.;AAChange.refGene=.;pLi.refGene=.;pRec.refGene=.;pNull.refGene=.;Gene_full_name.refGene=.;Function_description.refGene=.;Disease_description.refGene=.;Tissue_specificity(Uniprot).refGene=.;Express…	GT:AD:AF:F1R2:F2R1:MBQ:MFRL:MMQ:MPOS:SA_MAP_AF:SA_POST_PROB	.	0/1:64,3:0.084:35,0:29,3:37:180,124:60:20:0.030,0.040,0.045:7.148e-03,0.011,0.981	0/0:83,0:0.024:38,0:45,0:0:173,0:0:0	.	intronic	Tmem55a		.	#N/A
4	16011281	C	A	PASS	DP=37;ECNT=1;NLOD=7.22;N_ART_LOD=-1.398e+00;POP_AF=3.125e-05;P_GERMLINE=-6.045e+00;TLOD=5.50;ANNOVAR_DATE=2017-06-01;Func.refGene=intronic;Gene.refGene=Osgin2;GeneDetail.refGene=.;ExonicFunc.refGene=.;AAChange.refGene=.;pLi.refGene=.;pRec.refGene=.;pNull.refGene=.;Gene_full_name.refGene=.;Function_description.refGene=.;Disease_description.refGene=.;Tissue_specificity(Uniprot).refGene=.;Expression…	GT:AD:AF:F1R2:F2R1:MBQ:MFRL:MMQ:MPOS:SA_MAP_AF:SA_POST_PROB	.	0/1:9,2:0.231:5,0:4,2:37:149,120:60:20:0.00,0.182,0.182:0.023,0.022,0.956	0/0:24,0:8.620e-05:12,0:12,0:0:175,0:0:0	.	intronic	Osgin2		.	#N/A
4	22433686	G	A	PASS	DP=198;ECNT=2;NLOD=30.05;N_ART_LOD=-2.013e+00;POP_AF=3.125e-05;P_GERMLINE=-2.826e+01;TLOD=104.05;ANNOVAR_DATE=2017-06-01;Func.refGene=exonic;Gene.refGene=Fbxl4;GeneDetail.refGene=.;ExonicFunc.refGene=nonsynonymous_SNV;AAChange.refGene=Fbxl4:NM_172988:exon9:c.G1822A:p.A608T;pLi.refGene=.;pRec.refGene=.;pNull.refGene=.;Gene_full_name.refGene=.;Function_description.refGene=.;Disease_description.refG…	GT:AD:AF:F1R2:F2R1:MBQ:MFRL:MMQ:MPOS:SA_MAP_AF:SA_POST_PROB	.	0/1:52,32:0.394:27,14:25,18:37:165,176:60:23:0.374,0.323,0.381:9.477e-03,0.051,0.939	0/0:100,0:0.025:48,0:52,0:0:168,0:0:0	nonsynonymous_SNV	exonic	Fbxl4		Fbxl4:NM_172988:exon9:c.G1822A:p.A608T	yes (a)
4	43258869	G	T	PASS	DP=125;ECNT=1;NLOD=15.91;N_ART_LOD=-1.745e+00;POP_AF=3.125e-05;P_GERMLINE=-1.460e+01;TLOD=5.69;ANNOVAR_DATE=2017-06-01;Func.refGene=exonic;Gene.refGene=Unc13b;GeneDetail.refGene=.;ExonicFunc.refGene=nonsynonymous_SNV;AAChange.refGene=Unc13b:NM_001310758:exon35:c.G4006T:p.D1336Y,Unc13b:NM_001081413:exon36:c.G4039T:p.D1347Y,Unc13b:NM_021468:exon36:c.G4042T:p.D1348Y;pLi.refGene=.;pRec.refGene=.;pNul…	GT:AD:AF:F1R2:F2R1:MBQ:MFRL:MMQ:MPOS:SA_MAP_AF:SA_POST_PROB	.	0/1:61,3:0.074:34,3:27,0:37:148,90:60:20:0.030,0.040,0.047:9.365e-03,8.614e-03,0.982	0/0:53,0:0.037:23,0:30,0:0:164,0:0:0	nonsynonymous_SNV	exonic	Unc13b		Unc13b:NM_001310758:exon35:c.G4006T:p.D1336Y,Unc13b:NM_001081413:exon36:c.G4039T:p.D1347Y,Unc13b:NM_021468:exon36:c.G4042T:p.D1348Y	#N/A
4	43533578	C	A	PASS	DP=21;ECNT=1;NLOD=3.61;N_ART_LOD=-1.128e+00;POP_AF=3.125e-05;P_GERMLINE=-2.144e+00;TLOD=5.95;ANNOVAR_DATE=2017-06-01;Func.refGene=exonic;Gene.refGene=Tln1;GeneDetail.refGene=.;ExonicFunc.refGene=nonsynonymous_SNV;AAChange.refGene=Tln1:NM_011602:exon52:c.G6975T:p.Q2325H;pLi.refGene=.;pRec.refGene=.;pNull.refGene=.;Gene_full_name.refGene=.;Function_description.refGene=.;Disease_description.refGene=…	GT:AD:AF:F1R2:F2R1:MBQ:MFRL:MMQ:MPOS:SA_MAP_AF:SA_POST_PROB	.	0/1:6,2:0.250:4,0:2,2:37:216,129:60:20:0.00,0.253,0.250:0.031,0.019,0.950	0/0:12,0:0.039:4,0:8,0:0:190,0:0:0	nonsynonymous_SNV	exonic	Tln1		Tln1:NM_011602:exon52:c.G6975T:p.Q2325H	#N/A
4	45803562	G	A	PASS	DP=88;ECNT=1;NLOD=12.25;N_ART_LOD=-1.626e+00;POP_AF=3.125e-05;P_GERMLINE=-1.060e+01;TLOD=6.39;ANNOVAR_DATE=2017-06-01;Func.refGene=exonic;Gene.refGene=Aldh1b1;GeneDetail.refGene=.;ExonicFunc.refGene=nonsynonymous_SNV;AAChange.refGene=Aldh1b1:NM_028270:exon2:c.G1099A:p.E367K;pLi.refGene=.;pRec.refGene=.;pNull.refGene=.;Gene_full_name.refGene=.;Function_description.refGene=.;Disease_description.ref…	GT:AD:AF:F1R2:F2R1:MBQ:MFRL:MMQ:MPOS:SA_MAP_AF:SA_POST_PROB	.	0/1:40,3:0.100:20,0:20,3:37:174,108:60:20:0.071,0.00,0.070:8.037e-03,0.025,0.967	0/0:41,0:0.017:20,0:21,0:0:182,0:0:0	nonsynonymous_SNV	exonic	Aldh1b1		Aldh1b1:NM_028270:exon2:c.G1099A:p.E367K	#N/A
4	45882776	C	A	PASS	DP=88;ECNT=1;NLOD=10.53;N_ART_LOD=-1.576e+00;POP_AF=3.125e-05;P_GERMLINE=-8.852e+00;TLOD=6.53;ANNOVAR_DATE=2017-06-01;Func.refGene=exonic;Gene.refGene=Stra6l;GeneDetail.refGene=.;ExonicFunc.refGene=nonsynonymous_SNV;AAChange.refGene=Stra6l:NM_028788:exon16:c.C1486A:p.L496I,Stra6l:NM_001305421:exon17:c.C1213A:p.L405I;pLi.refGene=.;pRec.refGene=.;pNull.refGene=.;Gene_full_name.refGene=.;Function_de…	GT:AD:AF:F1R2:F2R1:MBQ:MFRL:MMQ:MPOS:SA_MAP_AF:SA_POST_PROB	.	0/1:41,3:0.118:17,0:24,3:37:172,144:60:20:0.061,0.051,0.068:0.010,0.014,0.976	0/0:35,0:0.051:20,0:15,0:0:183,0:0:0	nonsynonymous_SNV	exonic	Stra6l		Stra6l:NM_028788:exon16:c.C1486A:p.L496I,Stra6l:NM_001305421:exon17:c.C1213A:p.L405I	#N/A
4	52483871	C	A	PASS	DP=20;ECNT=1;NLOD=4.21;N_ART_LOD=-1.176e+00;POP_AF=3.125e-05;P_GERMLINE=-2.585e+00;TLOD=6.33;ANNOVAR_DATE=2017-06-01;Func.refGene=intronic;Gene.refGene=Smc2;GeneDetail.refGene=.;ExonicFunc.refGene=.;AAChange.refGene=.;pLi.refGene=.;pRec.refGene=.;pNull.refGene=.;Gene_full_name.refGene=.;Function_description.refGene=.;Disease_description.refGene=.;Tissue_specificity(Uniprot).refGene=.;Expression(e…	GT:AD:AF:F1R2:F2R1:MBQ:MFRL:MMQ:MPOS:SA_MAP_AF:SA_POST_PROB	0/1:4,2:0.333:2,2:2,0:37:247,229:60:11:0.333,0.00,0.333:0.015,0.055,0.930	.	0/0:14,0:6.653e-05:4,0:10,0:0:260,0:0:0	.	intronic	Smc2	.	.	#N/A
4	55060044	G	A	PASS	DP=197;ECNT=1;NLOD=29.13;N_ART_LOD=-2.010e+00;POP_AF=3.125e-05;P_GERMLINE=-2.733e+01;TLOD=26.77;ANNOVAR_DATE=2017-06-01;Func.refGene=exonic;Gene.refGene=Zfp462;GeneDetail.refGene=.;ExonicFunc.refGene=nonsynonymous_SNV;AAChange.refGene=Zfp462:NM_172867:exon10:c.G6830A:p.R2277H;pLi.refGene=.;pRec.refGene=.;pNull.refGene=.;Gene_full_name.refGene=.;Function_description.refGene=.;Disease_description.r…	GT:AD:AF:F1R2:F2R1:MBQ:MFRL:MMQ:MPOS:SA_MAP_AF:SA_POST_PROB	0/1:78,10:0.123:34,2:44,8:37:179,184:60:20:0.091,0.101,0.114:0.011,0.012,0.978	.	0/0:97,0:0.048:43,0:54,0:0:178,0:0:0	nonsynonymous_SNV	exonic	Zfp462	.	Zfp462:NM_172867:exon10:c.G6830A:p.R2277H	yes (a)
4	58809279	C	A	PASS	DP=22;ECNT=1;NLOD=3.61;N_ART_LOD=-1.128e+00;POP_AF=3.125e-05;P_GERMLINE=-1.823e+00;TLOD=9.21;ANNOVAR_DATE=2017-06-01;Func.refGene=intronic;Gene.refGene=AI314180;GeneDetail.refGene=.;ExonicFunc.refGene=.;AAChange.refGene=.;pLi.refGene=.;pRec.refGene=.;pNull.refGene=.;Gene_full_name.refGene=.;Function_description.refGene=.;Disease_description.refGene=.;Tissue_specificity(Uniprot).refGene=.;Expressi…	GT:AD:AF:F1R2:F2R1:MBQ:MFRL:MMQ:MPOS:SA_MAP_AF:SA_POST_PROB	.	0/1:6,3:0.333:2,0:4,3:37:183,245:60:20:0.00,0.333,0.333:0.025,0.025,0.950	0/0:12,0:0.039:9,0:3,0:0:215,0:0:0	.	intronic	AI314180		.	#N/A
4	60085719	G	A	PASS	DP=50;ECNT=1;NLOD=7.43;N_ART_LOD=-1.434e+00;POP_AF=3.125e-05;P_GERMLINE=-5.637e+00;TLOD=33.07;ANNOVAR_DATE=2017-06-01;Func.refGene=intronic;Gene.refGene=Mup15;GeneDetail.refGene=.;ExonicFunc.refGene=.;AAChange.refGene=.;pLi.refGene=.;pRec.refGene=.;pNull.refGene=.;Gene_full_name.refGene=.;Function_description.refGene=.;Disease_description.refGene=.;Tissue_specificity(Uniprot).refGene=.;Expression…	GT:AD:AF:F1R2:F2R1:MBQ:MFRL:MMQ:MPOS:SA_MAP_AF:SA_POST_PROB	.	0/1:11,10:0.477:5,8:6,2:37:213,223:60:20:0.00,0.475,0.476:0.034,0.021,0.945	0/0:25,0:0.061:11,0:14,0:0:244,0:0:0	.	intronic	Mup15		.	yes (a)
4	60139901	GT	G	PASS	DP=74;ECNT=1;NLOD=8.80;N_ART_LOD=-3.133e-01;POP_AF=3.125e-05;P_GERMLINE=-7.001e+00;RPA=10,9;RU=T;STR;TLOD=21.23;ANNOVAR_DATE=2017-06-01;Func.refGene=upstream;Gene.refGene=Mup15\x3bMup2;GeneDetail.refGene=dist\x3d44;ExonicFunc.refGene=.;AAChange.refGene=.;pLi.refGene=.;pRec.refGene=.;pNull.refGene=.;Gene_full_name.refGene=.;Function_description.refGene=.;Disease_description.refGene=.;Tissue_specif…	GT:AD:AF:F1R2:F2R1:MBQ:MFRL:MMQ:MPOS:SA_MAP_AF:SA_POST_PROB	0/1:22,11:0.339:8,6:14,5:37:204,177:51:15:0.263,0.323,0.333:0.060,0.011,0.930	.	0/0:38,1:0.042:21,1:17,0:37:216,247:40:34	.	upstream	Mup15\x3bMup2	dist\x3d44	.	#N/A
4	74045221	A	AT	PASS	DP=74;ECNT=1;NLOD=6.93;N_ART_LOD=-1.448e+00;POP_AF=3.125e-05;P_GERMLINE=-5.129e+00;RPA=9,10;RU=T;STR;TLOD=14.57;ANNOVAR_DATE=2017-06-01;Func.refGene=intronic;Gene.refGene=Frmd3;GeneDetail.refGene=.;ExonicFunc.refGene=.;AAChange.refGene=.;pLi.refGene=.;pRec.refGene=.;pNull.refGene=.;Gene_full_name.refGene=.;Function_description.refGene=.;Disease_description.refGene=.;Tissue_specificity(Uniprot).re…	GT:AD:AF:F1R2:F2R1:MBQ:MFRL:MMQ:MPOS:SA_MAP_AF:SA_POST_PROB	.	0/1:21,8:0.341:12,4:9,4:37:186,160:60:19:0.273,0.222,0.276:0.025,0.020,0.956	0/0:23,0:0.152:14,0:9,0:0:220,0:0:0	.	intronic	Frmd3		.	#N/A
4	74073912	T	G	PASS	DP=38;ECNT=1;NLOD=6.27;N_ART_LOD=-1.341e+00;POP_AF=3.125e-05;P_GERMLINE=-4.479e+00;TLOD=31.44;ANNOVAR_DATE=2017-06-01;Func.refGene=intronic;Gene.refGene=Frmd3;GeneDetail.refGene=.;ExonicFunc.refGene=.;AAChange.refGene=.;pLi.refGene=.;pRec.refGene=.;pNull.refGene=.;Gene_full_name.refGene=.;Function_description.refGene=.;Disease_description.refGene=.;Tissue_specificity(Uniprot).refGene=.;Expression…	GT:AD:AF:F1R2:F2R1:MBQ:MFRL:MMQ:MPOS:SA_MAP_AF:SA_POST_PROB	0/1:7,9:0.559:4,4:3,5:37:236,249:60:14:0.00,0.566,0.563:0.035,0.021,0.944	.	0/0:21,0:4.867e-03:8,0:13,0:0:243,0:0:0	.	intronic	Frmd3	.	.	#N/A
4	74160496	A	G	PASS	DP=92;ECNT=1;NLOD=15.95;N_ART_LOD=-1.746e+00;POP_AF=3.125e-05;P_GERMLINE=-1.416e+01;TLOD=17.48;ANNOVAR_DATE=2017-06-01;Func.refGene=intronic;Gene.refGene=Frmd3;GeneDetail.refGene=.;ExonicFunc.refGene=.;AAChange.refGene=.;pLi.refGene=.;pRec.refGene=.;pNull.refGene=.;Gene_full_name.refGene=.;Function_description.refGene=.;Disease_description.refGene=.;Tissue_specificity(Uniprot).refGene=.;Expressio…	GT:AD:AF:F1R2:F2R1:MBQ:MFRL:MMQ:MPOS:SA_MAP_AF:SA_POST_PROB	.	0/1:27,6:0.200:15,2:12,4:37:176,202:60:13:0.172,0.141,0.182:0.022,0.016,0.962	0/0:53,0:0.035:23,0:30,0:0:185,0:0:0	.	intronic	Frmd3		.	#N/A
4	91311597	C	A	PASS	DP=142;ECNT=1;NLOD=21.07;N_ART_LOD=-1.862e+00;POP_AF=3.125e-05;P_GERMLINE=-1.927e+01;TLOD=38.69;ANNOVAR_DATE=2017-06-01;Func.refGene=exonic;Gene.refGene=Elavl2;GeneDetail.refGene=.;ExonicFunc.refGene=unknown;AAChange.refGene=UNKNOWN;pLi.refGene=.;pRec.refGene=.;pNull.refGene=.;Gene_full_name.refGene=.;Function_description.refGene=.;Disease_description.refGene=.;Tissue_specificity(Uniprot).refGene…	GT:AD:AF:F1R2:F2R1:MBQ:MFRL:MMQ:MPOS:SA_MAP_AF:SA_POST_PROB	.	0/1:54,13:0.202:24,7:30,6:37:176,188:60:20:0.172,0.182,0.194:0.020,0.011,0.969	0/0:70,0:0.027:29,0:41,0:0:175,0:0:0	unknown	exonic	Elavl2		UNKNOWN	yes (a)
4	103090649	C	A	PASS	DP=23;ECNT=1;NLOD=3.61;N_ART_LOD=-1.128e+00;POP_AF=3.125e-05;P_GERMLINE=-2.244e+00;TLOD=5.78;ANNOVAR_DATE=2017-06-01;Func.refGene=intronic;Gene.refGene=Wdr78;GeneDetail.refGene=.;ExonicFunc.refGene=.;AAChange.refGene=.;pLi.refGene=.;pRec.refGene=.;pNull.refGene=.;Gene_full_name.refGene=.;Function_description.refGene=.;Disease_description.refGene=.;Tissue_specificity(Uniprot).refGene=.;Expression(…	GT:AD:AF:F1R2:F2R1:MBQ:MFRL:MMQ:MPOS:SA_MAP_AF:SA_POST_PROB	.	0/1:7,2:0.250:4,0:3,2:37:163,466:60:11:0.222,0.00,0.222:0.022,0.025,0.953	0/0:12,0:0.039:6,0:6,0:0:173,0:0:0	.	intronic	Wdr78		.	#N/A
4	107187744	C	A	PASS	DP=107;ECNT=1;NLOD=17.71;N_ART_LOD=-1.784e+00;POP_AF=3.125e-05;P_GERMLINE=-1.610e+01;TLOD=6.29;ANNOVAR_DATE=2017-06-01;Func.refGene=intronic;Gene.refGene=Tmem59;GeneDetail.refGene=.;ExonicFunc.refGene=.;AAChange.refGene=.;pLi.refGene=.;pRec.refGene=.;pNull.refGene=.;Gene_full_name.refGene=.;Function_description.refGene=.;Disease_description.refGene=.;Tissue_specificity(Uniprot).refGene=.;Expressi…	GT:AD:AF:F1R2:F2R1:MBQ:MFRL:MMQ:MPOS:SA_MAP_AF:SA_POST_PROB	.	0/1:42,3:0.078:21,1:21,2:37:188,110:60:14:0.071,0.00,0.067:0.014,0.014,0.972	0/0:59,0:0.018:32,0:27,0:0:186,0:0:0	.	intronic	Tmem59		.	#N/A
4	108401009	G	T	PASS	DP=31;ECNT=1;NLOD=5.12;N_ART_LOD=-1.255e+00;POP_AF=3.125e-05;P_GERMLINE=-3.901e+00;TLOD=5.55;ANNOVAR_DATE=2017-06-01;Func.refGene=intronic;Gene.refGene=Gpx7;GeneDetail.refGene=.;ExonicFunc.refGene=.;AAChange.refGene=.;pLi.refGene=.;pRec.refGene=.;pNull.refGene=.;Gene_full_name.refGene=.;Function_description.refGene=.;Disease_description.refGene=.;Tissue_specificity(Uniprot).refGene=.;Expression(e…	GT:AD:AF:F1R2:F2R1:MBQ:MFRL:MMQ:MPOS:SA_MAP_AF:SA_POST_PROB	.	0/1:12,2:0.150:4,2:8,0:37:154,134:60:14:0.121,0.121,0.143:0.019,0.019,0.962	0/0:17,0:1.077e-04:10,0:7,0:0:189,0:0:0	.	intronic	Gpx7		.	#N/A
4	108660463	C	A	PASS	DP=21;ECNT=1;NLOD=4.21;N_ART_LOD=-1.176e+00;POP_AF=3.125e-05;P_GERMLINE=-2.594e+00;TLOD=6.31;ANNOVAR_DATE=2017-06-01;Func.refGene=intronic;Gene.refGene=Zfyve9;GeneDetail.refGene=.;ExonicFunc.refGene=.;AAChange.refGene=.;pLi.refGene=.;pRec.refGene=.;pNull.refGene=.;Gene_full_name.refGene=.;Function_description.refGene=.;Disease_description.refGene=.;Tissue_specificity(Uniprot).refGene=.;Expression…	GT:AD:AF:F1R2:F2R1:MBQ:MFRL:MMQ:MPOS:SA_MAP_AF:SA_POST_PROB	.	0/1:4,2:0.357:3,0:1,2:37:257,150:60:20:0.00,0.333,0.333:0.025,0.025,0.950	0/0:14,0:6.654e-05:4,0:10,0:0:215,0:0:0	.	intronic	Zfyve9		.	#N/A
4	117133134	C	G	PASS	DP=54;ECNT=1;NLOD=8.73;N_ART_LOD=-1.512e+00;POP_AF=3.125e-05;P_GERMLINE=-6.933e+00;TLOD=21.29;ANNOVAR_DATE=2017-06-01;Func.refGene=intronic;Gene.refGene=Plk3;GeneDetail.refGene=.;ExonicFunc.refGene=.;AAChange.refGene=.;pLi.refGene=.;pRec.refGene=.;pNull.refGene=.;Gene_full_name.refGene=.;Function_description.refGene=.;Disease_description.refGene=.;Tissue_specificity(Uniprot).refGene=.;Expression(…	GT:AD:AF:F1R2:F2R1:MBQ:MFRL:MMQ:MPOS:SA_MAP_AF:SA_POST_PROB	0/1:12,7:0.379:3,5:9,2:37:182,191:60:20:0.303,0.354,0.368:0.040,0.015,0.945	.	0/0:29,0:0.086:8,0:21,0:0:193,0:0:0	.	intronic	Plk3	.	.	yes (a)
4	123492757	G	A	PASS	DP=69;ECNT=1;NLOD=7.83;N_ART_LOD=-1.445e+00;POP_AF=3.125e-05;P_GERMLINE=-6.030e+00;TLOD=24.34;ANNOVAR_DATE=2017-06-01;Func.refGene=exonic;Gene.refGene=Macf1;GeneDetail.refGene=.;ExonicFunc.refGene=synonymous_SNV;AAChange.refGene=Macf1:NM_001199136:exon26:c.C3348T:p.N1116N,Macf1:NM_001199137:exon26:c.C3348T:p.N1116N;pLi.refGene=.;pRec.refGene=.;pNull.refGene=.;Gene_full_name.refGene=.;Function_des…	GT:AD:AF:F1R2:F2R1:MBQ:MFRL:MMQ:MPOS:SA_MAP_AF:SA_POST_PROB	.	0/1:28,8:0.256:9,6:19,2:37:180,166:60:20:0.162,0.212,0.222:0.040,0.011,0.949	0/0:26,0:0.036:6,0:20,0:0:186,0:0:0	synonymous_SNV	exonic	Macf1		Macf1:NM_001199136:exon26:c.C3348T:p.N1116N,Macf1:NM_001199137:exon26:c.C3348T:p.N1116N	#N/A
4	123921070	C	A	PASS	DP=112;ECNT=1;NLOD=15.51;N_ART_LOD=-1.726e+00;POP_AF=3.125e-05;P_GERMLINE=-1.389e+01;TLOD=6.30;ANNOVAR_DATE=2017-06-01;Func.refGene=exonic;Gene.refGene=Rragc;GeneDetail.refGene=.;ExonicFunc.refGene=nonsynonymous_SNV;AAChange.refGene=Rragc:NM_017475:exon3:c.C558A:p.H186Q;pLi.refGene=.;pRec.refGene=.;pNull.refGene=.;Gene_full_name.refGene=.;Function_description.refGene=.;Disease_description.refGene…	GT:AD:AF:F1R2:F2R1:MBQ:MFRL:MMQ:MPOS:SA_MAP_AF:SA_POST_PROB	.	0/1:54,3:0.070:22,3:32,0:37:190,175:60:43:0.051,0.00,0.053:0.017,9.981e-03,0.973	0/0:52,0:0.015:19,0:33,0:0:209,0:0:0	nonsynonymous_SNV	exonic	Rragc		Rragc:NM_017475:exon3:c.C558A:p.H186Q	#N/A
4	128884582	G	C	PASS	DP=35;ECNT=1;NLOD=6.70;N_ART_LOD=-1.373e+00;POP_AF=3.125e-05;P_GERMLINE=-5.586e+00;TLOD=5.42;ANNOVAR_DATE=2017-06-01;Func.refGene=intronic;Gene.refGene=Trim62;GeneDetail.refGene=.;ExonicFunc.refGene=.;AAChange.refGene=.;pLi.refGene=.;pRec.refGene=.;pNull.refGene=.;Gene_full_name.refGene=.;Function_description.refGene=.;Disease_description.refGene=.;Tissue_specificity(Uniprot).refGene=.;Expression…	GT:AD:AF:F1R2:F2R1:MBQ:MFRL:MMQ:MPOS:SA_MAP_AF:SA_POST_PROB	.	0/1:10,2:0.167:4,2:6,0:37:206,157:60:10:0.172,0.00,0.167:0.017,0.028,0.955	0/0:22,0:0.017:11,0:11,0:0:189,0:0:0	.	intronic	Trim62		.	#N/A
4	130072256	G	A	PASS	DP=116;ECNT=1;NLOD=15.61;N_ART_LOD=-1.724e+00;POP_AF=3.125e-05;P_GERMLINE=-1.381e+01;TLOD=9.19;ANNOVAR_DATE=2017-06-01;Func.refGene=exonic;Gene.refGene=Col16a1;GeneDetail.refGene=.;ExonicFunc.refGene=nonsynonymous_SNV;AAChange.refGene=Col16a1:NM_028266:exon39:c.G2567A:p.G856D;pLi.refGene=.;pRec.refGene=.;pNull.refGene=.;Gene_full_name.refGene=.;Function_description.refGene=.;Disease_description.r…	GT:AD:AF:F1R2:F2R1:MBQ:MFRL:MMQ:MPOS:SA_MAP_AF:SA_POST_PROB	.	0/1:57,4:0.086:23,1:34,3:37:171,196:60:14:0.040,0.061,0.066:0.023,5.929e-03,0.971	0/0:52,0:2.027e-03:21,0:31,0:0:177,0:0:0	nonsynonymous_SNV	exonic	Col16a1		Col16a1:NM_028266:exon39:c.G2567A:p.G856D	#N/A
4	133967154	C	A	PASS	DP=29;ECNT=1;NLOD=4.21;N_ART_LOD=-1.221e+00;POP_AF=3.125e-05;P_GERMLINE=-3.012e+00;TLOD=5.53;ANNOVAR_DATE=2017-06-01;Func.refGene=intronic;Gene.refGene=Hmgn2;GeneDetail.refGene=.;ExonicFunc.refGene=.;AAChange.refGene=.;pLi.refGene=.;pRec.refGene=.;pNull.refGene=.;Gene_full_name.refGene=.;Function_description.refGene=.;Disease_description.refGene=.;Tissue_specificity(Uniprot).refGene=.;Expression(…	GT:AD:AF:F1R2:F2R1:MBQ:MFRL:MMQ:MPOS:SA_MAP_AF:SA_POST_PROB	.	0/1:9,2:0.182:3,0:6,2:37:273,226:60:20:0.182,0.00,0.182:0.015,0.035,0.950	0/0:14,0:0.111:7,0:7,0:0:276,0:0:0	.	intronic	Hmgn2		.	#N/A
4	134056246	C	A	PASS	DP=56;ECNT=1;NLOD=8.08;N_ART_LOD=-1.459e+00;POP_AF=3.125e-05;P_GERMLINE=-6.290e+00;TLOD=7.94;ANNOVAR_DATE=2017-06-01;Func.refGene=intergenic;Gene.refGene=Lin28a\x3bCrybg2;GeneDetail.refGene=dist\x3d37430\x3bdist\x3d12206;ExonicFunc.refGene=.;AAChange.refGene=.;pLi.refGene=.;pRec.refGene=.;pNull.refGene=.;Gene_full_name.refGene=.;Function_description.refGene=.;Disease_description.refGene=.;Tissue_…	GT:AD:AF:F1R2:F2R1:MBQ:MFRL:MMQ:MPOS:SA_MAP_AF:SA_POST_PROB	.	0/1:19,3:0.204:10,0:9,3:37:156,154:60:18:0.141,0.00,0.136:0.022,0.019,0.960	0/0:27,0:0.038:14,0:13,0:0:184,0:0:0	.	intergenic	Lin28a\x3bCrybg2	GeneDetail.refGene=dist\x3d37430\x3bdist\x3d12206	.	#N/A
4	136998051	C	A	PASS	DP=25;ECNT=1;NLOD=4.21;N_ART_LOD=-1.176e+00;POP_AF=3.125e-05;P_GERMLINE=-2.776e+00;TLOD=5.89;ANNOVAR_DATE=2017-06-01;Func.refGene=intronic;Gene.refGene=Zbtb40;GeneDetail.refGene=.;ExonicFunc.refGene=.;AAChange.refGene=.;pLi.refGene=.;pRec.refGene=.;pNull.refGene=.;Gene_full_name.refGene=.;Function_description.refGene=.;Disease_description.refGene=.;Tissue_specificity(Uniprot).refGene=.;Expression…	GT:AD:AF:F1R2:F2R1:MBQ:MFRL:MMQ:MPOS:SA_MAP_AF:SA_POST_PROB	.	0/1:6,2:0.318:5,2:1,0:37:217,136:60:20:0.253,0.00,0.250:0.017,0.037,0.947	0/0:14,0:8.089e-05:4,0:10,0:0:177,0:0:0	.	intronic	Zbtb40		.	#N/A
4	139965297	C	A	PASS	DP=20;ECNT=1;NLOD=3.61;N_ART_LOD=-1.114e+00;POP_AF=3.125e-05;P_GERMLINE=-2.144e+00;TLOD=5.95;ANNOVAR_DATE=2017-06-01;Func.refGene=UTR3;Gene.refGene=Klhdc7a;GeneDetail.refGene=NM_173427:c.*16G>T;ExonicFunc.refGene=.;AAChange.refGene=.;pLi.refGene=.;pRec.refGene=.;pNull.refGene=.;Gene_full_name.refGene=.;Function_description.refGene=.;Disease_description.refGene=.;Tissue_specificity(Uniprot).refGen…	GT:AD:AF:F1R2:F2R1:MBQ:MFRL:MMQ:MPOS:SA_MAP_AF:SA_POST_PROB	.	0/1:6,2:0.250:4,2:2,0:37:199,148:60:20:0.253,0.00,0.250:0.013,0.056,0.931	0/0:12,0:9.067e-05:8,0:4,0:0:168,0:0:0	.	UTR3	Klhdc7a	GeneDetail.refGene=NM_173427:c.*16G>T	.	#N/A
4	140591861	G	A	PASS	DP=24;ECNT=1;NLOD=3.31;N_ART_LOD=-1.079e+00;POP_AF=3.125e-05;P_GERMLINE=-2.211e+00;TLOD=5.41;ANNOVAR_DATE=2017-06-01;Func.refGene=exonic;Gene.refGene=Arhgef10l;GeneDetail.refGene=.;ExonicFunc.refGene=nonsynonymous_SNV;AAChange.refGene=Arhgef10l:NM_001112722:exon7:c.C560T:p.P187L,Arhgef10l:NM_001112723:exon7:c.C560T:p.P187L,Arhgef10l:NM_001290803:exon7:c.C560T:p.P187L,Arhgef10l:NM_172415:exon7:c.C…	GT:AD:AF:F1R2:F2R1:MBQ:MFRL:MMQ:MPOS:SA_MAP_AF:SA_POST_PROB	.	0/1:10,2:0.192:6,0:4,2:37:152,139:60:13:0.141,0.131,0.167:0.016,0.026,0.958	0/0:11,0:6.653e-05:5,0:6,0:0:191,0:0:0	nonsynonymous_SNV	exonic	Arhgef10l		Arhgef10l:NM_001112722:exon7:c.C560T:p.P187L,Arhgef10l:NM_001112723:exon7:c.C560T:p.P187L,Arhgef10l:NM_001290803:exon7:c.C560T:p.P187L,Arhgef10l:NM_172415:exon7:c.C560T:p.P187L	#N/A
4	140934604	TC	T	PASS	DP=104;ECNT=1;NLOD=13.52;N_ART_LOD=-1.883e-01;POP_AF=3.125e-05;P_GERMLINE=-1.222e+01;RPA=9,8;RU=C;STR;TLOD=5.66;ANNOVAR_DATE=2017-06-01;Func.refGene=intronic;Gene.refGene=Padi2;GeneDetail.refGene=.;ExonicFunc.refGene=.;AAChange.refGene=.;pLi.refGene=.;pRec.refGene=.;pNull.refGene=.;Gene_full_name.refGene=.;Function_description.refGene=.;Disease_description.refGene=.;Tissue_specificity(Uniprot).re…	GT:AD:AF:F1R2:F2R1:MBQ:MFRL:MMQ:MPOS:SA_MAP_AF:SA_POST_PROB	0/1:38,4:0.125:14,0:23,4:35:170,131:60:34:0.091,0.051,0.095:6.895e-03,0.037,0.956	.	0/0:54,1:0.052:10,1:42,0:37:162,306:60:38	.	intronic	Padi2	.	.	#N/A
4	143846424	TG	T	PASS	DP=84;ECNT=1;NLOD=12.32;N_ART_LOD=-1.636e+00;POP_AF=3.125e-05;P_GERMLINE=-1.053e+01;RPA=7,6;RU=G;STR;TLOD=43.93;ANNOVAR_DATE=2017-06-01;Func.refGene=upstream;Gene.refGene=Gm13103;GeneDetail.refGene=dist\x3d72;ExonicFunc.refGene=.;AAChange.refGene=.;pLi.refGene=.;pRec.refGene=.;pNull.refGene=.;Gene_full_name.refGene=.;Function_description.refGene=.;Disease_description.refGene=.;Tissue_specificity(…	GT:AD:AF:F1R2:F2R1:MBQ:MFRL:MMQ:MPOS:SA_MAP_AF:SA_POST_PROB	0/1:21,19:0.466:9,10:12,9:37:186,189:60:18:0.434,0.465,0.475:0.021,0.029,0.951	.	0/0:41,0:0.035:14,0:27,0:0:213,0:0:0	.	upstream	Gm13103	dist\x3d72	.	#N/A
4	144373327	G	T	PASS	DP=83;ECNT=1;NLOD=12.04;N_ART_LOD=-1.635e+00;POP_AF=3.125e-05;P_GERMLINE=-1.024e+01;TLOD=31.64;ANNOVAR_DATE=2017-06-01;Func.refGene=exonic;Gene.refGene=Pramef20;GeneDetail.refGene=.;ExonicFunc.refGene=synonymous_SNV;AAChange.refGene=Pramef20:NM_001115077:exon3:c.C867A:p.S289S;pLi.refGene=.;pRec.refGene=.;pNull.refGene=.;Gene_full_name.refGene=.;Function_description.refGene=.;Disease_description.r…	GT:AD:AF:F1R2:F2R1:MBQ:MFRL:MMQ:MPOS:SA_MAP_AF:SA_POST_PROB	.	0/1:27,10:0.276:12,5:15,5:37:142,170:60:17:0.263,0.202,0.270:0.012,0.039,0.949	0/0:40,0:0.056:12,0:28,0:0:177,0:0:0	synonymous_SNV	exonic	Pramef20		Pramef20:NM_001115077:exon3:c.C867A:p.S289S	yes (a)
4	147931354	C	A	PASS	DP=21;ECNT=1;NLOD=3.31;N_ART_LOD=-1.079e+00;POP_AF=3.125e-05;P_GERMLINE=-2.023e+00;TLOD=5.66;ANNOVAR_DATE=2017-06-01;Func.refGene=intronic;Gene.refGene=Plod1;GeneDetail.refGene=.;ExonicFunc.refGene=.;AAChange.refGene=.;pLi.refGene=.;pRec.refGene=.;pNull.refGene=.;Gene_full_name.refGene=.;Function_description.refGene=.;Disease_description.refGene=.;Tissue_specificity(Uniprot).refGene=.;Expression(…	GT:AD:AF:F1R2:F2R1:MBQ:MFRL:MMQ:MPOS:SA_MAP_AF:SA_POST_PROB	.	0/1:8,2:0.200:6,0:2,2:37:196,218:60:5:0.202,0.00,0.200:0.019,0.027,0.954	0/0:11,0:8.486e-05:6,0:5,0:0:211,0:0:0	.	intronic	Plod1		.	#N/A
4	154160411	G	A	PASS	DP=23;ECNT=1;NLOD=3.31;N_ART_LOD=-1.079e+00;POP_AF=3.125e-05;P_GERMLINE=-2.123e+00;TLOD=5.52;ANNOVAR_DATE=2017-06-01;Func.refGene=exonic;Gene.refGene=Tprgl;GeneDetail.refGene=.;ExonicFunc.refGene=synonymous_SNV;AAChange.refGene=Tprgl:NM_026388:exon1:c.C219T:p.R73R;pLi.refGene=.;pRec.refGene=.;pNull.refGene=.;Gene_full_name.refGene=.;Function_description.refGene=.;Disease_description.refGene=.;Tis…	GT:AD:AF:F1R2:F2R1:MBQ:MFRL:MMQ:MPOS:SA_MAP_AF:SA_POST_PROB	.	0/1:9,2:0.208:4,0:5,2:37:131,179:60:20:0.00,0.182,0.182:0.030,0.017,0.953	0/0:11,0:1.537e-04:7,0:4,0:0:192,0:0:0	synonymous_SNV	exonic	Tprgl		Tprgl:NM_026388:exon1:c.C219T:p.R73R	#N/A
4	155891554	C	A	PASS	DP=38;ECNT=1;NLOD=6.88;N_ART_LOD=-1.394e+00;POP_AF=3.125e-05;P_GERMLINE=-5.764e+00;TLOD=5.42;ANNOVAR_DATE=2017-06-01;Func.refGene=intronic;Gene.refGene=Pusl1;GeneDetail.refGene=.;ExonicFunc.refGene=.;AAChange.refGene=.;pLi.refGene=.;pRec.refGene=.;pNull.refGene=.;Gene_full_name.refGene=.;Function_description.refGene=.;Disease_description.refGene=.;Tissue_specificity(Uniprot).refGene=.;Expression(…	GT:AD:AF:F1R2:F2R1:MBQ:MFRL:MMQ:MPOS:SA_MAP_AF:SA_POST_PROB	.	0/1:10,2:0.200:6,0:4,2:37:166,215:60:5:0.00,0.172,0.167:0.028,0.017,0.955	0/0:23,0:0.044:11,0:12,0:0:202,0:0:0	.	intronic	Pusl1		.	#N/A
4	156184944	G	C	PASS	DP=26;ECNT=1;NLOD=3.61;N_ART_LOD=-1.128e+00;POP_AF=3.125e-05;P_GERMLINE=-2.583e+00;TLOD=5.32;ANNOVAR_DATE=2017-06-01;Func.refGene=intronic;Gene.refGene=Agrn;GeneDetail.refGene=.;ExonicFunc.refGene=.;AAChange.refGene=.;pLi.refGene=.;pRec.refGene=.;pNull.refGene=.;Gene_full_name.refGene=.;Function_description.refGene=.;Disease_description.refGene=.;Tissue_specificity(Uniprot).refGene=.;Expression(e…	GT:AD:AF:F1R2:F2R1:MBQ:MFRL:MMQ:MPOS:SA_MAP_AF:SA_POST_PROB	.	0/1:11,2:0.154:4,0:7,2:37:220,256:60:10:0.00,0.152,0.154:0.021,0.022,0.957	0/0:12,0:0.039:8,0:4,0:0:187,0:0:0	.	intronic	Agrn		.	#N/A
5	3612887	C	A	PASS	DP=208;ECNT=1;NLOD=31.31;N_ART_LOD=-2.035e+00;POP_AF=3.125e-05;P_GERMLINE=-2.995e+01;TLOD=5.76;ANNOVAR_DATE=2017-06-01;Func.refGene=exonic;Gene.refGene=Pex1;GeneDetail.refGene=.;ExonicFunc.refGene=nonsynonymous_SNV;AAChange.refGene=Pex1:NM_027777:exon8:c.C1477A:p.L493I,Pex1:NM_001293806:exon9:c.C1597A:p.L533I;pLi.refGene=.;pRec.refGene=.;pNull.refGene=.;Gene_full_name.refGene=.;Function_descripti…	GT:AD:AF:F1R2:F2R1:MBQ:MFRL:MMQ:MPOS:SA_MAP_AF:SA_POST_PROB	.	0/1:90,3:0.047:42,0:48,3:37:162,232:60:11:0.020,0.030,0.032:8.374e-03,5.407e-03,0.986	0/0:104,0:0.036:55,0:49,0:0:168,0:0:0	nonsynonymous_SNV	exonic	Pex1		Pex1:NM_027777:exon8:c.C1477A:p.L493I,Pex1:NM_001293806:exon9:c.C1597A:p.L533I	#N/A
5	5742750	G	T	PASS	DP=69;ECNT=2;NLOD=8.43;N_ART_LOD=-1.462e+00;POP_AF=3.125e-05;P_GERMLINE=-6.638e+00;TLOD=7.93;ANNOVAR_DATE=2017-06-01;Func.refGene=intronic;Gene.refGene=Steap1;GeneDetail.refGene=.;ExonicFunc.refGene=.;AAChange.refGene=.;pLi.refGene=.;pRec.refGene=.;pNull.refGene=.;Gene_full_name.refGene=.;Function_description.refGene=.;Disease_description.refGene=.;Tissue_specificity(Uniprot).refGene=.;Expression…	GT:AD:AF:F1R2:F2R1:MBQ:MFRL:MMQ:MPOS:PGT:PID:SA_MAP_AF:SA_POST_PROB	.	0/1:36,3:0.098:13,0:23,3:37:198,155:60:15:0|1:5742746_G_GT:0.00,0.081,0.077:0.012,0.025,0.963	0/0:28,0:3.312e-05:9,0:19,0:0:188,0:0:0:0|1:5742746_G_GT	.	intronic	Steap1		.	#N/A
5	13877560	A	T	PASS	DP=95;ECNT=1;NLOD=15.30;N_ART_LOD=-1.723e+00;POP_AF=3.125e-05;P_GERMLINE=-1.351e+01;TLOD=42.57;ANNOVAR_DATE=2017-06-01;Func.refGene=intergenic;Gene.refGene=Speer3\x3bSema3e;GeneDetail.refGene=dist\x3d80741\x3bdist\x3d147716;ExonicFunc.refGene=.;AAChange.refGene=.;pLi.refGene=.;pRec.refGene=.;pNull.refGene=.;Gene_full_name.refGene=.;Function_description.refGene=.;Disease_description.refGene=.;Tiss…	GT:AD:AF:F1R2:F2R1:MBQ:MFRL:MMQ:MPOS:SA_MAP_AF:SA_POST_PROB	.	0/1:26,13:0.345:14,10:12,3:37:184,195:60:20:0.313,0.293,0.333:0.012,0.039,0.949	0/0:51,0:0.021:32,0:19,0:0:160,0:0:0	.	intergenic	Speer3\x3bSema3e	GeneDetail.refGene=dist\x3d80741\x3bdist\x3d147716	.	yes (a)
5	18272051	C	A	PASS	DP=24;ECNT=1;NLOD=3.61;N_ART_LOD=-1.114e+00;POP_AF=3.125e-05;P_GERMLINE=-2.499e+00;TLOD=5.42;ANNOVAR_DATE=2017-06-01;Func.refGene=intronic;Gene.refGene=Gnai1;GeneDetail.refGene=.;ExonicFunc.refGene=.;AAChange.refGene=.;pLi.refGene=.;pRec.refGene=.;pNull.refGene=.;Gene_full_name.refGene=.;Function_description.refGene=.;Disease_description.refGene=.;Tissue_specificity(Uniprot).refGene=.;Expression(…	GT:AD:AF:F1R2:F2R1:MBQ:MFRL:MMQ:MPOS:SA_MAP_AF:SA_POST_PROB	.	0/1:10,2:0.167:2,2:8,0:37:203,167:60:5:0.172,0.00,0.167:0.025,0.020,0.955	0/0:12,0:8.420e-05:5,0:7,0:0:240,0:0:0	.	intronic	Gnai1		.	#N/A
5	25759999	C	A	PASS	DP=22;ECNT=1;NLOD=3.31;N_ART_LOD=-1.079e+00;POP_AF=3.125e-05;P_GERMLINE=-2.035e+00;TLOD=5.64;ANNOVAR_DATE=2017-06-01;Func.refGene=UTR5;Gene.refGene=Actr3b;GeneDetail.refGene=NM_001310504:c.-51957C>A\x3bNM_001004365:c.-86C>A;ExonicFunc.refGene=.;AAChange.refGene=.;pLi.refGene=.;pRec.refGene=.;pNull.refGene=.;Gene_full_name.refGene=.;Function_description.refGene=.;Disease_description.refGene=.;Tiss…	GT:AD:AF:F1R2:F2R1:MBQ:MFRL:MMQ:MPOS:SA_MAP_AF:SA_POST_PROB	.	0/1:8,2:0.227:3,0:5,2:37:186,126:60:17:0.202,0.00,0.200:0.017,0.032,0.952	0/0:11,0:6.652e-05:3,0:8,0:0:191,0:0:0	.	UTR5	Actr3b	GeneDetail.refGene=NM_001310504:c.-51957C>A\x3bNM_001004365:c.-86C>A	.	#N/A
5	30788937	G	A	PASS	DP=30;ECNT=1;NLOD=4.51;N_ART_LOD=-1.226e+00;POP_AF=3.125e-05;P_GERMLINE=-3.485e+00;TLOD=5.32;ANNOVAR_DATE=2017-06-01;Func.refGene=intronic;Gene.refGene=Dpysl5;GeneDetail.refGene=.;ExonicFunc.refGene=.;AAChange.refGene=.;pLi.refGene=.;pRec.refGene=.;pNull.refGene=.;Gene_full_name.refGene=.;Function_description.refGene=.;Disease_description.refGene=.;Tissue_specificity(Uniprot).refGene=.;Expression…	GT:AD:AF:F1R2:F2R1:MBQ:MFRL:MMQ:MPOS:SA_MAP_AF:SA_POST_PROB	.	0/1:11,2:0.154:3,0:8,2:37:195,197:60:20:0.152,0.00,0.154:0.022,0.021,0.957	0/0:15,0:0.059:9,0:6,0:0:190,0:0:0	.	intronic	Dpysl5		.	#N/A
5	34079042	C	A	PASS	DP=73;ECNT=1;NLOD=8.68;N_ART_LOD=-1.488e+00;POP_AF=3.125e-05;P_GERMLINE=-6.913e+00;TLOD=7.21;ANNOVAR_DATE=2017-06-01;Func.refGene=intronic;Gene.refGene=Poln;GeneDetail.refGene=.;ExonicFunc.refGene=.;AAChange.refGene=.;pLi.refGene=.;pRec.refGene=.;pNull.refGene=.;Gene_full_name.refGene=.;Function_description.refGene=.;Disease_description.refGene=.;Tissue_specificity(Uniprot).refGene=.;Expression(e…	GT:AD:AF:F1R2:F2R1:MBQ:MFRL:MMQ:MPOS:SA_MAP_AF:SA_POST_PROB	.	0/1:36,4:0.124:18,1:18,3:37:199,219:60:32:0.101,0.00,0.100:0.022,0.015,0.964	0/0:29,0:0.036:9,0:20,0:0:191,0:0:0	.	intronic	Poln		.	#N/A
5	36968496	C	A	PASS	DP=137;ECNT=1;NLOD=20.98;N_ART_LOD=-1.856e+00;POP_AF=3.125e-05;P_GERMLINE=-1.940e+01;TLOD=6.17;ANNOVAR_DATE=2017-06-01;Func.refGene=exonic;Gene.refGene=Wfs1;GeneDetail.refGene=.;ExonicFunc.refGene=synonymous_SNV;AAChange.refGene=Wfs1:NM_011716:exon8:c.G1050T:p.V350V;pLi.refGene=.;pRec.refGene=.;pNull.refGene=.;Gene_full_name.refGene=.;Function_description.refGene=.;Disease_description.refGene=.;T…	GT:AD:AF:F1R2:F2R1:MBQ:MFRL:MMQ:MPOS:SA_MAP_AF:SA_POST_PROB	.	0/1:58,3:0.079:22,0:36,3:37:165,112:60:20:0.00,0.051,0.049:0.022,5.905e-03,0.972	0/0:70,0:0.017:38,0:32,0:0:190,0:0:0	synonymous_SNV	exonic	Wfs1		Wfs1:NM_011716:exon8:c.G1050T:p.V350V	#N/A
5	53131964	C	A	PASS	DP=19;ECNT=1;NLOD=3.31;N_ART_LOD=-1.094e+00;POP_AF=3.125e-05;P_GERMLINE=-2.119e+00;TLOD=5.53;ANNOVAR_DATE=2017-06-01;Func.refGene=intronic;Gene.refGene=Sel1l3;GeneDetail.refGene=.;ExonicFunc.refGene=.;AAChange.refGene=.;pLi.refGene=.;pRec.refGene=.;pNull.refGene=.;Gene_full_name.refGene=.;Function_description.refGene=.;Disease_description.refGene=.;Tissue_specificity(Uniprot).refGene=.;Expression…	GT:AD:AF:F1R2:F2R1:MBQ:MFRL:MMQ:MPOS:SA_MAP_AF:SA_POST_PROB	.	0/1:5,2:0.286:2,1:3,1:35:199,206:60:11:0.283,0.00,0.286:0.025,0.024,0.951	0/0:11,0:0.042:5,0:6,0:0:206,0:0:0	.	intronic	Sel1l3		.	#N/A
5	65892383	A	C	PASS	DP=49;ECNT=1;NLOD=9.93;N_ART_LOD=-1.531e+00;POP_AF=3.125e-05;P_GERMLINE=-8.137e+00;TLOD=36.24;ANNOVAR_DATE=2017-06-01;Func.refGene=UTR5;Gene.refGene=Rhoh;GeneDetail.refGene=NM_001081105:c.-6A>C;ExonicFunc.refGene=.;AAChange.refGene=.;pLi.refGene=.;pRec.refGene=.;pNull.refGene=.;Gene_full_name.refGene=.;Function_description.refGene=.;Disease_description.refGene=.;Tissue_specificity(Uniprot).refGen…	GT:AD:AF:F1R2:F2R1:MBQ:MFRL:MMQ:MPOS:SA_MAP_AF:SA_POST_PROB	.	0/1:6,10:0.625:5,3:1,7:37:168,183:60:20:0.566,0.616,0.625:0.036,0.020,0.944	0/0:33,0:1.074e-04:10,0:23,0:0:168,0:0:0	.	UTR5	Rhoh	GeneDetail.refGene=NM_001081105:c.-6A>C	.	yes (a)
5	67453582	C	A	PASS	DP=66;ECNT=1;NLOD=10.53;N_ART_LOD=-1.556e+00;POP_AF=3.125e-05;P_GERMLINE=-8.739e+00;TLOD=24.87;ANNOVAR_DATE=2017-06-01;Func.refGene=intergenic;Gene.refGene=Bend4\x3bC330024D21Rik;GeneDetail.refGene=dist\x3d25783\x3bdist\x3d10316;ExonicFunc.refGene=.;AAChange.refGene=.;pLi.refGene=.;pRec.refGene=.;pNull.refGene=.;Gene_full_name.refGene=.;Function_description.refGene=.;Disease_description.refGene=.…	GT:AD:AF:F1R2:F2R1:MBQ:MFRL:MMQ:MPOS:SA_MAP_AF:SA_POST_PROB	.	0/1:18,8:0.339:10,4:8,4:37:148,195:60:18:0.283,0.273,0.308:0.018,0.023,0.958	0/0:35,0:7.804e-05:15,0:20,0:0:199,0:0:0	.	intergenic	Bend4\x3bC330024D21Rik	GeneDetail.refGene=dist\x3d25783\x3bdist\x3d10316	.	yes (a)
5	72332850	TA	T	PASS	DP=60;ECNT=1;NLOD=8.41;N_ART_LOD=-1.503e+00;POP_AF=3.125e-05;P_GERMLINE=-6.611e+00;RPA=8,7;RU=A;STR;TLOD=9.72;ANNOVAR_DATE=2017-06-01;Func.refGene=intronic;Gene.refGene=Corin;GeneDetail.refGene=.;ExonicFunc.refGene=.;AAChange.refGene=.;pLi.refGene=.;pRec.refGene=.;pNull.refGene=.;Gene_full_name.refGene=.;Function_description.refGene=.;Disease_description.refGene=.;Tissue_specificity(Uniprot).refG…	GT:AD:AF:F1R2:F2R1:MBQ:MFRL:MMQ:MPOS:SA_MAP_AF:SA_POST_PROB	.	0/1:14,5:0.321:8,4:6,1:37:234,196:60:19:0.263,0.00,0.263:0.025,0.023,0.951	0/0:28,0:0.101:11,0:17,0:0:221,0:0:0	.	intronic	Corin		.	#N/A
5	86414371	T	C	PASS	DP=46;ECNT=1;NLOD=8.13;N_ART_LOD=-1.447e+00;POP_AF=3.125e-05;P_GERMLINE=-6.331e+00;TLOD=22.17;ANNOVAR_DATE=2017-06-01;Func.refGene=intronic;Gene.refGene=Tmprss11a;GeneDetail.refGene=.;ExonicFunc.refGene=.;AAChange.refGene=.;pLi.refGene=.;pRec.refGene=.;pNull.refGene=.;Gene_full_name.refGene=.;Function_description.refGene=.;Disease_description.refGene=.;Tissue_specificity(Uniprot).refGene=.;Expres…	GT:AD:AF:F1R2:F2R1:MBQ:MFRL:MMQ:MPOS:SA_MAP_AF:SA_POST_PROB	0/1:11,7:0.395:4,2:7,5:37:198,246:60:20:0.00,0.394,0.389:0.027,0.025,0.948	.	0/0:27,0:8.586e-05:9,0:18,0:0:216,0:0:0	.	intronic	Tmprss11a	.	.	yes (a)
5	86922130	T	C	PASS	DP=65;ECNT=1;NLOD=11.69;N_ART_LOD=-1.615e+00;POP_AF=3.125e-05;P_GERMLINE=-9.901e+00;TLOD=8.05;ANNOVAR_DATE=2017-06-01;Func.refGene=intronic;Gene.refGene=Ugt2b1;GeneDetail.refGene=.;ExonicFunc.refGene=.;AAChange.refGene=.;pLi.refGene=.;pRec.refGene=.;pNull.refGene=.;Gene_full_name.refGene=.;Function_description.refGene=.;Disease_description.refGene=.;Tissue_specificity(Uniprot).refGene=.;Expressio…	GT:AD:AF:F1R2:F2R1:MBQ:MFRL:MMQ:MPOS:SA_MAP_AF:SA_POST_PROB	.	0/1:18,3:0.174:8,0:10,3:37:245,173:60:20:0.141,0.00,0.143:0.025,0.018,0.957	0/0:39,0:0.038:17,0:22,0:0:191,0:0:0	.	intronic	Ugt2b1		.	#N/A
5	92648731	C	A	PASS	DP=116;ECNT=1;NLOD=15.30;N_ART_LOD=-1.733e+00;POP_AF=3.125e-05;P_GERMLINE=-1.369e+01;TLOD=6.30;ANNOVAR_DATE=2017-06-01;Func.refGene=exonic;Gene.refGene=Ccdc158;GeneDetail.refGene=.;ExonicFunc.refGene=nonsynonymous_SNV;AAChange.refGene=Ccdc158:NM_177230:exon12:c.G1745T:p.R582L;pLi.refGene=.;pRec.refGene=.;pNull.refGene=.;Gene_full_name.refGene=.;Function_description.refGene=.;Disease_description.r…	GT:AD:AF:F1R2:F2R1:MBQ:MFRL:MMQ:MPOS:SA_MAP_AF:SA_POST_PROB	.	0/1:54,3:0.077:22,0:32,3:37:164,152:60:20:0.00,0.051,0.053:0.029,5.447e-03,0.966	0/0:51,0:0.047:16,0:35,0:0:186,0:0:0	nonsynonymous_SNV	exonic	Ccdc158		Ccdc158:NM_177230:exon12:c.G1745T:p.R582L	#N/A
5	96700527	G	A	PASS	DP=144;ECNT=1;NLOD=18.92;N_ART_LOD=-1.814e+00;POP_AF=3.125e-05;P_GERMLINE=-1.755e+01;TLOD=5.78;ANNOVAR_DATE=2017-06-01;Func.refGene=exonic;Gene.refGene=Fras1;GeneDetail.refGene=.;ExonicFunc.refGene=synonymous_SNV;AAChange.refGene=Fras1:NM_175473:exon40:c.G5400A:p.G1800G;pLi.refGene=.;pRec.refGene=.;pNull.refGene=.;Gene_full_name.refGene=.;Function_description.refGene=.;Disease_description.refGene…	GT:AD:AF:F1R2:F2R1:MBQ:MFRL:MMQ:MPOS:SA_MAP_AF:SA_POST_PROB	.	0/1:74,3:0.049:32,0:42,3:37:180,185:60:20:0.030,0.030,0.039:6.802e-03,9.354e-03,0.984	0/0:63,0:0.024:24,0:39,0:0:164,0:0:0	synonymous_SNV	exonic	Fras1		Fras1:NM_175473:exon40:c.G5400A:p.G1800G	#N/A
5	109218956	C	A	PASS	DP=556;ECNT=1;NLOD=84.39;N_ART_LOD=-2.460e+00;POP_AF=3.125e-05;P_GERMLINE=-8.306e+01;TLOD=5.72;ANNOVAR_DATE=2017-06-01;Func.refGene=exonic;Gene.refGene=Vmn2r14;GeneDetail.refGene=.;ExonicFunc.refGene=nonsynonymous_SNV;AAChange.refGene=Vmn2r14:NM_001104625:exon4:c.G1397T:p.W466L;pLi.refGene=.;pRec.refGene=.;pNull.refGene=.;Gene_full_name.refGene=.;Function_description.refGene=.;Disease_description…	GT:AD:AF:F1R2:F2R1:MBQ:MFRL:MMQ:MPOS:SA_MAP_AF:SA_POST_PROB	.	0/1:245,4:0.036:114,0:131,4:37:176,152:50:18:0.010,0.010,0.016:3.135e-03,3.091e-03,0.994	0/0:281,0:0.028:134,0:147,0:0:177,0:0:0	nonsynonymous_SNV	exonic	Vmn2r14		Vmn2r14:NM_001104625:exon4:c.G1397T:p.W466L	#N/A
5	109737715	C	A	PASS	DP=146;ECNT=1;NLOD=21.37;N_ART_LOD=-1.865e+00;POP_AF=3.125e-05;P_GERMLINE=-1.957e+01;TLOD=59.88;ANNOVAR_DATE=2017-06-01;Func.refGene=intergenic;Gene.refGene=Crlf2\x3bGm10416;GeneDetail.refGene=dist\x3d178722\x3bdist\x3d95786;ExonicFunc.refGene=.;AAChange.refGene=.;pLi.refGene=.;pRec.refGene=.;pNull.refGene=.;Gene_full_name.refGene=.;Function_description.refGene=.;Disease_description.refGene=.;Tis…	GT:AD:AF:F1R2:F2R1:MBQ:MFRL:MMQ:MPOS:SA_MAP_AF:SA_POST_PROB	.	0/1:47,19:0.306:15,11:32,8:37:160,153:60:23:0.242,0.283,0.288:0.027,0.013,0.960	0/0:71,0:0.020:42,0:29,0:0:163,0:0:0	.	intergenic	Crlf2\x3bGm10416	GeneDetail.refGene=dist\x3d178722\x3bdist\x3d95786	.	yes (a)
5	110657085	C	A	PASS	DP=135;ECNT=1;NLOD=20.07;N_ART_LOD=-1.840e+00;POP_AF=3.125e-05;P_GERMLINE=-1.851e+01;TLOD=6.15;ANNOVAR_DATE=2017-06-01;Func.refGene=intronic;Gene.refGene=Ddx51;GeneDetail.refGene=.;ExonicFunc.refGene=.;AAChange.refGene=.;pLi.refGene=.;pRec.refGene=.;pNull.refGene=.;Gene_full_name.refGene=.;Function_description.refGene=.;Disease_description.refGene=.;Tissue_specificity(Uniprot).refGene=.;Expressio…	GT:AD:AF:F1R2:F2R1:MBQ:MFRL:MMQ:MPOS:SA_MAP_AF:SA_POST_PROB	.	0/1:59,3:0.071:23,0:36,3:37:161,118:60:37:0.040,0.030,0.048:5.202e-03,0.021,0.974	0/0:67,0:0.024:31,0:36,0:0:168,0:0:0	.	intronic	Ddx51		.	#N/A
5	121665062	C	A	PASS	DP=37;ECNT=1;NLOD=6.92;N_ART_LOD=-1.403e+00;POP_AF=3.125e-05;P_GERMLINE=-5.643e+00;TLOD=5.64;ANNOVAR_DATE=2017-06-01;Func.refGene=intronic;Gene.refGene=Brap;GeneDetail.refGene=.;ExonicFunc.refGene=.;AAChange.refGene=.;pLi.refGene=.;pRec.refGene=.;pNull.refGene=.;Gene_full_name.refGene=.;Function_description.refGene=.;Disease_description.refGene=.;Tissue_specificity(Uniprot).refGene=.;Expression(e…	GT:AD:AF:F1R2:F2R1:MBQ:MFRL:MMQ:MPOS:SA_MAP_AF:SA_POST_PROB	.	0/1:8,2:0.227:4,2:4,0:37:186,218:60:20:0.00,0.202,0.200:0.024,0.022,0.954	0/0:23,0:0.058:6,0:17,0:0:228,0:0:0	.	intronic	Brap		.	#N/A
5	122714320	C	A	PASS	DP=23;ECNT=1;NLOD=3.26;N_ART_LOD=-1.092e+00;POP_AF=3.125e-05;P_GERMLINE=-1.833e+00;TLOD=5.89;ANNOVAR_DATE=2017-06-01;Func.refGene=intronic;Gene.refGene=P2rx4;GeneDetail.refGene=.;ExonicFunc.refGene=.;AAChange.refGene=.;pLi.refGene=.;pRec.refGene=.;pNull.refGene=.;Gene_full_name.refGene=.;Function_description.refGene=.;Disease_description.refGene=.;Tissue_specificity(Uniprot).refGene=.;Expression(…	GT:AD:AF:F1R2:F2R1:MBQ:MFRL:MMQ:MPOS:SA_MAP_AF:SA_POST_PROB	.	0/1:6,2:0.318:2,0:4,2:37:191,127:60:17:0.00,0.253,0.250:0.023,0.025,0.952	0/0:11,0:0.050:6,0:5,0:0:170,0:0:0	.	intronic	P2rx4		.	#N/A
5	140674469	C	A	PASS	DP=26;ECNT=1;NLOD=4.42;N_ART_LOD=-1.201e+00;POP_AF=3.125e-05;P_GERMLINE=-3.143e+00;TLOD=5.64;ANNOVAR_DATE=2017-06-01;Func.refGene=intronic;Gene.refGene=Iqce;GeneDetail.refGene=.;ExonicFunc.refGene=.;AAChange.refGene=.;pLi.refGene=.;pRec.refGene=.;pNull.refGene=.;Gene_full_name.refGene=.;Function_description.refGene=.;Disease_description.refGene=.;Tissue_specificity(Uniprot).refGene=.;Expression(e…	GT:AD:AF:F1R2:F2R1:MBQ:MFRL:MMQ:MPOS:SA_MAP_AF:SA_POST_PROB	.	0/1:8,2:0.227:1,0:7,2:37:216,178:60:20:0.202,0.00,0.200:0.019,0.027,0.954	0/0:15,0:0.013:6,0:9,0:0:206,0:0:0	.	intronic	Iqce		.	#N/A
5	144011114	C	A	PASS	DP=27;ECNT=1;NLOD=3.91;N_ART_LOD=-1.183e+00;POP_AF=3.125e-05;P_GERMLINE=-2.711e+00;TLOD=5.53;ANNOVAR_DATE=2017-06-01;Func.refGene=intronic;Gene.refGene=Ccz1;GeneDetail.refGene=.;ExonicFunc.refGene=.;AAChange.refGene=.;pLi.refGene=.;pRec.refGene=.;pNull.refGene=.;Gene_full_name.refGene=.;Function_description.refGene=.;Disease_description.refGene=.;Tissue_specificity(Uniprot).refGene=.;Expression(e…	GT:AD:AF:F1R2:F2R1:MBQ:MFRL:MMQ:MPOS:SA_MAP_AF:SA_POST_PROB	.	0/1:9,2:0.182:2,0:7,2:37:201,125:60:7:0.182,0.00,0.182:0.022,0.023,0.956	0/0:13,0:0.094:8,0:5,0:0:151,0:0:0	.	intronic	Ccz1		.	#N/A
5	145402451	C	T	PASS	DP=36;ECNT=1;NLOD=6.02;N_ART_LOD=-1.331e+00;POP_AF=3.125e-05;P_GERMLINE=-4.224e+00;TLOD=8.78;ANNOVAR_DATE=2017-06-01;Func.refGene=intergenic;Gene.refGene=Cyp3a57\x3bCyp3a16;GeneDetail.refGene=dist\x3d11939\x3bdist\x3d33858;ExonicFunc.refGene=.;AAChange.refGene=.;pLi.refGene=.;pRec.refGene=.;pNull.refGene=.;Gene_full_name.refGene=.;Function_description.refGene=.;Disease_description.refGene=.;Tissu…	GT:AD:AF:F1R2:F2R1:MBQ:MFRL:MMQ:MPOS:SA_MAP_AF:SA_POST_PROB	.	0/1:11,3:0.233:4,1:7,2:37:222,198:60:10:0.00,0.212,0.214:0.022,0.025,0.953	0/0:20,0:0.024:8,0:12,0:0:212,0:0:0	.	intergenic	Cyp3a57\x3bCyp3a16	GeneDetail.refGene=dist\x3d11939\x3bdist\x3d33858	.	#N/A
5	145566640	C	CACACA	PASS	DP=60;ECNT=1;NLOD=9.08;N_ART_LOD=-1.063e+00;POP_AF=3.125e-05;P_GERMLINE=-7.282e+00;TLOD=11.08;ANNOVAR_DATE=2017-06-01;Func.refGene=intronic;Gene.refGene=Cyp3a41a\x3bCyp3a41b;GeneDetail.refGene=.;ExonicFunc.refGene=.;AAChange.refGene=.;pLi.refGene=.;pRec.refGene=.;pNull.refGene=.;Gene_full_name.refGene=.;Function_description.refGene=.;Disease_description.refGene=.;Tissue_specificity(Uniprot).refGe…	GT:AD:AF:F1R2:F2R1:MBQ:MFRL:MMQ:MPOS:SA_MAP_AF:SA_POST_PROB	0/1:20,4:0.190:7,1:13,3:37:202,253:40:1:0.00,0.172,0.167:0.029,0.015,0.956	.	0/0:30,0:0.057:19,0:11,0:0:198,0:0:0	.	intronic	Cyp3a41a\x3bCyp3a41b	.	.	#N/A
5	145993326	C	A	PASS	DP=485;ECNT=1;NLOD=78.03;N_ART_LOD=-2.425e+00;POP_AF=3.125e-05;P_GERMLINE=-7.634e+01;TLOD=6.53;ANNOVAR_DATE=2017-06-01;Func.refGene=exonic;Gene.refGene=Cyp3a25;GeneDetail.refGene=.;ExonicFunc.refGene=nonsynonymous_SNV;AAChange.refGene=Cyp3a25:NM_019792:exon6:c.G468T:p.L156F;pLi.refGene=.;pRec.refGene=.;pNull.refGene=.;Gene_full_name.refGene=.;Function_description.refGene=.;Disease_description.ref…	GT:AD:AF:F1R2:F2R1:MBQ:MFRL:MMQ:MPOS:SA_MAP_AF:SA_POST_PROB	.	0/1:202,4:0.036:100,1:102,3:37:161,182:60:32:0.020,0.010,0.019:2.229e-03,7.883e-03,0.990	0/0:260,0:0.024:119,0:141,0:0:162,0:0:0	nonsynonymous_SNV	exonic	Cyp3a25		Cyp3a25:NM_019792:exon6:c.G468T:p.L156F	#N/A
5	147519361	C	A	PASS	DP=26;ECNT=1;NLOD=4.82;N_ART_LOD=-1.251e+00;POP_AF=3.125e-05;P_GERMLINE=-3.345e+00;TLOD=5.95;ANNOVAR_DATE=2017-06-01;Func.refGene=intronic;Gene.refGene=Pan3;GeneDetail.refGene=.;ExonicFunc.refGene=.;AAChange.refGene=.;pLi.refGene=.;pRec.refGene=.;pNull.refGene=.;Gene_full_name.refGene=.;Function_description.refGene=.;Disease_description.refGene=.;Tissue_specificity(Uniprot).refGene=.;Expression(e…	GT:AD:AF:F1R2:F2R1:MBQ:MFRL:MMQ:MPOS:SA_MAP_AF:SA_POST_PROB	.	0/1:6,2:0.250:1,0:5,2:37:197,263:60:12:0.00,0.253,0.250:0.023,0.025,0.952	0/0:16,0:0.056:8,0:8,0:0:236,0:0:0	.	intronic	Pan3		.	#N/A
5	149287626	C	A	PASS	DP=130;ECNT=1;NLOD=21.93;N_ART_LOD=-1.874e+00;POP_AF=3.125e-05;P_GERMLINE=-2.027e+01;TLOD=6.42;ANNOVAR_DATE=2017-06-01;Func.refGene=exonic;Gene.refGene=Alox5ap;GeneDetail.refGene=.;ExonicFunc.refGene=nonsynonymous_SNV;AAChange.refGene=Alox5ap:NM_001308462:exon4:c.C307A:p.L103I;pLi.refGene=.;pRec.refGene=.;pNull.refGene=.;Gene_full_name.refGene=.;Function_description.refGene=.;Disease_description.…	GT:AD:AF:F1R2:F2R1:MBQ:MFRL:MMQ:MPOS:SA_MAP_AF:SA_POST_PROB	.	0/1:50,3:0.073:20,1:30,2:37:166,177:60:5:0.061,0.00,0.057:3.334e-03,0.131,0.866	0/0:73,0:0.015:33,0:40,0:0:175,0:0:0	nonsynonymous_SNV	exonic	Alox5ap		Alox5ap:NM_001308462:exon4:c.C307A:p.L103I	#N/A
6	40418563	C	T	PASS	DP=128;ECNT=1;NLOD=22.23;N_ART_LOD=-1.877e+00;POP_AF=3.125e-05;P_GERMLINE=-2.043e+01;TLOD=26.57;ANNOVAR_DATE=2017-06-01;Func.refGene=exonic;Gene.refGene=E330009J07Rik;GeneDetail.refGene=.;ExonicFunc.refGene=nonsynonymous_SNV;AAChange.refGene=E330009J07Rik:NM_175528:exon4:c.G610A:p.G204R;pLi.refGene=.;pRec.refGene=.;pNull.refGene=.;Gene_full_name.refGene=.;Function_description.refGene=.;Disease_de…	GT:AD:AF:F1R2:F2R1:MBQ:MFRL:MMQ:MPOS:SA_MAP_AF:SA_POST_PROB	.	0/1:40,9:0.208:16,7:24,2:37:178,176:60:16:0.141,0.172,0.184:0.046,8.074e-03,0.946	0/0:74,0:8.093e-03:25,0:49,0:0:168,0:0:0	nonsynonymous_SNV	exonic	E330009J07Rik		E330009J07Rik:NM_175528:exon4:c.G610A:p.G204R	yes (a)
6	42247804	C	A	PASS	DP=169;ECNT=1;NLOD=28.55;N_ART_LOD=-1.992e+00;POP_AF=3.125e-05;P_GERMLINE=-2.706e+01;TLOD=5.99;ANNOVAR_DATE=2017-06-01;Func.refGene=intronic;Gene.refGene=Gstk1;GeneDetail.refGene=.;ExonicFunc.refGene=.;AAChange.refGene=.;pLi.refGene=.;pRec.refGene=.;pNull.refGene=.;Gene_full_name.refGene=.;Function_description.refGene=.;Disease_description.refGene=.;Tissue_specificity(Uniprot).refGene=.;Expressio…	GT:AD:AF:F1R2:F2R1:MBQ:MFRL:MMQ:MPOS:SA_MAP_AF:SA_POST_PROB	.	0/1:65,3:0.051:29,1:36,2:37:163,131:60:20:0.00,0.040,0.044:0.099,2.895e-03,0.898	0/0:95,0:0.026:41,0:54,0:0:176,0:0:0	.	intronic	Gstk1		.	#N/A
6	47964258	G	A	PASS	DP=98;ECNT=1;NLOD=14.45;N_ART_LOD=-1.690e+00;POP_AF=3.125e-05;P_GERMLINE=-1.303e+01;TLOD=5.87;ANNOVAR_DATE=2017-06-01;Func.refGene=exonic;Gene.refGene=Zfp956;GeneDetail.refGene=.;ExonicFunc.refGene=nonsynonymous_SNV;AAChange.refGene=Zfp956:NM_178898:exon5:c.G1550A:p.R517K;pLi.refGene=.;pRec.refGene=.;pNull.refGene=.;Gene_full_name.refGene=.;Function_description.refGene=.;Disease_description.refGe…	GT:AD:AF:F1R2:F2R1:MBQ:MFRL:MMQ:MPOS:SA_MAP_AF:SA_POST_PROB	.	0/1:45,3:0.080:22,2:23,1:37:174,128:60:6:0.051,0.040,0.063:8.031e-03,0.016,0.976	0/0:48,0:9.280e-05:23,0:25,0:0:179,0:0:0	nonsynonymous_SNV	exonic	Zfp956		Zfp956:NM_178898:exon5:c.G1550A:p.R517K	#N/A
6	52179887	C	A	PASS	DP=21;ECNT=1;NLOD=4.21;N_ART_LOD=-1.176e+00;POP_AF=3.125e-05;P_GERMLINE=-2.661e+00;TLOD=6.13;ANNOVAR_DATE=2017-06-01;Func.refGene=intronic;Gene.refGene=Hoxa3;GeneDetail.refGene=.;ExonicFunc.refGene=.;AAChange.refGene=.;pLi.refGene=.;pRec.refGene=.;pNull.refGene=.;Gene_full_name.refGene=.;Function_description.refGene=.;Disease_description.refGene=.;Tissue_specificity(Uniprot).refGene=.;Expression(…	GT:AD:AF:F1R2:F2R1:MBQ:MFRL:MMQ:MPOS:SA_MAP_AF:SA_POST_PROB	.	0/1:5,2:0.286:2,0:3,2:37:153,157:60:12:0.253,0.253,0.286:0.025,0.022,0.953	0/0:14,0:8.393e-05:7,0:7,0:0:187,0:0:0	.	intronic	Hoxa3		.	#N/A
6	55679674	GA	G	PASS	DP=67;ECNT=1;NLOD=11.72;N_ART_LOD=-1.606e+00;POP_AF=3.125e-05;P_GERMLINE=-9.927e+00;RPA=8,7;RU=A;STR;TLOD=17.56;ANNOVAR_DATE=2017-06-01;Func.refGene=intronic;Gene.refGene=Neurod6;GeneDetail.refGene=.;ExonicFunc.refGene=.;AAChange.refGene=.;pLi.refGene=.;pRec.refGene=.;pNull.refGene=.;Gene_full_name.refGene=.;Function_description.refGene=.;Disease_description.refGene=.;Tissue_specificity(Uniprot).…	GT:AD:AF:F1R2:F2R1:MBQ:MFRL:MMQ:MPOS:SA_MAP_AF:SA_POST_PROB	.	0/1:14,8:0.389:5,2:9,6:37:162,167:60:36:0.293,0.354,0.364:0.060,0.012,0.928	0/0:39,0:0.013:18,0:21,0:0:153,0:0:0	.	intronic	Neurod6		.	#N/A
6	57657888	C	A	PASS	DP=31;ECNT=1;NLOD=5.97;N_ART_LOD=-1.338e+00;POP_AF=3.125e-05;P_GERMLINE=-4.592e+00;TLOD=5.80;ANNOVAR_DATE=2017-06-01;Func.refGene=intronic;Gene.refGene=Herc6;GeneDetail.refGene=.;ExonicFunc.refGene=.;AAChange.refGene=.;pLi.refGene=.;pRec.refGene=.;pNull.refGene=.;Gene_full_name.refGene=.;Function_description.refGene=.;Disease_description.refGene=.;Tissue_specificity(Uniprot).refGene=.;Expression(…	GT:AD:AF:F1R2:F2R1:MBQ:MFRL:MMQ:MPOS:SA_MAP_AF:SA_POST_PROB	.	0/1:7,2:0.222:5,0:2,2:37:213,212:60:20:0.00,0.222,0.222:0.022,0.025,0.953	0/0:20,0:0.050:5,0:15,0:0:242,0:0:0	.	intronic	Herc6		.	#N/A
6	66539200	AG	A	PASS	DP=23;ECNT=1;NLOD=3.00;N_ART_LOD=-1.099e+00;POP_AF=3.125e-05;P_GERMLINE=-1.709e+00;TLOD=5.68;ANNOVAR_DATE=2017-06-01;Func.refGene=intronic;Gene.refGene=Mad2l1;GeneDetail.refGene=.;ExonicFunc.refGene=.;AAChange.refGene=.;pLi.refGene=.;pRec.refGene=.;pNull.refGene=.;Gene_full_name.refGene=.;Function_description.refGene=.;Disease_description.refGene=.;Tissue_specificity(Uniprot).refGene=.;Expression…	GT:AD:AF:F1R2:F2R1:MBQ:MFRL:MMQ:MPOS:SA_MAP_AF:SA_POST_PROB	.	0/1:6,2:0.278:2,2:4,0:37:237,291:60:42:0.253,0.00,0.250:0.021,0.027,0.952	0/0:10,0:0.143:3,0:7,0:0:209,0:0:0	.	intronic	Mad2l1		.	#N/A
6	67883273	C	A	PASS	DP=28;ECNT=1;NLOD=4.47;N_ART_LOD=-1.214e+00;POP_AF=3.125e-05;P_GERMLINE=-3.279e+00;TLOD=5.52;ANNOVAR_DATE=2017-06-01;Func.refGene=intergenic;Gene.refGene=4930515G16Rik\x3bRprl1;GeneDetail.refGene=dist\x3d317574\x3bdist\x3d1443664;ExonicFunc.refGene=.;AAChange.refGene=.;pLi.refGene=.;pRec.refGene=.;pNull.refGene=.;Gene_full_name.refGene=.;Function_description.refGene=.;Disease_description.refGene=…	GT:AD:AF:F1R2:F2R1:MBQ:MFRL:MMQ:MPOS:SA_MAP_AF:SA_POST_PROB	.	0/1:9,2:0.208:2,2:7,0:37:174,161:60:5:0.00,0.182,0.182:0.020,0.025,0.954	0/0:15,0:0.038:4,0:11,0:0:176,0:0:0	.	intergenic	4930515G16Rik\x3bRprl1	GeneDetail.refGene=dist\x3d317574\x3bdist\x3d1443664	.	#N/A
6	70117779	C	T	PASS	DP=24;ECNT=1;NLOD=4.51;N_ART_LOD=-1.204e+00;POP_AF=3.125e-05;P_GERMLINE=-3.133e+00;TLOD=5.80;ANNOVAR_DATE=2017-06-01;Func.refGene=intergenic;Gene.refGene=Rprl1\x3bRpia;GeneDetail.refGene=dist\x3d790605\x3bdist\x3d647941;ExonicFunc.refGene=.;AAChange.refGene=.;pLi.refGene=.;pRec.refGene=.;pNull.refGene=.;Gene_full_name.refGene=.;Function_description.refGene=.;Disease_description.refGene=.;Tissue_s…	GT:AD:AF:F1R2:F2R1:MBQ:MFRL:MMQ:MPOS:SA_MAP_AF:SA_POST_PROB	.	0/1:7,2:0.222:5,2:2,0:37:254,272:60:20:0.222,0.00,0.222:0.025,0.022,0.953	0/0:15,0:8.887e-05:5,0:10,0:0:259,0:0:0	.	intergenic	Rprl1\x3bRpia	GeneDetail.refGene=dist\x3d790605\x3bdist\x3d647941	.	#N/A
6	91085800	AT	A	PASS	DP=45;ECNT=1;NLOD=7.21;N_ART_LOD=-1.398e+00;POP_AF=3.125e-05;P_GERMLINE=-5.597e+00;RPA=11,10;RU=T;STR;TLOD=6.28;ANNOVAR_DATE=2017-06-01;Func.refGene=intronic;Gene.refGene=Nup210;GeneDetail.refGene=.;ExonicFunc.refGene=.;AAChange.refGene=.;pLi.refGene=.;pRec.refGene=.;pNull.refGene=.;Gene_full_name.refGene=.;Function_description.refGene=.;Disease_description.refGene=.;Tissue_specificity(Uniprot).r…	GT:AD:AF:F1R2:F2R1:MBQ:MFRL:MMQ:MPOS:SA_MAP_AF:SA_POST_PROB	0/1:16,4:0.215:6,1:10,3:35:181,135:60:8:0.152,0.182,0.200:0.021,0.019,0.960	.	0/0:24,0:1.525e-03:5,0:19,0:0:178,0:0:0	.	intronic	Nup210	.	.	#N/A
6	97451160	C	T	PASS	DP=26;ECNT=1;NLOD=3.91;N_ART_LOD=-1.146e+00;POP_AF=3.125e-05;P_GERMLINE=-2.883e+00;TLOD=5.32;ANNOVAR_DATE=2017-06-01;Func.refGene=intronic;Gene.refGene=Frmd4b;GeneDetail.refGene=.;ExonicFunc.refGene=.;AAChange.refGene=.;pLi.refGene=.;pRec.refGene=.;pNull.refGene=.;Gene_full_name.refGene=.;Function_description.refGene=.;Disease_description.refGene=.;Tissue_specificity(Uniprot).refGene=.;Expression…	GT:AD:AF:F1R2:F2R1:MBQ:MFRL:MMQ:MPOS:SA_MAP_AF:SA_POST_PROB	.	0/1:11,2:0.154:5,0:6,2:37:173,329:60:20:0.152,0.00,0.154:0.011,0.049,0.940	0/0:13,0:6.653e-05:5,0:8,0:0:214,0:0:0	.	intronic	Frmd4b		.	#N/A
6	101796530	A	G	PASS	DP=62;ECNT=1;NLOD=9.63;N_ART_LOD=-1.518e+00;POP_AF=3.125e-05;P_GERMLINE=-7.835e+00;TLOD=29.05;ANNOVAR_DATE=2017-06-01;Func.refGene=ncRNA_intronic;Gene.refGene=Gm9871;GeneDetail.refGene=.;ExonicFunc.refGene=.;AAChange.refGene=.;pLi.refGene=.;pRec.refGene=.;pNull.refGene=.;Gene_full_name.refGene=.;Function_description.refGene=.;Disease_description.refGene=.;Tissue_specificity(Uniprot).refGene=.;Exp…	GT:AD:AF:F1R2:F2R1:MBQ:MFRL:MMQ:MPOS:SA_MAP_AF:SA_POST_PROB	0/1:18,9:0.350:7,2:11,7:37:203,206:60:20:0.00,0.333,0.333:0.030,0.021,0.949	.	0/0:32,0:1.201e-04:16,0:16,0:0:178,0:0:0	.	ncRNA_intronic	Gm9871	.	.	#N/A
6	106509537	C	A	PASS	DP=117;ECNT=1;NLOD=16.81;N_ART_LOD=-1.765e+00;POP_AF=3.125e-05;P_GERMLINE=-1.517e+01;TLOD=6.36;ANNOVAR_DATE=2017-06-01;Func.refGene=exonic;Gene.refGene=Cntn4;GeneDetail.refGene=.;ExonicFunc.refGene=nonsynonymous_SNV;AAChange.refGene=Cntn4:NM_001109751:exon10:c.C925A:p.Q309K,Cntn4:NM_001109749:exon11:c.C925A:p.Q309K,Cntn4:NM_173004:exon11:c.C925A:p.Q309K;pLi.refGene=.;pRec.refGene=.;pNull.refGene=…	GT:AD:AF:F1R2:F2R1:MBQ:MFRL:MMQ:MPOS:SA_MAP_AF:SA_POST_PROB	.	0/1:52,3:0.079:24,3:28,0:37:178,237:60:34:0.051,0.00,0.055:5.647e-03,0.029,0.966	0/0:56,0:0.027:19,0:37,0:0:158,0:0:0	nonsynonymous_SNV	exonic	Cntn4		Cntn4:NM_001109751:exon10:c.C925A:p.Q309K,Cntn4:NM_001109749:exon11:c.C925A:p.Q309K,Cntn4:NM_173004:exon11:c.C925A:p.Q309K	#N/A
6	120862848	G	T	PASS	DP=122;ECNT=1;NLOD=17.76;N_ART_LOD=-1.784e+00;POP_AF=3.125e-05;P_GERMLINE=-1.612e+01;TLOD=6.35;ANNOVAR_DATE=2017-06-01;Func.refGene=intronic;Gene.refGene=Bcl2l13;GeneDetail.refGene=.;ExonicFunc.refGene=.;AAChange.refGene=.;pLi.refGene=.;pRec.refGene=.;pNull.refGene=.;Gene_full_name.refGene=.;Function_description.refGene=.;Disease_description.refGene=.;Tissue_specificity(Uniprot).refGene=.;Express…	GT:AD:AF:F1R2:F2R1:MBQ:MFRL:MMQ:MPOS:SA_MAP_AF:SA_POST_PROB	.	0/1:52,3:0.100:14,0:38,3:37:158,238:60:20:0.00,0.051,0.055:0.018,7.691e-03,0.974	0/0:59,0:0.016:25,0:34,0:0:188,0:0:0	.	intronic	Bcl2l13		.	#N/A
6	121334650	G	A	PASS	DP=20;ECNT=1;NLOD=3.01;N_ART_LOD=-1.041e+00;POP_AF=3.125e-05;P_GERMLINE=-1.726e+00;TLOD=5.66;ANNOVAR_DATE=2017-06-01;Func.refGene=intronic;Gene.refGene=Slc6a13;GeneDetail.refGene=.;ExonicFunc.refGene=.;AAChange.refGene=.;pLi.refGene=.;pRec.refGene=.;pNull.refGene=.;Gene_full_name.refGene=.;Function_description.refGene=.;Disease_description.refGene=.;Tissue_specificity(Uniprot).refGene=.;Expressio…	GT:AD:AF:F1R2:F2R1:MBQ:MFRL:MMQ:MPOS:SA_MAP_AF:SA_POST_PROB	.	0/1:8,2:0.200:4,0:4,2:37:223,183:60:20:0.00,0.202,0.200:0.092,0.010,0.898	0/0:10,0:8.016e-05:5,0:5,0:0:253,0:0:0	.	intronic	Slc6a13		.	#N/A
6	121787648	C	A	PASS	DP=32;ECNT=1;NLOD=5.42;N_ART_LOD=-1.288e+00;POP_AF=3.125e-05;P_GERMLINE=-4.240e+00;TLOD=5.50;ANNOVAR_DATE=2017-06-01;Func.refGene=intergenic;Gene.refGene=A2m\x3bMug1;GeneDetail.refGene=dist\x3d108410\x3bdist\x3d50893;ExonicFunc.refGene=.;AAChange.refGene=.;pLi.refGene=.;pRec.refGene=.;pNull.refGene=.;Gene_full_name.refGene=.;Function_description.refGene=.;Disease_description.refGene=.;Tissue_spec…	GT:AD:AF:F1R2:F2R1:MBQ:MFRL:MMQ:MPOS:SA_MAP_AF:SA_POST_PROB	.	0/1:9,2:0.231:4,0:5,2:37:231,240:60:20:0.182,0.00,0.182:0.022,0.023,0.956	0/0:18,0:0.026:9,0:9,0:0:243,0:0:0	.	intergenic	A2m\x3bMug1	GeneDetail.refGene=dist\x3d108410\x3bdist\x3d50893	.	#N/A
6	122295913	G	T	PASS	DP=166;ECNT=1;NLOD=24.64;N_ART_LOD=-1.923e+00;POP_AF=3.125e-05;P_GERMLINE=-2.325e+01;TLOD=5.81;ANNOVAR_DATE=2017-06-01;Func.refGene=intergenic;Gene.refGene=Klrg1\x3bM6pr;GeneDetail.refGene=dist\x3d13080\x3bdist\x3d12807;ExonicFunc.refGene=.;AAChange.refGene=.;pLi.refGene=.;pRec.refGene=.;pNull.refGene=.;Gene_full_name.refGene=.;Function_description.refGene=.;Disease_description.refGene=.;Tissue_s…	GT:AD:AF:F1R2:F2R1:MBQ:MFRL:MMQ:MPOS:SA_MAP_AF:SA_POST_PROB	.	0/1:72,3:0.081:34,3:38,0:37:155,138:60:20:0.040,0.020,0.040:4.213e-03,0.021,0.975	0/0:82,0:0.013:43,0:39,0:0:187,0:0:0	.	intergenic	Klrg1\x3bM6pr	GeneDetail.refGene=dist\x3d13080\x3bdist\x3d12807	.	#N/A
6	124713211	C	A	PASS	DP=25;ECNT=1;NLOD=3.91;N_ART_LOD=-1.171e+00;POP_AF=3.125e-05;P_GERMLINE=-2.534e+00;TLOD=5.79;ANNOVAR_DATE=2017-06-01;Func.refGene=intronic;Gene.refGene=Phb2;GeneDetail.refGene=.;ExonicFunc.refGene=.;AAChange.refGene=.;pLi.refGene=.;pRec.refGene=.;pNull.refGene=.;Gene_full_name.refGene=.;Function_description.refGene=.;Disease_description.refGene=.;Tissue_specificity(Uniprot).refGene=.;Expression(e…	GT:AD:AF:F1R2:F2R1:MBQ:MFRL:MMQ:MPOS:SA_MAP_AF:SA_POST_PROB	.	0/1:7,2:0.260:5,2:2,0:37:206,181:60:5:0.222,0.00,0.222:0.022,0.025,0.953	0/0:13,0:0.067:5,0:8,0:0:202,0:0:0	.	intronic	Phb2		.	#N/A
6	129992772	G	T	PASS	DP=168;ECNT=1;NLOD=25.35;N_ART_LOD=-1.937e+00;POP_AF=3.125e-05;P_GERMLINE=-2.356e+01;TLOD=81.27;ANNOVAR_DATE=2017-06-01;Func.refGene=intronic;Gene.refGene=Klra15\x3bKlra22;GeneDetail.refGene=.;ExonicFunc.refGene=.;AAChange.refGene=.;pLi.refGene=.;pRec.refGene=.;pNull.refGene=.;Gene_full_name.refGene=.;Function_description.refGene=.;Disease_description.refGene=.;Tissue_specificity(Uniprot).refGene…	GT:AD:AF:F1R2:F2R1:MBQ:MFRL:MMQ:MPOS:SA_MAP_AF:SA_POST_PROB	.	0/1:53,25:0.327:22,12:31,13:37:154,141:60:20:0.273,0.313,0.321:0.027,0.013,0.960	0/0:85,0:0.017:30,0:55,0:0:168,0:0:0	.	intronic	Klra15\x3bKlra22		.	yes (a)
6	130298645	C	A	PASS	DP=193;ECNT=1;NLOD=26.70;N_ART_LOD=-1.970e+00;POP_AF=3.125e-05;P_GERMLINE=-2.555e+01;TLOD=5.46;ANNOVAR_DATE=2017-06-01;Func.refGene=ncRNA_intronic;Gene.refGene=Klra13-ps;GeneDetail.refGene=.;ExonicFunc.refGene=.;AAChange.refGene=.;pLi.refGene=.;pRec.refGene=.;pNull.refGene=.;Gene_full_name.refGene=.;Function_description.refGene=.;Disease_description.refGene=.;Tissue_specificity(Uniprot).refGene=.…	GT:AD:AF:F1R2:F2R1:MBQ:MFRL:MMQ:MPOS:SA_MAP_AF:SA_POST_PROB	.	0/1:89,3:0.052:27,0:62,3:37:162,166:60:31:0.00,0.030,0.033:9.144e-03,7.394e-03,0.983	0/0:89,0:0.043:48,0:41,0:0:175,0:0:0	.	ncRNA_intronic	Klra13-ps		.	#N/A
6	130378840	C	A	PASS	DP=18;ECNT=1;NLOD=3.57;N_ART_LOD=-1.112e+00;POP_AF=3.125e-05;P_GERMLINE=-1.941e+00;TLOD=6.33;ANNOVAR_DATE=2017-06-01;Func.refGene=intronic;Gene.refGene=Klra1\x3bKlra15\x3bKlra22;GeneDetail.refGene=.;ExonicFunc.refGene=.;AAChange.refGene=.;pLi.refGene=.;pRec.refGene=.;pNull.refGene=.;Gene_full_name.refGene=.;Function_description.refGene=.;Disease_description.refGene=.;Tissue_specificity(Uniprot).r…	GT:AD:AF:F1R2:F2R1:MBQ:MFRL:MMQ:MPOS:SA_MAP_AF:SA_POST_PROB	.	0/1:4,2:0.333:2,0:2,2:37:255,258:60:17:0.00,0.333,0.333:0.025,0.025,0.950	0/0:12,0:8.442e-03:5,0:7,0:0:298,0:0:0	.	intronic	Klra1\x3bKlra15\x3bKlra22		.	#N/A
6	131050685	T	A	PASS	DP=145;ECNT=1;NLOD=23.13;N_ART_LOD=-1.908e+00;POP_AF=3.125e-05;P_GERMLINE=-2.133e+01;TLOD=54.27;ANNOVAR_DATE=2017-06-01;Func.refGene=intergenic;Gene.refGene=Klra1\x3bKlra2;GeneDetail.refGene=dist\x3d663811\x3bdist\x3d168550;ExonicFunc.refGene=.;AAChange.refGene=.;pLi.refGene=.;pRec.refGene=.;pNull.refGene=.;Gene_full_name.refGene=.;Function_description.refGene=.;Disease_description.refGene=.;Tiss…	GT:AD:AF:F1R2:F2R1:MBQ:MFRL:MMQ:MPOS:SA_MAP_AF:SA_POST_PROB	.	0/1:37,18:0.343:20,8:17,10:37:169,181:60:12:0.273,0.313,0.327:0.029,0.014,0.957	0/0:77,0:0.043:40,0:37,0:0:170,0:0:0	.	intergenic	Klra1\x3bKlra2	GeneDetail.refGene=dist\x3d663811\x3bdist\x3d168550	.	yes (a)
6	137512244	C	T	PASS	DP=87;ECNT=1;NLOD=11.70;N_ART_LOD=-1.632e+00;POP_AF=3.125e-05;P_GERMLINE=-9.907e+00;TLOD=51.36;ANNOVAR_DATE=2017-06-01;Func.refGene=exonic;Gene.refGene=Eps8;GeneDetail.refGene=.;ExonicFunc.refGene=synonymous_SNV;AAChange.refGene=Eps8:NM_001271589:exon6:c.G375A:p.L125L,Eps8:NM_001271587:exon13:c.G1233A:p.L411L,Eps8:NM_001271588:exon13:c.G1155A:p.L385L,Eps8:NM_001271595:exon13:c.G1155A:p.L385L,Eps8…	GT:AD:AF:F1R2:F2R1:MBQ:MFRL:MMQ:MPOS:SA_MAP_AF:SA_POST_PROB	.	0/1:20,15:0.452:9,7:11,8:37:184,162:60:20:0.384,0.414,0.429:0.026,0.019,0.956	0/0:39,0:0.078:17,0:22,0:0:171,0:0:0	synonymous_SNV	exonic	Eps8		Eps8:NM_001271589:exon6:c.G375A:p.L125L,Eps8:NM_001271587:exon13:c.G1233A:p.L411L,Eps8:NM_001271588:exon13:c.G1155A:p.L385L,Eps8:NM_001271595:exon13:c.G1155A:p.L385L,Eps8:NM_007945:exon14:c.G1155A:p.L385L	yes (a)
6	141544667	C	A	PASS	DP=91;ECNT=1;NLOD=13.54;N_ART_LOD=-1.663e+00;POP_AF=3.125e-05;P_GERMLINE=-1.175e+01;TLOD=14.66;ANNOVAR_DATE=2017-06-01;Func.refGene=intronic;Gene.refGene=Slco1c1;GeneDetail.refGene=.;ExonicFunc.refGene=.;AAChange.refGene=.;pLi.refGene=.;pRec.refGene=.;pNull.refGene=.;Gene_full_name.refGene=.;Function_description.refGene=.;Disease_description.refGene=.;Tissue_specificity(Uniprot).refGene=.;Express…	GT:AD:AF:F1R2:F2R1:MBQ:MFRL:MMQ:MPOS:SA_MAP_AF:SA_POST_PROB	.	0/1:39,6:0.141:11,1:28,5:35:194,183:60:11:0.00,0.131,0.133:0.018,0.022,0.961	0/0:45,0:9.764e-05:18,0:27,0:0:203,0:0:0	.	intronic	Slco1c1		.	#N/A
6	148802027	CT	C	PASS	DP=41;ECNT=2;NLOD=6.62;N_ART_LOD=-1.377e+00;POP_AF=3.125e-05;P_GERMLINE=-5.216e+00;RPA=3,2;RU=T;STR;TLOD=5.83;ANNOVAR_DATE=2017-06-01;Func.refGene=intronic;Gene.refGene=Ipo8;GeneDetail.refGene=.;ExonicFunc.refGene=.;AAChange.refGene=.;pLi.refGene=.;pRec.refGene=.;pNull.refGene=.;Gene_full_name.refGene=.;Function_description.refGene=.;Disease_description.refGene=.;Tissue_specificity(Uniprot).refGe…	GT:AD:AF:F1R2:F2R1:MBQ:MFRL:MMQ:MPOS:PGT:PID:SA_MAP_AF:SA_POST_PROB	.	0/1:12,2:0.206:5,2:7,0:37:201,134:60:22:0|1:148802027_CT_C:0.141,0.00,0.143:0.025,0.018,0.957	0/0:22,0:0.042:7,0:15,0:0:190,0:0:0:0|1:148802027_CT_C	.	intronic	Ipo8		.	#N/A
6	148802031	AT	A	PASS	DP=38;ECNT=2;NLOD=6.92;N_ART_LOD=-1.380e+00;POP_AF=3.125e-05;P_GERMLINE=-5.509e+00;RPA=2,1;RU=T;STR;TLOD=5.85;ANNOVAR_DATE=2017-06-01;Func.refGene=intronic;Gene.refGene=Ipo8;GeneDetail.refGene=.;ExonicFunc.refGene=.;AAChange.refGene=.;pLi.refGene=.;pRec.refGene=.;pNull.refGene=.;Gene_full_name.refGene=.;Function_description.refGene=.;Disease_description.refGene=.;Tissue_specificity(Uniprot).refGe…	GT:AD:AF:F1R2:F2R1:MBQ:MFRL:MMQ:MPOS:PGT:PID:SA_MAP_AF:SA_POST_PROB	.	0/1:12,2:0.167:5,2:7,0:37:201,134:60:18:0|1:148802027_CT_C:0.141,0.00,0.143:0.025,0.018,0.957	0/0:23,0:2.405e-05:8,0:15,0:0:190,0:0:0:0|1:148802027_CT_C	.	intronic	Ipo8		.	#N/A
7	4508474	C	A	PASS	DP=129;ECNT=1;NLOD=21.37;N_ART_LOD=-1.865e+00;POP_AF=3.125e-05;P_GERMLINE=-1.958e+01;TLOD=9.14;ANNOVAR_DATE=2017-06-01;Func.refGene=exonic;Gene.refGene=Tnnt1;GeneDetail.refGene=.;ExonicFunc.refGene=nonsynonymous_SNV;AAChange.refGene=Tnnt1:NM_001277904:exon10:c.G575T:p.R192L,Tnnt1:NM_001277903:exon11:c.G611T:p.R204L,Tnnt1:NM_011618:exon11:c.G608T:p.R203L;pLi.refGene=.;pRec.refGene=.;pNull.refGene=…	GT:AD:AF:F1R2:F2R1:MBQ:MFRL:MMQ:MPOS:SA_MAP_AF:SA_POST_PROB	.	0/1:48,4:0.100:22,0:26,4:37:153,120:60:13:0.081,0.00,0.077:3.709e-03,0.151,0.846	0/0:71,0:0.020:23,0:48,0:0:171,0:0:0	nonsynonymous_SNV	exonic	Tnnt1		Tnnt1:NM_001277904:exon10:c.G575T:p.R192L,Tnnt1:NM_001277903:exon11:c.G611T:p.R204L,Tnnt1:NM_011618:exon11:c.G608T:p.R203L	#N/A
7	5431644	AT	A	PASS	DP=32;ECNT=1;NLOD=5.41;N_ART_LOD=-1.297e+00;POP_AF=3.125e-05;P_GERMLINE=-3.613e+00;RPA=8,7;RU=T;STR;TLOD=23.99;ANNOVAR_DATE=2017-06-01;Func.refGene=intergenic;Gene.refGene=Vmn1r58\x3bVmn1r59;GeneDetail.refGene=dist\x3d18500\x3bdist\x3d22182;ExonicFunc.refGene=.;AAChange.refGene=.;pLi.refGene=.;pRec.refGene=.;pNull.refGene=.;Gene_full_name.refGene=.;Function_description.refGene=.;Disease_descripti…	GT:AD:AF:F1R2:F2R1:MBQ:MFRL:MMQ:MPOS:SA_MAP_AF:SA_POST_PROB	0/1:3,9:0.750:1,6:2,3:37:164,193:60:40:0.00,0.747,0.750:0.030,0.025,0.945	.	0/0:18,0:0.051:7,0:11,0:0:192,0:0:0	.	intergenic	Vmn1r58\x3bVmn1r59	dist\x3d18500\x3bdist\x3d22182	.	#N/A
7	10355435	C	T	PASS	DP=77;ECNT=1;NLOD=11.99;N_ART_LOD=-1.612e+00;POP_AF=3.125e-05;P_GERMLINE=-1.023e+01;TLOD=7.10;ANNOVAR_DATE=2017-06-01;Func.refGene=intergenic;Gene.refGene=Vmn1r66\x3bVmn1r67;GeneDetail.refGene=dist\x3d80084\x3bdist\x3d91354;ExonicFunc.refGene=.;AAChange.refGene=.;pLi.refGene=.;pRec.refGene=.;pNull.refGene=.;Gene_full_name.refGene=.;Function_description.refGene=.;Disease_description.refGene=.;Tiss…	GT:AD:AF:F1R2:F2R1:MBQ:MFRL:MMQ:MPOS:SA_MAP_AF:SA_POST_PROB	.	0/1:33,3:0.095:12,3:21,0:37:177,264:60:20:0.071,0.051,0.083:8.785e-03,0.022,0.969	0/0:40,0:2.615e-03:18,0:22,0:0:181,0:0:0	.	intergenic	Vmn1r66\x3bVmn1r67	GeneDetail.refGene=dist\x3d80084\x3bdist\x3d91354	.	#N/A
7	12846003	C	A	PASS	DP=26;ECNT=1;NLOD=3.87;N_ART_LOD=-1.144e+00;POP_AF=3.125e-05;P_GERMLINE=-2.765e+00;TLOD=5.41;ANNOVAR_DATE=2017-06-01;Func.refGene=intronic;Gene.refGene=Zfp110;GeneDetail.refGene=.;ExonicFunc.refGene=.;AAChange.refGene=.;pLi.refGene=.;pRec.refGene=.;pNull.refGene=.;Gene_full_name.refGene=.;Function_description.refGene=.;Disease_description.refGene=.;Tissue_specificity(Uniprot).refGene=.;Expression…	GT:AD:AF:F1R2:F2R1:MBQ:MFRL:MMQ:MPOS:SA_MAP_AF:SA_POST_PROB	.	0/1:10,2:0.192:1,2:9,0:37:265,164:60:7:0.00,0.172,0.167:0.020,0.025,0.955	0/0:13,0:7.816e-03:3,0:10,0:0:239,0:0:0	.	intronic	Zfp110		.	#N/A
7	12890424	C	A	PASS	DP=21;ECNT=1;NLOD=3.01;N_ART_LOD=-1.041e+00;POP_AF=3.125e-05;P_GERMLINE=-1.738e+00;TLOD=5.64;ANNOVAR_DATE=2017-06-01;Func.refGene=exonic;Gene.refGene=Zfp128;GeneDetail.refGene=.;ExonicFunc.refGene=nonsynonymous_SNV;AAChange.refGene=Zfp128:NM_153802:exon4:c.C718A:p.P240T;pLi.refGene=.;pRec.refGene=.;pNull.refGene=.;Gene_full_name.refGene=.;Function_description.refGene=.;Disease_description.refGene…	GT:AD:AF:F1R2:F2R1:MBQ:MFRL:MMQ:MPOS:SA_MAP_AF:SA_POST_PROB	.	0/1:8,2:0.227:2,0:6,2:37:224,158:60:14:0.202,0.00,0.200:0.025,0.021,0.954	0/0:10,0:7.659e-05:5,0:5,0:0:229,0:0:0	nonsynonymous_SNV	exonic	Zfp128		Zfp128:NM_153802:exon4:c.C718A:p.P240T	#N/A
7	13400803	G	A	PASS	DP=95;ECNT=2;NLOD=11.14;N_ART_LOD=-1.585e+00;POP_AF=3.125e-05;P_GERMLINE=-9.357e+00;TLOD=7.44;ANNOVAR_DATE=2017-06-01;Func.refGene=intronic;Gene.refGene=Cabp5;GeneDetail.refGene=.;ExonicFunc.refGene=.;AAChange.refGene=.;pLi.refGene=.;pRec.refGene=.;pNull.refGene=.;Gene_full_name.refGene=.;Function_description.refGene=.;Disease_description.refGene=.;Tissue_specificity(Uniprot).refGene=.;Expression…	GT:AD:AF:F1R2:F2R1:MBQ:MFRL:MMQ:MPOS:PGT:PID:SA_MAP_AF:SA_POST_PROB	.	0/1:48,3:0.105:25,3:23,0:37:185,200:60:20:0|1:13400803_G_A:0.061,0.00,0.059:0.017,0.011,0.972	0/0:37,0:0.013:18,0:19,0:0:173,0:0:0:0|1:13400803_G_A	.	intronic	Cabp5		.	#N/A
7	13400804	T	A	PASS	DP=93;ECNT=2;NLOD=11.18;N_ART_LOD=-1.591e+00;POP_AF=3.125e-05;P_GERMLINE=-9.402e+00;TLOD=7.45;ANNOVAR_DATE=2017-06-01;Func.refGene=intronic;Gene.refGene=Cabp5;GeneDetail.refGene=.;ExonicFunc.refGene=.;AAChange.refGene=.;pLi.refGene=.;pRec.refGene=.;pNull.refGene=.;Gene_full_name.refGene=.;Function_description.refGene=.;Disease_description.refGene=.;Tissue_specificity(Uniprot).refGene=.;Expression…	GT:AD:AF:F1R2:F2R1:MBQ:MFRL:MMQ:MPOS:PGT:PID:SA_MAP_AF:SA_POST_PROB	.	0/1:48,3:0.083:25,3:23,0:37:185,200:60:19:0|1:13400803_G_A:0.061,0.00,0.059:0.017,0.011,0.972	0/0:37,0:0.024:18,0:19,0:0:173,0:0:0:0|1:13400803_G_A	.	intronic	Cabp5		.	#N/A
7	15903075	C	A	PASS	DP=38;ECNT=1;NLOD=7.52;N_ART_LOD=-1.429e+00;POP_AF=3.125e-05;P_GERMLINE=-6.166e+00;TLOD=5.76;ANNOVAR_DATE=2017-06-01;Func.refGene=intronic;Gene.refGene=Crxos;GeneDetail.refGene=.;ExonicFunc.refGene=.;AAChange.refGene=.;pLi.refGene=.;pRec.refGene=.;pNull.refGene=.;Gene_full_name.refGene=.;Function_description.refGene=.;Disease_description.refGene=.;Tissue_specificity(Uniprot).refGene=.;Expression(…	GT:AD:AF:F1R2:F2R1:MBQ:MFRL:MMQ:MPOS:SA_MAP_AF:SA_POST_PROB	.	0/1:7,2:0.273:5,0:2,2:37:266,214:60:20:0.222,0.00,0.222:0.025,0.022,0.953	0/0:25,0:0.037:12,0:13,0:0:213,0:0:0	.	intronic	Crxos		.	#N/A
7	16183793	C	A	PASS	DP=63;ECNT=1;NLOD=6.62;N_ART_LOD=-1.370e+00;POP_AF=3.125e-05;P_GERMLINE=-4.867e+00;TLOD=7.01;ANNOVAR_DATE=2017-06-01;Func.refGene=exonic;Gene.refGene=Meis3;GeneDetail.refGene=.;ExonicFunc.refGene=nonsynonymous_SNV;AAChange.refGene=Meis3:NM_001277988:exon9:c.C819A:p.H273Q,Meis3:NM_001277989:exon9:c.C819A:p.H273Q,Meis3:NM_001302472:exon9:c.C870A:p.H290Q,Meis3:NM_008627:exon9:c.C870A:p.H290Q;pLi.ref…	GT:AD:AF:F1R2:F2R1:MBQ:MFRL:MMQ:MPOS:SA_MAP_AF:SA_POST_PROB	.	0/1:35,3:0.103:15,0:20,3:37:160,126:60:20:0.061,0.071,0.079:0.011,0.015,0.974	0/0:22,0:0.022:10,0:12,0:0:187,0:0:0	nonsynonymous_SNV	exonic	Meis3		Meis3:NM_001277988:exon9:c.C819A:p.H273Q,Meis3:NM_001277989:exon9:c.C819A:p.H273Q,Meis3:NM_001302472:exon9:c.C870A:p.H290Q,Meis3:NM_008627:exon9:c.C870A:p.H290Q	#N/A
7	17044951	C	A	PASS	DP=92;ECNT=1;NLOD=13.24;N_ART_LOD=-1.665e+00;POP_AF=3.125e-05;P_GERMLINE=-1.152e+01;TLOD=6.76;ANNOVAR_DATE=2017-06-01;Func.refGene=exonic;Gene.refGene=Hif3a;GeneDetail.refGene=.;ExonicFunc.refGene=stopgain;AAChange.refGene=Hif3a:NM_001162950:exon9:c.G1042T:p.G348X,Hif3a:NM_016868:exon9:c.G1036T:p.G346X;pLi.refGene=.;pRec.refGene=.;pNull.refGene=.;Gene_full_name.refGene=.;Function_description.refG…	GT:AD:AF:F1R2:F2R1:MBQ:MFRL:MMQ:MPOS:SA_MAP_AF:SA_POST_PROB	.	0/1:41,3:0.082:18,0:23,3:37:168,142:60:7:0.071,0.00,0.068:9.012e-03,0.021,0.970	0/0:44,0:0.032:21,0:23,0:0:179,0:0:0	stopgain	exonic	Hif3a		Hif3a:NM_001162950:exon9:c.G1042T:p.G348X,Hif3a:NM_016868:exon9:c.G1036T:p.G346X	#N/A
7	18788406	G	T	PASS	DP=33;ECNT=1;NLOD=5.63;N_ART_LOD=-1.307e+00;POP_AF=3.125e-05;P_GERMLINE=-4.588e+00;TLOD=5.33;ANNOVAR_DATE=2017-06-01;Func.refGene=ncRNA_exonic;Gene.refGene=Sycp1-ps1;GeneDetail.refGene=.;ExonicFunc.refGene=.;AAChange.refGene=.;pLi.refGene=.;pRec.refGene=.;pNull.refGene=.;Gene_full_name.refGene=.;Function_description.refGene=.;Disease_description.refGene=.;Tissue_specificity(Uniprot).refGene=.;Exp…	GT:AD:AF:F1R2:F2R1:MBQ:MFRL:MMQ:MPOS:SA_MAP_AF:SA_POST_PROB	.	0/1:11,2:0.162:4,2:7,0:37:162,221:60:20:0.152,0.00,0.154:0.012,0.041,0.947	0/0:19,0:0.035:16,0:3,0:0:194,0:0:0	.	ncRNA_exonic	Sycp1-ps1		.	#N/A
7	19617542	C	A	PASS	DP=21;ECNT=1;NLOD=3.31;N_ART_LOD=-1.094e+00;POP_AF=3.125e-05;P_GERMLINE=-1.848e+00;TLOD=5.95;ANNOVAR_DATE=2017-06-01;Func.refGene=intronic;Gene.refGene=Relb;GeneDetail.refGene=.;ExonicFunc.refGene=.;AAChange.refGene=.;pLi.refGene=.;pRec.refGene=.;pNull.refGene=.;Gene_full_name.refGene=.;Function_description.refGene=.;Disease_description.refGene=.;Tissue_specificity(Uniprot).refGene=.;Expression(e…	GT:AD:AF:F1R2:F2R1:MBQ:MFRL:MMQ:MPOS:SA_MAP_AF:SA_POST_PROB	.	0/1:6,2:0.289:2,0:4,2:37:294,315:60:20:0.253,0.00,0.250:0.019,0.031,0.950	0/0:11,0:0.042:6,0:5,0:0:250,0:0:0	.	intronic	Relb		.	#N/A
7	27632273	G	T	PASS	DP=23;ECNT=1;NLOD=4.17;N_ART_LOD=-1.174e+00;POP_AF=3.125e-05;P_GERMLINE=-2.786e+00;TLOD=5.80;ANNOVAR_DATE=2017-06-01;Func.refGene=intronic;Gene.refGene=Akt2;GeneDetail.refGene=.;ExonicFunc.refGene=.;AAChange.refGene=.;pLi.refGene=.;pRec.refGene=.;pNull.refGene=.;Gene_full_name.refGene=.;Function_description.refGene=.;Disease_description.refGene=.;Tissue_specificity(Uniprot).refGene=.;Expression(e…	GT:AD:AF:F1R2:F2R1:MBQ:MFRL:MMQ:MPOS:SA_MAP_AF:SA_POST_PROB	.	0/1:7,2:0.222:4,0:3,2:37:252,288:60:6:0.00,0.222,0.222:0.022,0.025,0.953	0/0:14,0:7.295e-03:6,0:8,0:0:276,0:0:0	.	intronic	Akt2		.	#N/A
7	30465621	G	A	PASS	DP=29;ECNT=1;NLOD=4.21;N_ART_LOD=-1.188e+00;POP_AF=3.125e-05;P_GERMLINE=-3.187e+00;TLOD=5.31;ANNOVAR_DATE=2017-06-01;Func.refGene=exonic;Gene.refGene=Nphs1;GeneDetail.refGene=.;ExonicFunc.refGene=synonymous_SNV;AAChange.refGene=Nphs1:NM_019459:exon12:c.G1638A:p.Q546Q;pLi.refGene=.;pRec.refGene=.;pNull.refGene=.;Gene_full_name.refGene=.;Function_description.refGene=.;Disease_description.refGene=.;…	GT:AD:AF:F1R2:F2R1:MBQ:MFRL:MMQ:MPOS:SA_MAP_AF:SA_POST_PROB	.	0/1:11,2:0.186:3,2:8,0:37:180,256:60:20:0.152,0.00,0.154:9.650e-03,0.074,0.917	0/0:14,0:0.033:4,0:10,0:0:236,0:0:0	synonymous_SNV	exonic	Nphs1		Nphs1:NM_019459:exon12:c.G1638A:p.Q546Q	#N/A
7	38295027	G	T	PASS	DP=26;ECNT=1;NLOD=3.91;N_ART_LOD=-1.171e+00;POP_AF=3.125e-05;P_GERMLINE=-2.711e+00;TLOD=5.53;ANNOVAR_DATE=2017-06-01;Func.refGene=intergenic;Gene.refGene=Pop4\x3bGm5591;GeneDetail.refGene=dist\x3d23679\x3bdist\x3d223112;ExonicFunc.refGene=.;AAChange.refGene=.;pLi.refGene=.;pRec.refGene=.;pNull.refGene=.;Gene_full_name.refGene=.;Function_description.refGene=.;Disease_description.refGene=.;Tissue_s…	GT:AD:AF:F1R2:F2R1:MBQ:MFRL:MMQ:MPOS:SA_MAP_AF:SA_POST_PROB	.	0/1:9,2:0.182:5,0:4,2:37:168,114:60:20:0.152,0.152,0.182:0.017,0.025,0.957	0/0:13,0:0.067:6,0:7,0:0:153,0:0:0	.	intergenic	Pop4\x3bGm5591	GeneDetail.refGene=dist\x3d23679\x3bdist\x3d223112	.	#N/A
7	43863938	G	T	PASS	DP=26;ECNT=1;NLOD=4.51;N_ART_LOD=-1.204e+00;POP_AF=3.125e-05;P_GERMLINE=-3.312e+00;TLOD=5.53;ANNOVAR_DATE=2017-06-01;Func.refGene=intergenic;Gene.refGene=Klk5\x3bKlk4;GeneDetail.refGene=dist\x3d12757\x3bdist\x3d17234;ExonicFunc.refGene=.;AAChange.refGene=.;pLi.refGene=.;pRec.refGene=.;pNull.refGene=.;Gene_full_name.refGene=.;Function_description.refGene=.;Disease_description.refGene=.;Tissue_spec…	GT:AD:AF:F1R2:F2R1:MBQ:MFRL:MMQ:MPOS:SA_MAP_AF:SA_POST_PROB	.	0/1:9,2:0.182:3,2:6,0:37:173,182:60:20:0.00,0.182,0.182:0.023,0.022,0.956	0/0:15,0:1.327e-04:7,0:8,0:0:170,0:0:0	.	intergenic	Klk5\x3bKlk4	GeneDetail.refGene=dist\x3d12757\x3bdist\x3d17234	.	#N/A
7	45308709	C	A	PASS	DP=57;ECNT=1;NLOD=5.72;N_ART_LOD=-1.310e+00;POP_AF=3.125e-05;P_GERMLINE=-3.959e+00;TLOD=7.07;ANNOVAR_DATE=2017-06-01;Func.refGene=exonic;Gene.refGene=Trpm4;GeneDetail.refGene=.;ExonicFunc.refGene=nonsynonymous_SNV;AAChange.refGene=Trpm4:NM_175130:exon19:c.G2776T:p.V926L;pLi.refGene=.;pRec.refGene=.;pNull.refGene=.;Gene_full_name.refGene=.;Function_description.refGene=.;Disease_description.refGene…	GT:AD:AF:F1R2:F2R1:MBQ:MFRL:MMQ:MPOS:SA_MAP_AF:SA_POST_PROB	.	0/1:34,3:0.084:12,3:22,0:37:164,181:60:15:0.081,0.00,0.081:0.010,0.023,0.967	0/0:19,0:0.025:10,0:9,0:0:185,0:0:0	nonsynonymous_SNV	exonic	Trpm4		Trpm4:NM_175130:exon19:c.G2776T:p.V926L	#N/A
7	45494992	G	A	PASS	DP=29;ECNT=1;NLOD=4.17;N_ART_LOD=-1.186e+00;POP_AF=3.125e-05;P_GERMLINE=-2.374e+00;TLOD=23.32;ANNOVAR_DATE=2017-06-01;Func.refGene=intronic;Gene.refGene=Nucb1\x3bTulp2;GeneDetail.refGene=.;ExonicFunc.refGene=.;AAChange.refGene=.;pLi.refGene=.;pRec.refGene=.;pNull.refGene=.;Gene_full_name.refGene=.;Function_description.refGene=.;Disease_description.refGene=.;Tissue_specificity(Uniprot).refGene=.;E…	GT:AD:AF:F1R2:F2R1:MBQ:MFRL:MMQ:MPOS:SA_MAP_AF:SA_POST_PROB	.	0/1:7,7:0.500:2,3:5,4:37:206,216:60:20:0.00,0.495,0.500:0.042,0.019,0.939	0/0:14,0:0.040:5,0:9,0:0:196,0:0:0	.	intronic	Nucb1\x3bTulp2		.	#N/A
7	45519673	C	A	PASS	DP=79;ECNT=1;NLOD=11.99;N_ART_LOD=-1.621e+00;POP_AF=3.125e-05;P_GERMLINE=-1.026e+01;TLOD=6.80;ANNOVAR_DATE=2017-06-01;Func.refGene=intronic;Gene.refGene=Tulp2;GeneDetail.refGene=.;ExonicFunc.refGene=.;AAChange.refGene=.;pLi.refGene=.;pRec.refGene=.;pNull.refGene=.;Gene_full_name.refGene=.;Function_description.refGene=.;Disease_description.refGene=.;Tissue_specificity(Uniprot).refGene=.;Expression…	GT:AD:AF:F1R2:F2R1:MBQ:MFRL:MMQ:MPOS:SA_MAP_AF:SA_POST_PROB	.	0/1:31,3:0.124:19,0:12,3:37:182,115:60:8:0.00,0.091,0.088:0.020,0.013,0.968	0/0:40,0:0.026:18,0:22,0:0:192,0:0:0	.	intronic	Tulp2		.	#N/A
7	45532389	C	A	PASS	DP=66;ECNT=1;NLOD=7.83;N_ART_LOD=-1.438e+00;POP_AF=3.125e-05;P_GERMLINE=-6.058e+00;TLOD=7.18;ANNOVAR_DATE=2017-06-01;Func.refGene=intronic;Gene.refGene=Plekha4;GeneDetail.refGene=.;ExonicFunc.refGene=.;AAChange.refGene=.;pLi.refGene=.;pRec.refGene=.;pNull.refGene=.;Gene_full_name.refGene=.;Function_description.refGene=.;Disease_description.refGene=.;Tissue_specificity(Uniprot).refGene=.;Expressio…	GT:AD:AF:F1R2:F2R1:MBQ:MFRL:MMQ:MPOS:SA_MAP_AF:SA_POST_PROB	.	0/1:32,3:0.137:16,0:16,3:37:173,130:60:20:0.071,0.071,0.086:0.050,7.363e-03,0.942	0/0:26,0:0.019:11,0:15,0:0:164,0:0:0	.	intronic	Plekha4		.	#N/A
7	46786411	C	A	PASS	DP=37;ECNT=1;NLOD=6.92;N_ART_LOD=-1.380e+00;POP_AF=3.125e-05;P_GERMLINE=-5.127e+00;TLOD=8.79;ANNOVAR_DATE=2017-06-01;Func.refGene=intronic;Gene.refGene=Hps5;GeneDetail.refGene=.;ExonicFunc.refGene=.;AAChange.refGene=.;pLi.refGene=.;pRec.refGene=.;pNull.refGene=.;Gene_full_name.refGene=.;Function_description.refGene=.;Disease_description.refGene=.;Tissue_specificity(Uniprot).refGene=.;Expression(e…	GT:AD:AF:F1R2:F2R1:MBQ:MFRL:MMQ:MPOS:SA_MAP_AF:SA_POST_PROB	.	0/1:11,3:0.214:5,0:6,3:37:190,183:60:20:0.00,0.212,0.214:0.024,0.022,0.954	0/0:23,0:1.123e-04:12,0:11,0:0:193,0:0:0	.	intronic	Hps5		.	#N/A
7	48964249	C	A	PASS	DP=38;ECNT=1;NLOD=5.42;N_ART_LOD=-1.288e+00;POP_AF=3.125e-05;P_GERMLINE=-3.623e+00;TLOD=8.52;ANNOVAR_DATE=2017-06-01;Func.refGene=UTR5;Gene.refGene=Nav2;GeneDetail.refGene=NM_001111016:c.-117C>A;ExonicFunc.refGene=.;AAChange.refGene=.;pLi.refGene=.;pRec.refGene=.;pNull.refGene=.;Gene_full_name.refGene=.;Function_description.refGene=.;Disease_description.refGene=.;Tissue_specificity(Uniprot).refGe…	GT:AD:AF:F1R2:F2R1:MBQ:MFRL:MMQ:MPOS:SA_MAP_AF:SA_POST_PROB	.	0/1:13,3:0.237:4,0:9,3:37:283,156:60:20:0.00,0.192,0.188:0.020,0.025,0.955	0/0:18,0:0.026:12,0:6,0:0:223,0:0:0	.	UTR5	Nav2	GeneDetail.refGene=NM_001111016:c.-117C>A	.	#N/A
7	50230062	C	T	PASS	DP=26;ECNT=1;NLOD=4.21;N_ART_LOD=-1.176e+00;POP_AF=3.125e-05;P_GERMLINE=-2.420e+00;TLOD=13.15;ANNOVAR_DATE=2017-06-01;Func.refGene=intronic;Gene.refGene=Nell1;GeneDetail.refGene=.;ExonicFunc.refGene=.;AAChange.refGene=.;pLi.refGene=.;pRec.refGene=.;pNull.refGene=.;Gene_full_name.refGene=.;Function_description.refGene=.;Disease_description.refGene=.;Tissue_specificity(Uniprot).refGene=.;Expression…	GT:AD:AF:F1R2:F2R1:MBQ:MFRL:MMQ:MPOS:SA_MAP_AF:SA_POST_PROB	.	0/1:7,4:0.392:3,1:4,3:37:208,225:60:20:0.00,0.364,0.364:0.026,0.025,0.949	0/0:14,0:9.515e-05:4,0:10,0:0:212,0:0:0	.	intronic	Nell1		.	#N/A
7	89786308	C	G	PASS	DP=35;ECNT=1;NLOD=4.82;N_ART_LOD=-1.241e+00;POP_AF=3.125e-05;P_GERMLINE=-3.021e+00;TLOD=18.71;ANNOVAR_DATE=2017-06-01;Func.refGene=intronic;Gene.refGene=Me3;GeneDetail.refGene=.;ExonicFunc.refGene=.;AAChange.refGene=.;pLi.refGene=.;pRec.refGene=.;pNull.refGene=.;Gene_full_name.refGene=.;Function_description.refGene=.;Disease_description.refGene=.;Tissue_specificity(Uniprot).refGene=.;Expression(e…	GT:AD:AF:F1R2:F2R1:MBQ:MFRL:MMQ:MPOS:SA_MAP_AF:SA_POST_PROB	.	0/1:12,6:0.333:3,2:9,4:37:214,236:60:16:0.00,0.333,0.333:0.026,0.025,0.949	0/0:16,0:0.029:7,0:9,0:0:241,0:0:0	.	intronic	Me3		.	#N/A
7	90226521	C	A	PASS	DP=25;ECNT=1;NLOD=3.61;N_ART_LOD=-1.165e+00;POP_AF=3.125e-05;P_GERMLINE=-2.516e+00;TLOD=5.40;ANNOVAR_DATE=2017-06-01;Func.refGene=intronic;Gene.refGene=Ccdc83;GeneDetail.refGene=.;ExonicFunc.refGene=.;AAChange.refGene=.;pLi.refGene=.;pRec.refGene=.;pNull.refGene=.;Gene_full_name.refGene=.;Function_description.refGene=.;Disease_description.refGene=.;Tissue_specificity(Uniprot).refGene=.;Expression…	GT:AD:AF:F1R2:F2R1:MBQ:MFRL:MMQ:MPOS:SA_MAP_AF:SA_POST_PROB	.	0/1:7,2:0.222:2,2:5,0:35:183,148:60:9:0.00,0.222,0.222:0.022,0.025,0.953	0/0:12,0:0.125:6,0:6,0:0:190,0:0:0	.	intronic	Ccdc83		.	#N/A
7	92861373	C	A	PASS	DP=188;ECNT=1;NLOD=28.25;N_ART_LOD=-1.985e+00;POP_AF=3.125e-05;P_GERMLINE=-2.704e+01;TLOD=5.54;ANNOVAR_DATE=2017-06-01;Func.refGene=intronic;Gene.refGene=Ddias;GeneDetail.refGene=.;ExonicFunc.refGene=.;AAChange.refGene=.;pLi.refGene=.;pRec.refGene=.;pNull.refGene=.;Gene_full_name.refGene=.;Function_description.refGene=.;Disease_description.refGene=.;Tissue_specificity(Uniprot).refGene=.;Expressio…	GT:AD:AF:F1R2:F2R1:MBQ:MFRL:MMQ:MPOS:SA_MAP_AF:SA_POST_PROB	.	0/1:85,3:0.045:38,0:47,3:37:165,216:60:20:0.00,0.030,0.034:0.029,3.320e-03,0.967	0/0:94,0:0.022:40,0:54,0:0:156,0:0:0	.	intronic	Ddias		.	#N/A
7	97040438	C	A	PASS	DP=22;ECNT=1;NLOD=3.31;N_ART_LOD=-1.094e+00;POP_AF=3.125e-05;P_GERMLINE=-1.946e+00;TLOD=5.78;ANNOVAR_DATE=2017-06-01;Func.refGene=intronic;Gene.refGene=Nars2;GeneDetail.refGene=.;ExonicFunc.refGene=.;AAChange.refGene=.;pLi.refGene=.;pRec.refGene=.;pNull.refGene=.;Gene_full_name.refGene=.;Function_description.refGene=.;Disease_description.refGene=.;Tissue_specificity(Uniprot).refGene=.;Expression(…	GT:AD:AF:F1R2:F2R1:MBQ:MFRL:MMQ:MPOS:SA_MAP_AF:SA_POST_PROB	.	0/1:7,2:0.250:3,0:4,2:37:196,252:60:20:0.222,0.00,0.222:0.025,0.022,0.953	0/0:11,0:0.042:5,0:6,0:0:227,0:0:0	.	intronic	Nars2		.	#N/A
7	101277064	C	A	PASS	DP=24;ECNT=1;NLOD=3.61;N_ART_LOD=-1.114e+00;POP_AF=3.125e-05;P_GERMLINE=-2.424e+00;TLOD=5.52;ANNOVAR_DATE=2017-06-01;Func.refGene=intronic;Gene.refGene=Fchsd2;GeneDetail.refGene=.;ExonicFunc.refGene=.;AAChange.refGene=.;pLi.refGene=.;pRec.refGene=.;pNull.refGene=.;Gene_full_name.refGene=.;Function_description.refGene=.;Disease_description.refGene=.;Tissue_specificity(Uniprot).refGene=.;Expression…	GT:AD:AF:F1R2:F2R1:MBQ:MFRL:MMQ:MPOS:SA_MAP_AF:SA_POST_PROB	.	0/1:9,2:0.208:3,0:6,2:37:205,165:60:20:0.182,0.00,0.182:0.025,0.020,0.954	0/0:12,0:6.654e-05:5,0:7,0:0:222,0:0:0	.	intronic	Fchsd2		.	#N/A
7	102564081	C	A	PASS	DP=135;ECNT=1;NLOD=20.29;N_ART_LOD=-1.837e+00;POP_AF=3.125e-05;P_GERMLINE=-1.878e+01;TLOD=6.04;ANNOVAR_DATE=2017-06-01;Func.refGene=exonic;Gene.refGene=Trim21;GeneDetail.refGene=.;ExonicFunc.refGene=synonymous_SNV;AAChange.refGene=Trim21:NM_001082552:exon2:c.G9T:p.L3L,Trim21:NM_009277:exon3:c.G9T:p.L3L;pLi.refGene=.;pRec.refGene=.;pNull.refGene=.;Gene_full_name.refGene=.;Function_description.refG…	GT:AD:AF:F1R2:F2R1:MBQ:MFRL:MMQ:MPOS:SA_MAP_AF:SA_POST_PROB	.	0/1:63,3:0.051:24,0:39,3:37:166,177:60:35:0.051,0.00,0.045:4.940e-03,0.025,0.970	0/0:68,0:5.007e-03:36,0:32,0:0:167,0:0:0	synonymous_SNV	exonic	Trim21		Trim21:NM_001082552:exon2:c.G9T:p.L3L,Trim21:NM_009277:exon3:c.G9T:p.L3L	#N/A
7	103041433	G	T	PASS	DP=176;ECNT=1;NLOD=29.66;N_ART_LOD=-2.005e+00;POP_AF=3.125e-05;P_GERMLINE=-2.823e+01;TLOD=5.89;ANNOVAR_DATE=2017-06-01;Func.refGene=upstream;Gene.refGene=Olfr582;GeneDetail.refGene=dist\x3d48;ExonicFunc.refGene=.;AAChange.refGene=.;pLi.refGene=.;pRec.refGene=.;pNull.refGene=.;Gene_full_name.refGene=.;Function_description.refGene=.;Disease_description.refGene=.;Tissue_specificity(Uniprot).refGene=…	GT:AD:AF:F1R2:F2R1:MBQ:MFRL:MMQ:MPOS:SA_MAP_AF:SA_POST_PROB	.	0/1:69,3:0.054:21,3:48,0:37:163,169:60:20:0.00,0.040,0.042:0.012,8.145e-03,0.980	0/0:99,0:0.018:36,0:63,0:0:163,0:0:0	.	upstream	Olfr582	GeneDetail.refGene=dist\x3d48	.	#N/A
7	105754388	C	A	PASS	DP=26;ECNT=1;NLOD=3.31;N_ART_LOD=-1.108e+00;POP_AF=3.125e-05;P_GERMLINE=-2.210e+00;TLOD=5.41;ANNOVAR_DATE=2017-06-01;Func.refGene=exonic;Gene.refGene=Dchs1;GeneDetail.refGene=.;ExonicFunc.refGene=synonymous_SNV;AAChange.refGene=Dchs1:NM_001162943:exon21:c.G8946T:p.L2982L;pLi.refGene=.;pRec.refGene=.;pNull.refGene=.;Gene_full_name.refGene=.;Function_description.refGene=.;Disease_description.refGen…	GT:AD:AF:F1R2:F2R1:MBQ:MFRL:MMQ:MPOS:SA_MAP_AF:SA_POST_PROB	.	0/1:10,2:0.193:4,2:6,0:37:205,136:60:9:0.00,0.172,0.167:0.032,0.015,0.953	0/0:11,0:0.077:6,0:5,0:0:167,0:0:0	synonymous_SNV	exonic	Dchs1		Dchs1:NM_001162943:exon21:c.G8946T:p.L2982L	#N/A
7	126370668	C	A	PASS	DP=21;ECNT=1;NLOD=3.01;N_ART_LOD=-1.041e+00;POP_AF=3.125e-05;P_GERMLINE=-1.814e+00;TLOD=5.53;ANNOVAR_DATE=2017-06-01;Func.refGene=intronic;Gene.refGene=Spns1;GeneDetail.refGene=.;ExonicFunc.refGene=.;AAChange.refGene=.;pLi.refGene=.;pRec.refGene=.;pNull.refGene=.;Gene_full_name.refGene=.;Function_description.refGene=.;Disease_description.refGene=.;Tissue_specificity(Uniprot).refGene=.;Expression(…	GT:AD:AF:F1R2:F2R1:MBQ:MFRL:MMQ:MPOS:SA_MAP_AF:SA_POST_PROB	.	0/1:9,2:0.182:3,0:6,2:37:167,121:60:5:0.182,0.00,0.182:0.010,0.078,0.912	0/0:10,0:7.662e-05:4,0:6,0:0:202,0:0:0	.	intronic	Spns1		.	#N/A
7	126448476	C	A	PASS	DP=24;ECNT=1;NLOD=3.91;N_ART_LOD=-1.146e+00;POP_AF=3.125e-05;P_GERMLINE=-2.710e+00;TLOD=5.53;ANNOVAR_DATE=2017-06-01;Func.refGene=intronic;Gene.refGene=Atp2a1;GeneDetail.refGene=.;ExonicFunc.refGene=.;AAChange.refGene=.;pLi.refGene=.;pRec.refGene=.;pNull.refGene=.;Gene_full_name.refGene=.;Function_description.refGene=.;Disease_description.refGene=.;Tissue_specificity(Uniprot).refGene=.;Expression…	GT:AD:AF:F1R2:F2R1:MBQ:MFRL:MMQ:MPOS:SA_MAP_AF:SA_POST_PROB	.	0/1:9,2:0.182:5,0:4,2:37:165,238:60:20:0.00,0.182,0.182:0.023,0.022,0.956	0/0:13,0:1.975e-04:5,0:8,0:0:202,0:0:0	.	intronic	Atp2a1		.	#N/A
7	126448918	C	A	PASS	DP=36;ECNT=1;NLOD=5.02;N_ART_LOD=-1.262e+00;POP_AF=3.125e-05;P_GERMLINE=-3.942e+00;TLOD=5.38;ANNOVAR_DATE=2017-06-01;Func.refGene=intronic;Gene.refGene=Atp2a1;GeneDetail.refGene=.;ExonicFunc.refGene=.;AAChange.refGene=.;pLi.refGene=.;pRec.refGene=.;pNull.refGene=.;Gene_full_name.refGene=.;Function_description.refGene=.;Disease_description.refGene=.;Tissue_specificity(Uniprot).refGene=.;Expression…	GT:AD:AF:F1R2:F2R1:MBQ:MFRL:MMQ:MPOS:SA_MAP_AF:SA_POST_PROB	0/1:14,3:0.189:6,3:8,0:37:180,216:60:20:0.172,0.00,0.176:0.015,0.032,0.953	.	0/0:17,0:0.039:11,0:6,0:0:178,0:0:0	.	intronic	Atp2a1	.	.	#N/A
7	128709169	C	A	PASS	DP=144;ECNT=1;NLOD=20.17;N_ART_LOD=-1.846e+00;POP_AF=3.125e-05;P_GERMLINE=-1.889e+01;TLOD=5.63;ANNOVAR_DATE=2017-06-01;Func.refGene=exonic;Gene.refGene=Mcmbp;GeneDetail.refGene=.;ExonicFunc.refGene=nonsynonymous_SNV;AAChange.refGene=Mcmbp:NM_145955:exon10:c.G1043T:p.R348I;pLi.refGene=.;pRec.refGene=.;pNull.refGene=.;Gene_full_name.refGene=.;Function_description.refGene=.;Disease_description.refGe…	GT:AD:AF:F1R2:F2R1:MBQ:MFRL:MMQ:MPOS:SA_MAP_AF:SA_POST_PROB	.	0/1:63,3:0.085:25,0:38,3:37:172,163:60:20:0.051,0.00,0.045:3.852e-03,0.045,0.952	0/0:67,0:0.035:29,0:38,0:0:178,0:0:0	nonsynonymous_SNV	exonic	Mcmbp		Mcmbp:NM_145955:exon10:c.G1043T:p.R348I	#N/A
7	131384023	G	T	PASS	DP=163;ECNT=1;NLOD=22.18;N_ART_LOD=-1.887e+00;POP_AF=3.125e-05;P_GERMLINE=-2.089e+01;TLOD=5.66;ANNOVAR_DATE=2017-06-01;Func.refGene=intronic;Gene.refGene=Pstk;GeneDetail.refGene=.;ExonicFunc.refGene=.;AAChange.refGene=.;pLi.refGene=.;pRec.refGene=.;pNull.refGene=.;Gene_full_name.refGene=.;Function_description.refGene=.;Disease_description.refGene=.;Tissue_specificity(Uniprot).refGene=.;Expression…	GT:AD:AF:F1R2:F2R1:MBQ:MFRL:MMQ:MPOS:SA_MAP_AF:SA_POST_PROB	.	0/1:79,3:0.048:28,3:51,0:37:166,114:60:20:0.020,0.030,0.037:0.027,3.514e-03,0.970	0/0:74,0:0.034:35,0:39,0:0:167,0:0:0	.	intronic	Pstk		.	#N/A
7	135678282	C	A	PASS	DP=169;ECNT=1;NLOD=23.69;N_ART_LOD=-1.914e+00;POP_AF=3.125e-05;P_GERMLINE=-2.235e+01;TLOD=5.73;ANNOVAR_DATE=2017-06-01;Func.refGene=exonic;Gene.refGene=Ptpre;GeneDetail.refGene=.;ExonicFunc.refGene=synonymous_SNV;AAChange.refGene=Ptpre:NM_001316681:exon15:c.C1503A:p.T501T,Ptpre:NM_001316678:exon17:c.C1734A:p.T578T,Ptpre:NM_001316679:exon17:c.C1674A:p.T558T,Ptpre:NM_001316680:exon18:c.C1713A:p.T57…	GT:AD:AF:F1R2:F2R1:MBQ:MFRL:MMQ:MPOS:SA_MAP_AF:SA_POST_PROB	.	0/1:76,3:0.077:32,1:44,2:37:156,158:60:41:0.030,0.020,0.038:6.544e-03,8.920e-03,0.985	0/0:79,0:0.032:33,0:46,0:0:172,0:0:0	synonymous_SNV	exonic	Ptpre		Ptpre:NM_001316681:exon15:c.C1503A:p.T501T,Ptpre:NM_001316678:exon17:c.C1734A:p.T578T,Ptpre:NM_001316679:exon17:c.C1674A:p.T558T,Ptpre:NM_001316680:exon18:c.C1713A:p.T571T,Ptpre:NM_011212:exon18:c.C1674A:p.T558T	#N/A
7	135692992	T	TG	PASS	DP=30;ECNT=1;NLOD=3.62;N_ART_LOD=-1.154e+00;POP_AF=3.125e-05;P_GERMLINE=-1.827e+00;RPA=2,3;RU=G;STR;TLOD=13.14;ANNOVAR_DATE=2017-06-01;Func.refGene=intronic;Gene.refGene=Mki67;GeneDetail.refGene=.;ExonicFunc.refGene=.;AAChange.refGene=.;pLi.refGene=.;pRec.refGene=.;pNull.refGene=.;Gene_full_name.refGene=.;Function_description.refGene=.;Disease_description.refGene=.;Tissue_specificity(Uniprot).ref…	GT:AD:AF:F1R2:F2R1:MBQ:MFRL:MMQ:MPOS:SA_MAP_AF:SA_POST_PROB	.	0/1:10,5:0.333:6,2:4,3:37:187,165:60:18:0.00,0.333,0.333:0.026,0.025,0.949	0/0:12,0:0.100:6,0:6,0:0:261,0:0:0	.	intronic	Mki67		.	#N/A
7	140861706	C	A	PASS	DP=24;ECNT=1;NLOD=3.31;N_ART_LOD=-1.079e+00;POP_AF=3.125e-05;P_GERMLINE=-2.136e+00;TLOD=5.50;ANNOVAR_DATE=2017-06-01;Func.refGene=intronic;Gene.refGene=Ric8a;GeneDetail.refGene=.;ExonicFunc.refGene=.;AAChange.refGene=.;pLi.refGene=.;pRec.refGene=.;pNull.refGene=.;Gene_full_name.refGene=.;Function_description.refGene=.;Disease_description.refGene=.;Tissue_specificity(Uniprot).refGene=.;Expression(…	GT:AD:AF:F1R2:F2R1:MBQ:MFRL:MMQ:MPOS:SA_MAP_AF:SA_POST_PROB	.	0/1:9,2:0.231:4,2:5,0:37:223,180:60:18:0.00,0.182,0.182:0.023,0.022,0.956	0/0:11,0:1.253e-04:3,0:8,0:0:218,0:0:0	.	intronic	Ric8a		.	#N/A
8	3185184	C	A	PASS	DP=27;ECNT=1;NLOD=3.61;N_ART_LOD=-1.114e+00;POP_AF=3.125e-05;P_GERMLINE=-2.597e+00;TLOD=5.30;ANNOVAR_DATE=2017-06-01;Func.refGene=intronic;Gene.refGene=Insr;GeneDetail.refGene=.;ExonicFunc.refGene=.;AAChange.refGene=.;pLi.refGene=.;pRec.refGene=.;pNull.refGene=.;Gene_full_name.refGene=.;Function_description.refGene=.;Disease_description.refGene=.;Tissue_specificity(Uniprot).refGene=.;Expression(e…	GT:AD:AF:F1R2:F2R1:MBQ:MFRL:MMQ:MPOS:SA_MAP_AF:SA_POST_PROB	.	0/1:11,2:0.207:5,2:6,0:37:188,148:60:20:0.152,0.00,0.154:0.022,0.021,0.957	0/0:12,0:1.059e-04:5,0:7,0:0:167,0:0:0	.	intronic	Insr		.	#N/A
8	14027974	C	A	PASS	DP=26;ECNT=1;NLOD=4.21;N_ART_LOD=-1.176e+00;POP_AF=3.125e-05;P_GERMLINE=-3.099e+00;TLOD=5.42;ANNOVAR_DATE=2017-06-01;Func.refGene=UTR3;Gene.refGene=Erich1;GeneDetail.refGene=NM_001034862:c.*106G>T;ExonicFunc.refGene=.;AAChange.refGene=.;pLi.refGene=.;pRec.refGene=.;pNull.refGene=.;Gene_full_name.refGene=.;Function_description.refGene=.;Disease_description.refGene=.;Tissue_specificity(Uniprot).ref…	GT:AD:AF:F1R2:F2R1:MBQ:MFRL:MMQ:MPOS:SA_MAP_AF:SA_POST_PROB	.	0/1:10,2:0.167:4,2:6,0:37:230,209:47:20:0.00,0.172,0.167:0.020,0.025,0.955	0/0:14,0:8.091e-05:8,0:6,0:0:211,0:0:0	.	UTR3	Erich1	GeneDetail.refGene=NM_001034862:c.*106G>T	.	#N/A
8	14726886	G	T	PASS	DP=24;ECNT=1;NLOD=3.61;N_ART_LOD=-1.114e+00;POP_AF=3.125e-05;P_GERMLINE=-2.489e+00;TLOD=5.43;ANNOVAR_DATE=2017-06-01;Func.refGene=intronic;Gene.refGene=Dlgap2;GeneDetail.refGene=.;ExonicFunc.refGene=.;AAChange.refGene=.;pLi.refGene=.;pRec.refGene=.;pNull.refGene=.;Gene_full_name.refGene=.;Function_description.refGene=.;Disease_description.refGene=.;Tissue_specificity(Uniprot).refGene=.;Expression…	GT:AD:AF:F1R2:F2R1:MBQ:MFRL:MMQ:MPOS:SA_MAP_AF:SA_POST_PROB	.	0/1:10,2:0.175:5,2:5,0:37:220,141:60:19:0.00,0.172,0.167:0.020,0.025,0.955	0/0:12,0:8.153e-05:6,0:6,0:0:182,0:0:0	.	intronic	Dlgap2		.	#N/A
8	16242013	C	A	PASS	DP=102;ECNT=1;NLOD=15.05;N_ART_LOD=-1.715e+00;POP_AF=3.125e-05;P_GERMLINE=-1.336e+01;TLOD=6.56;ANNOVAR_DATE=2017-06-01;Func.refGene=intronic;Gene.refGene=Csmd1;GeneDetail.refGene=.;ExonicFunc.refGene=.;AAChange.refGene=.;pLi.refGene=.;pRec.refGene=.;pNull.refGene=.;Gene_full_name.refGene=.;Function_description.refGene=.;Disease_description.refGene=.;Tissue_specificity(Uniprot).refGene=.;Expressio…	GT:AD:AF:F1R2:F2R1:MBQ:MFRL:MMQ:MPOS:SA_MAP_AF:SA_POST_PROB	.	0/1:46,3:0.070:17,0:29,3:37:165,201:60:20:0.00,0.061,0.061:0.016,0.010,0.974	0/0:50,0:0.019:18,0:32,0:0:170,0:0:0	.	intronic	Csmd1		.	#N/A
8	21461068	A	G	PASS	DP=43;ECNT=1;NLOD=5.42;N_ART_LOD=-1.279e+00;POP_AF=3.125e-05;P_GERMLINE=-3.622e+00;TLOD=34.96;ANNOVAR_DATE=2017-06-01;Func.refGene=intergenic;Gene.refGene=Gm7849\x3bDefa20;GeneDetail.refGene=dist\x3d4551\x3bdist\x3d48190;ExonicFunc.refGene=.;AAChange.refGene=.;pLi.refGene=.;pRec.refGene=.;pNull.refGene=.;Gene_full_name.refGene=.;Function_description.refGene=.;Disease_description.refGene=.;Tissue_…	GT:AD:AF:F1R2:F2R1:MBQ:MFRL:MMQ:MPOS:SA_MAP_AF:SA_POST_PROB	0/1:13,11:0.456:5,9:8,2:37:159,197:40:20:0.434,0.434,0.458:0.017,0.036,0.947	.	0/0:18,0:9.820e-05:10,0:8,0:0:199,0:0:0	.	intergenic	Gm7849\x3bDefa20	dist\x3d4551\x3bdist\x3d48190	.	yes (a)
8	22014779	T	C	PASS	DP=33;ECNT=1;NLOD=5.67;N_ART_LOD=-1.318e+00;POP_AF=3.125e-05;P_GERMLINE=-4.558e+00;TLOD=5.42;ANNOVAR_DATE=2017-06-01;Func.refGene=intronic;Gene.refGene=Atp7b;GeneDetail.refGene=.;ExonicFunc.refGene=.;AAChange.refGene=.;pLi.refGene=.;pRec.refGene=.;pNull.refGene=.;Gene_full_name.refGene=.;Function_description.refGene=.;Disease_description.refGene=.;Tissue_specificity(Uniprot).refGene=.;Expression(…	GT:AD:AF:F1R2:F2R1:MBQ:MFRL:MMQ:MPOS:SA_MAP_AF:SA_POST_PROB	.	0/1:10,2:0.167:3,2:7,0:37:197,184:60:20:0.172,0.00,0.167:0.025,0.020,0.955	0/0:19,0:0.053:9,0:10,0:0:183,0:0:0	.	intronic	Atp7b		.	#N/A
8	22577590	G	A	PASS	DP=124;ECNT=1;NLOD=19.77;N_ART_LOD=-1.831e+00;POP_AF=3.125e-05;P_GERMLINE=-1.798e+01;TLOD=63.14;ANNOVAR_DATE=2017-06-01;Func.refGene=exonic;Gene.refGene=Vdac3;GeneDetail.refGene=.;ExonicFunc.refGene=nonsynonymous_SNV;AAChange.refGene=Vdac3:NM_001198998:exon9:c.C776T:p.T259I,Vdac3:NM_011696:exon9:c.C773T:p.T258I;pLi.refGene=.;pRec.refGene=.;pNull.refGene=.;Gene_full_name.refGene=.;Function_descrip…	GT:AD:AF:F1R2:F2R1:MBQ:MFRL:MMQ:MPOS:SA_MAP_AF:SA_POST_PROB	.	0/1:34,20:0.375:13,10:21,10:37:185,180:60:20:0.354,0.343,0.370:0.030,0.014,0.955	0/0:66,0:0.018:33,0:33,0:0:181,0:0:0	nonsynonymous_SNV	exonic	Vdac3		Vdac3:NM_001198998:exon9:c.C776T:p.T259I,Vdac3:NM_011696:exon9:c.C773T:p.T258I	yes (a)
8	27473398	C	A	PASS	DP=21;ECNT=1;NLOD=3.31;N_ART_LOD=-1.094e+00;POP_AF=3.125e-05;P_GERMLINE=-1.934e+00;TLOD=5.80;ANNOVAR_DATE=2017-06-01;Func.refGene=intronic;Gene.refGene=Poteg;GeneDetail.refGene=.;ExonicFunc.refGene=.;AAChange.refGene=.;pLi.refGene=.;pRec.refGene=.;pNull.refGene=.;Gene_full_name.refGene=.;Function_description.refGene=.;Disease_description.refGene=.;Tissue_specificity(Uniprot).refGene=.;Expression(…	GT:AD:AF:F1R2:F2R1:MBQ:MFRL:MMQ:MPOS:SA_MAP_AF:SA_POST_PROB	.	0/1:7,2:0.222:5,2:2,0:37:201,179:60:20:0.00,0.222,0.222:0.025,0.022,0.953	0/0:11,0:0.042:2,0:9,0:0:246,0:0:0	.	intronic	Poteg		.	#N/A
8	39624414	C	A	PASS	DP=31;ECNT=1;NLOD=4.63;N_ART_LOD=-1.234e+00;POP_AF=3.125e-05;P_GERMLINE=-3.575e+00;TLOD=5.35;ANNOVAR_DATE=2017-06-01;Func.refGene=ncRNA_intronic;Gene.refGene=Mir669e;GeneDetail.refGene=.;ExonicFunc.refGene=.;AAChange.refGene=.;pLi.refGene=.;pRec.refGene=.;pNull.refGene=.;Gene_full_name.refGene=.;Function_description.refGene=.;Disease_description.refGene=.;Tissue_specificity(Uniprot).refGene=.;Exp…	GT:AD:AF:F1R2:F2R1:MBQ:MFRL:MMQ:MPOS:SA_MAP_AF:SA_POST_PROB	.	0/1:10,2:0.204:6,0:4,2:37:201,283:60:14:0.172,0.00,0.167:0.025,0.020,0.955	0/0:15,0:0.050:3,0:12,0:0:210,0:0:0	.	ncRNA_intronic	Mir669e		.	#N/A
8	41657504	A	AT	PASS	DP=32;ECNT=1;NLOD=5.71;N_ART_LOD=-1.310e+00;POP_AF=3.125e-05;P_GERMLINE=-3.921e+00;RPA=9,10;RU=T;STR;TLOD=7.82;ANNOVAR_DATE=2017-06-01;Func.refGene=intergenic;Gene.refGene=Frg1\x3b2810404M03Rik;GeneDetail.refGene=dist\x3d240386\x3bdist\x3d169763;ExonicFunc.refGene=.;AAChange.refGene=.;pLi.refGene=.;pRec.refGene=.;pNull.refGene=.;Gene_full_name.refGene=.;Function_description.refGene=.;Disease_desc…	GT:AD:AF:F1R2:F2R1:MBQ:MFRL:MMQ:MPOS:SA_MAP_AF:SA_POST_PROB	.	0/1:7,4:0.375:2,4:5,0:35:180,182:60:34:0.323,0.343,0.364:0.019,0.032,0.949	0/0:19,0:0.026:7,0:12,0:0:202,0:0:0	.	intergenic	Frg1\x3b2810404M03Rik	GeneDetail.refGene=dist\x3d240386\x3bdist\x3d169763	.	#N/A
8	47192993	C	A	PASS	DP=106;ECNT=1;NLOD=16.42;N_ART_LOD=-1.750e+00;POP_AF=3.125e-05;P_GERMLINE=-1.471e+01;TLOD=6.63;ANNOVAR_DATE=2017-06-01;Func.refGene=exonic;Gene.refGene=Stox2;GeneDetail.refGene=.;ExonicFunc.refGene=synonymous_SNV;AAChange.refGene=Stox2:NM_001114311:exon3:c.G1431T:p.R477R,Stox2:NM_001286376:exon3:c.G1431T:p.R477R,Stox2:NM_175162:exon3:c.G1245T:p.R415R;pLi.refGene=.;pRec.refGene=.;pNull.refGene=.;G…	GT:AD:AF:F1R2:F2R1:MBQ:MFRL:MMQ:MPOS:SA_MAP_AF:SA_POST_PROB	.	0/1:44,3:0.092:15,0:29,3:37:175,279:60:20:0.061,0.00,0.064:5.573e-03,0.041,0.953	0/0:55,0:0.014:24,0:31,0:0:190,0:0:0	synonymous_SNV	exonic	Stox2		Stox2:NM_001114311:exon3:c.G1431T:p.R477R,Stox2:NM_001286376:exon3:c.G1431T:p.R477R,Stox2:NM_175162:exon3:c.G1245T:p.R415R	#N/A
8	58427612	GA	G	PASS	DP=59;ECNT=1;NLOD=10.22;N_ART_LOD=-1.554e+00;POP_AF=3.125e-05;P_GERMLINE=-8.424e+00;RPA=7,6;RU=A;STR;TLOD=21.27;ANNOVAR_DATE=2017-06-01;Func.refGene=intronic;Gene.refGene=Galntl6;GeneDetail.refGene=.;ExonicFunc.refGene=.;AAChange.refGene=.;pLi.refGene=.;pRec.refGene=.;pNull.refGene=.;Gene_full_name.refGene=.;Function_description.refGene=.;Disease_description.refGene=.;Tissue_specificity(Uniprot).…	GT:AD:AF:F1R2:F2R1:MBQ:MFRL:MMQ:MPOS:SA_MAP_AF:SA_POST_PROB	.	0/1:11,9:0.457:6,3:5,6:37:178,167:60:20:0.00,0.455,0.450:0.033,0.021,0.945	0/0:34,0:0.029:20,0:14,0:0:174,0:0:0	.	intronic	Galntl6		.	#N/A
8	66512982	C	A	PASS	DP=181;ECNT=1;NLOD=27.69;N_ART_LOD=-1.978e+00;POP_AF=3.125e-05;P_GERMLINE=-2.638e+01;TLOD=5.68;ANNOVAR_DATE=2017-06-01;Func.refGene=exonic;Gene.refGene=Tktl2;GeneDetail.refGene=.;ExonicFunc.refGene=nonsynonymous_SNV;AAChange.refGene=Tktl2:NM_001271574:exon1:c.C1191A:p.F397L,Tktl2:NM_028927:exon1:c.C1191A:p.F397L;pLi.refGene=.;pRec.refGene=.;pNull.refGene=.;Gene_full_name.refGene=.;Function_descri…	GT:AD:AF:F1R2:F2R1:MBQ:MFRL:MMQ:MPOS:SA_MAP_AF:SA_POST_PROB	.	0/1:78,3:0.055:30,0:48,3:37:161,125:60:18:0.00,0.040,0.037:0.036,3.372e-03,0.961	0/0:92,0:0.026:44,0:48,0:0:187,0:0:0	nonsynonymous_SNV	exonic	Tktl2		Tktl2:NM_001271574:exon1:c.C1191A:p.F397L,Tktl2:NM_028927:exon1:c.C1191A:p.F397L	#N/A
8	70088205	C	A	PASS	DP=25;ECNT=1;NLOD=4.17;N_ART_LOD=-1.174e+00;POP_AF=3.125e-05;P_GERMLINE=-2.374e+00;TLOD=9.23;ANNOVAR_DATE=2017-06-01;Func.refGene=exonic;Gene.refGene=Hapln4;GeneDetail.refGene=.;ExonicFunc.refGene=nonsynonymous_SNV;AAChange.refGene=Hapln4:NM_177900:exon5:c.C887A:p.A296D;pLi.refGene=.;pRec.refGene=.;pNull.refGene=.;Gene_full_name.refGene=.;Function_description.refGene=.;Disease_description.refGene…	GT:AD:AF:F1R2:F2R1:MBQ:MFRL:MMQ:MPOS:SA_MAP_AF:SA_POST_PROB	0/1:8,3:0.273:5,0:3,3:37:193,178:60:20:0.273,0.00,0.273:0.012,0.072,0.916	.	0/0:14,0:7.303e-03:6,0:8,0:0:172,0:0:0	nonsynonymous_SNV	exonic	Hapln4	.	Hapln4:NM_177900:exon5:c.C887A:p.A296D	#N/A
8	70913303	C	A	PASS	DP=26;ECNT=1;NLOD=3.61;N_ART_LOD=-1.141e+00;POP_AF=3.125e-05;P_GERMLINE=-2.498e+00;TLOD=5.42;ANNOVAR_DATE=2017-06-01;Func.refGene=exonic;Gene.refGene=Map1s;GeneDetail.refGene=.;ExonicFunc.refGene=nonsynonymous_SNV;AAChange.refGene=Map1s:NM_173013:exon5:c.C851A:p.T284N;pLi.refGene=.;pRec.refGene=.;pNull.refGene=.;Gene_full_name.refGene=.;Function_description.refGene=.;Disease_description.refGene=.…	GT:AD:AF:F1R2:F2R1:MBQ:MFRL:MMQ:MPOS:SA_MAP_AF:SA_POST_PROB	.	0/1:10,2:0.167:5,2:5,0:37:180,287:60:20:0.172,0.00,0.167:0.015,0.032,0.953	0/0:12,0:0.072:5,0:7,0:0:248,0:0:0	nonsynonymous_SNV	exonic	Map1s		Map1s:NM_173013:exon5:c.C851A:p.T284N	#N/A
8	77558960	C	G	PASS	DP=128;ECNT=1;NLOD=19.17;N_ART_LOD=-1.823e+00;POP_AF=3.125e-05;P_GERMLINE=-1.738e+01;TLOD=36.58;ANNOVAR_DATE=2017-06-01;Func.refGene=exonic;Gene.refGene=Prmt9;GeneDetail.refGene=.;ExonicFunc.refGene=nonsynonymous_SNV;AAChange.refGene=Prmt9:NM_001081240:exon3:c.C420G:p.N140K;pLi.refGene=.;pRec.refGene=.;pNull.refGene=.;Gene_full_name.refGene=.;Function_description.refGene=.;Disease_description.ref…	GT:AD:AF:F1R2:F2R1:MBQ:MFRL:MMQ:MPOS:SA_MAP_AF:SA_POST_PROB	.	0/1:45,13:0.237:16,3:29,10:37:172,163:60:20:0.212,0.192,0.224:0.011,0.026,0.963	0/0:64,0:0.032:27,0:37,0:0:172,0:0:0	nonsynonymous_SNV	exonic	Prmt9		Prmt9:NM_001081240:exon3:c.C420G:p.N140K	yes (a)
8	104210871	G	T	PASS	DP=129;ECNT=1;NLOD=20.07;N_ART_LOD=-1.845e+00;POP_AF=3.125e-05;P_GERMLINE=-1.828e+01;TLOD=71.09;ANNOVAR_DATE=2017-06-01;Func.refGene=intronic;Gene.refGene=Bean1;GeneDetail.refGene=.;ExonicFunc.refGene=.;AAChange.refGene=.;pLi.refGene=.;pRec.refGene=.;pNull.refGene=.;Gene_full_name.refGene=.;Function_description.refGene=.;Disease_description.refGene=.;Tissue_specificity(Uniprot).refGene=.;Expressi…	GT:AD:AF:F1R2:F2R1:MBQ:MFRL:MMQ:MPOS:SA_MAP_AF:SA_POST_PROB	0/1:34,21:0.390:20,11:14,10:37:188,166:60:25:0.333,0.374,0.382:0.028,0.016,0.956	.	0/0:67,0:0.038:41,0:26,0:0:170,0:0:0	.	intronic	Bean1	.	.	yes (a)
8	111294235	C	A	PASS	DP=27;ECNT=1;NLOD=5.37;N_ART_LOD=-1.277e+00;POP_AF=3.125e-05;P_GERMLINE=-3.990e+00;TLOD=5.80;ANNOVAR_DATE=2017-06-01;Func.refGene=intronic;Gene.refGene=Rfwd3;GeneDetail.refGene=.;ExonicFunc.refGene=.;AAChange.refGene=.;pLi.refGene=.;pRec.refGene=.;pNull.refGene=.;Gene_full_name.refGene=.;Function_description.refGene=.;Disease_description.refGene=.;Tissue_specificity(Uniprot).refGene=.;Expression(…	GT:AD:AF:F1R2:F2R1:MBQ:MFRL:MMQ:MPOS:SA_MAP_AF:SA_POST_PROB	.	0/1:7,2:0.222:3,0:4,2:37:205,143:60:35:0.00,0.222,0.222:0.050,0.013,0.937	0/0:18,0:5.661e-03:11,0:7,0:0:214,0:0:0	.	intronic	Rfwd3		.	#N/A
8	111714171	C	A	PASS	DP=27;ECNT=1;NLOD=4.21;N_ART_LOD=-1.176e+00;POP_AF=3.125e-05;P_GERMLINE=-3.111e+00;TLOD=5.41;ANNOVAR_DATE=2017-06-01;Func.refGene=exonic;Gene.refGene=Bcar1;GeneDetail.refGene=.;ExonicFunc.refGene=nonsynonymous_SNV;AAChange.refGene=Bcar1:NM_001198839:exon5:c.G1190T:p.R397L,Bcar1:NM_009954:exon5:c.G1190T:p.R397L;pLi.refGene=.;pRec.refGene=.;pNull.refGene=.;Gene_full_name.refGene=.;Function_descript…	GT:AD:AF:F1R2:F2R1:MBQ:MFRL:MMQ:MPOS:SA_MAP_AF:SA_POST_PROB	.	0/1:10,2:0.192:3,0:7,2:37:164,251:60:20:0.00,0.172,0.167:0.038,0.014,0.949	0/0:14,0:1.187e-04:4,0:10,0:0:162,0:0:0	nonsynonymous_SNV	exonic	Bcar1		Bcar1:NM_001198839:exon5:c.G1190T:p.R397L,Bcar1:NM_009954:exon5:c.G1190T:p.R397L	#N/A
8	114425923	T	C	PASS	DP=52;ECNT=1;NLOD=7.22;N_ART_LOD=-1.419e+00;POP_AF=3.125e-05;P_GERMLINE=-5.428e+00;TLOD=29.11;ANNOVAR_DATE=2017-06-01;Func.refGene=UTR3;Gene.refGene=Clec3a;GeneDetail.refGene=NM_001007223:c.*77T>C;ExonicFunc.refGene=.;AAChange.refGene=.;pLi.refGene=.;pRec.refGene=.;pNull.refGene=.;Gene_full_name.refGene=.;Function_description.refGene=.;Disease_description.refGene=.;Tissue_specificity(Uniprot).ref…	GT:AD:AF:F1R2:F2R1:MBQ:MFRL:MMQ:MPOS:SA_MAP_AF:SA_POST_PROB	.	0/1:15,9:0.380:7,2:8,7:37:165,193:60:10:0.333,0.354,0.375:0.039,0.015,0.946	0/0:24,0:0.056:12,0:12,0:0:179,0:0:0	.	UTR3	Clec3a	GeneDetail.refGene=NM_001007223:c.*77T>C	.	#N/A
8	116987281	C	A	PASS	DP=199;ECNT=1;NLOD=31.47;N_ART_LOD=-2.033e+00;POP_AF=3.125e-05;P_GERMLINE=-2.967e+01;TLOD=8.58;ANNOVAR_DATE=2017-06-01;Func.refGene=intronic;Gene.refGene=Gcsh;GeneDetail.refGene=.;ExonicFunc.refGene=.;AAChange.refGene=.;pLi.refGene=.;pRec.refGene=.;pNull.refGene=.;Gene_full_name.refGene=.;Function_description.refGene=.;Disease_description.refGene=.;Tissue_specificity(Uniprot).refGene=.;Expression…	GT:AD:AF:F1R2:F2R1:MBQ:MFRL:MMQ:MPOS:SA_MAP_AF:SA_POST_PROB	.	0/1:76,4:0.096:32,0:44,4:37:169,145:60:10:0.030,0.040,0.050:9.393e-03,8.015e-03,0.983	0/0:105,0:0.026:33,0:72,0:0:173,0:0:0	.	intronic	Gcsh		.	#N/A
8	119679357	G	T	PASS	DP=30;ECNT=1;NLOD=4.82;N_ART_LOD=-1.241e+00;POP_AF=3.125e-05;P_GERMLINE=-3.704e+00;TLOD=5.42;ANNOVAR_DATE=2017-06-01;Func.refGene=exonic;Gene.refGene=Wfdc1;GeneDetail.refGene=.;ExonicFunc.refGene=nonsynonymous_SNV;AAChange.refGene=Wfdc1:NM_023395:exon2:c.G210T:p.Q70H;pLi.refGene=.;pRec.refGene=.;pNull.refGene=.;Gene_full_name.refGene=.;Function_description.refGene=.;Disease_description.refGene=.;…	GT:AD:AF:F1R2:F2R1:MBQ:MFRL:MMQ:MPOS:SA_MAP_AF:SA_POST_PROB	.	0/1:10,2:0.200:2,0:8,2:37:148,126:60:13:0.172,0.00,0.167:0.019,0.025,0.956	0/0:16,0:0.029:6,0:10,0:0:185,0:0:0	nonsynonymous_SNV	exonic	Wfdc1		Wfdc1:NM_023395:exon2:c.G210T:p.Q70H	#N/A
8	123234158	G	A	PASS	DP=93;ECNT=1;NLOD=13.45;N_ART_LOD=-1.666e+00;POP_AF=3.125e-05;P_GERMLINE=-1.166e+01;TLOD=37.87;ANNOVAR_DATE=2017-06-01;Func.refGene=exonic;Gene.refGene=Spata2l;GeneDetail.refGene=.;ExonicFunc.refGene=nonsynonymous_SNV;AAChange.refGene=Spata2l:NM_030176:exon3:c.C391T:p.R131C;pLi.refGene=.;pRec.refGene=.;pNull.refGene=.;Gene_full_name.refGene=.;Function_description.refGene=.;Disease_description.ref…	GT:AD:AF:F1R2:F2R1:MBQ:MFRL:MMQ:MPOS:SA_MAP_AF:SA_POST_PROB	.	0/1:34,12:0.268:12,6:22,6:37:163,170:60:29:0.242,0.232,0.261:0.018,0.017,0.965	0/0:45,0:0.015:22,0:23,0:0:171,0:0:0	nonsynonymous_SNV	exonic	Spata2l		Spata2l:NM_030176:exon3:c.C391T:p.R131C	yes (a)
8	123269106	C	A	PASS	DP=79;ECNT=1;NLOD=10.44;N_ART_LOD=-1.578e+00;POP_AF=3.125e-05;P_GERMLINE=-8.700e+00;TLOD=6.85;ANNOVAR_DATE=2017-06-01;Func.refGene=UTR3;Gene.refGene=Zfp276;GeneDetail.refGene=NM_020497:c.*1066C>A;ExonicFunc.refGene=.;AAChange.refGene=.;pLi.refGene=.;pRec.refGene=.;pNull.refGene=.;Gene_full_name.refGene=.;Function_description.refGene=.;Disease_description.refGene=.;Tissue_specificity(Uniprot).refG…	GT:AD:AF:F1R2:F2R1:MBQ:MFRL:MMQ:MPOS:SA_MAP_AF:SA_POST_PROB	.	0/1:30,3:0.162:14,3:16,0:37:156,382:60:20:0.00,0.091,0.091:0.065,6.373e-03,0.928	0/0:35,0:0.065:13,0:22,0:0:164,0:0:0	.	UTR3	Zfp276	GeneDetail.refGene=NM_020497:c.*1066C>A	.	#N/A
9	8655392	T	G	PASS	DP=89;ECNT=1;NLOD=13.85;N_ART_LOD=-1.676e+00;POP_AF=3.125e-05;P_GERMLINE=-1.205e+01;TLOD=82.49;ANNOVAR_DATE=2017-06-01;Func.refGene=ncRNA_intronic;Gene.refGene=Gm32014;GeneDetail.refGene=.;ExonicFunc.refGene=.;AAChange.refGene=.;pLi.refGene=.;pRec.refGene=.;pNull.refGene=.;Gene_full_name.refGene=.;Function_description.refGene=.;Disease_description.refGene=.;Tissue_specificity(Uniprot).refGene=.;E…	GT:AD:AF:F1R2:F2R1:MBQ:MFRL:MMQ:MPOS:SA_MAP_AF:SA_POST_PROB	.	0/1:17,24:0.583:9,12:8,12:37:189,197:60:20:0.576,0.556,0.585:0.028,0.020,0.951	0/0:46,0:0.011:23,0:23,0:0:183,0:0:0	.	ncRNA_intronic	Gm32014		.	#N/A
9	21230767	C	A	PASS	DP=110;ECNT=1;NLOD=19.52;N_ART_LOD=-1.825e+00;POP_AF=3.125e-05;P_GERMLINE=-1.778e+01;TLOD=6.83;ANNOVAR_DATE=2017-06-01;Func.refGene=exonic;Gene.refGene=Keap1;GeneDetail.refGene=.;ExonicFunc.refGene=nonsynonymous_SNV;AAChange.refGene=Keap1:NM_016679:exon5:c.G1810T:p.V604L,Keap1:NM_001110305:exon6:c.G1810T:p.V604L,Keap1:NM_001110306:exon6:c.G1810T:p.V604L,Keap1:NM_001110307:exon6:c.G1810T:p.V604L;p…	GT:AD:AF:F1R2:F2R1:MBQ:MFRL:MMQ:MPOS:SA_MAP_AF:SA_POST_PROB	.	0/1:39,3:0.081:17,0:22,3:37:191,86:60:15:0.071,0.00,0.071:5.031e-03,0.071,0.924	0/0:65,0:0.017:27,0:38,0:0:177,0:0:0	nonsynonymous_SNV	exonic	Keap1		Keap1:NM_016679:exon5:c.G1810T:p.V604L,Keap1:NM_001110305:exon6:c.G1810T:p.V604L,Keap1:NM_001110306:exon6:c.G1810T:p.V604L,Keap1:NM_001110307:exon6:c.G1810T:p.V604L	#N/A
9	24414202	C	T	PASS	DP=28;ECNT=1;NLOD=3.91;N_ART_LOD=-1.171e+00;POP_AF=3.125e-05;P_GERMLINE=-2.883e+00;TLOD=5.32;ANNOVAR_DATE=2017-06-01;Func.refGene=UTR3;Gene.refGene=Dpy19l1;GeneDetail.refGene=NM_172920:c.*65G>A;ExonicFunc.refGene=.;AAChange.refGene=.;pLi.refGene=.;pRec.refGene=.;pNull.refGene=.;Gene_full_name.refGene=.;Function_description.refGene=.;Disease_description.refGene=.;Tissue_specificity(Uniprot).refGen…	GT:AD:AF:F1R2:F2R1:MBQ:MFRL:MMQ:MPOS:SA_MAP_AF:SA_POST_PROB	.	0/1:11,2:0.154:5,0:6,2:37:207,166:60:17:0.00,0.152,0.154:0.021,0.022,0.957	0/0:13,0:0.067:6,0:7,0:0:214,0:0:0	.	UTR3	Dpy19l1	GeneDetail.refGene=NM_172920:c.*65G>A	.	#N/A
9	26767899	G	T	PASS	DP=63;ECNT=1;NLOD=9.63;N_ART_LOD=-1.518e+00;POP_AF=3.125e-05;P_GERMLINE=-7.836e+00;TLOD=20.78;ANNOVAR_DATE=2017-06-01;Func.refGene=intronic;Gene.refGene=Glb1l2;GeneDetail.refGene=.;ExonicFunc.refGene=.;AAChange.refGene=.;pLi.refGene=.;pRec.refGene=.;pNull.refGene=.;Gene_full_name.refGene=.;Function_description.refGene=.;Disease_description.refGene=.;Tissue_specificity(Uniprot).refGene=.;Expressio…	GT:AD:AF:F1R2:F2R1:MBQ:MFRL:MMQ:MPOS:SA_MAP_AF:SA_POST_PROB	.	0/1:20,7:0.290:14,6:6,1:37:148,167:60:20:0.253,0.192,0.259:0.015,0.030,0.954	0/0:32,0:7.343e-05:15,0:17,0:0:164,0:0:0	.	intronic	Glb1l2		.	#N/A
9	26962536	G	A	PASS	DP=86;ECNT=1;NLOD=13.85;N_ART_LOD=-1.680e+00;POP_AF=3.125e-05;P_GERMLINE=-1.208e+01;TLOD=7.10;ANNOVAR_DATE=2017-06-01;Func.refGene=intergenic;Gene.refGene=Gm1110\x3bAcad8;GeneDetail.refGene=dist\x3d39455\x3bdist\x3d11603;ExonicFunc.refGene=.;AAChange.refGene=.;pLi.refGene=.;pRec.refGene=.;pNull.refGene=.;Gene_full_name.refGene=.;Function_description.refGene=.;Disease_description.refGene=.;Tissue_…	GT:AD:AF:F1R2:F2R1:MBQ:MFRL:MMQ:MPOS:SA_MAP_AF:SA_POST_PROB	.	0/1:33,3:0.108:15,1:18,2:37:171,113:60:25:0.071,0.061,0.083:0.010,0.017,0.972	0/0:46,0:0.021:21,0:25,0:0:167,0:0:0	.	intergenic	Gm1110\x3bAcad8	GeneDetail.refGene=dist\x3d39455\x3bdist\x3d11603	.	#N/A
9	31434586	A	T	PASS	DP=145;ECNT=1;NLOD=24.03;N_ART_LOD=-1.910e+00;POP_AF=3.125e-05;P_GERMLINE=-2.249e+01;TLOD=6.10;ANNOVAR_DATE=2017-06-01;Func.refGene=intronic;Gene.refGene=Tmem45b;GeneDetail.refGene=.;ExonicFunc.refGene=.;AAChange.refGene=.;pLi.refGene=.;pRec.refGene=.;pNull.refGene=.;Gene_full_name.refGene=.;Function_description.refGene=.;Disease_description.refGene=.;Tissue_specificity(Uniprot).refGene=.;Express…	GT:AD:AF:F1R2:F2R1:MBQ:MFRL:MMQ:MPOS:SA_MAP_AF:SA_POST_PROB	.	0/1:61,3:0.047:28,3:33,0:37:187,183:60:20:0.051,0.00,0.047:3.950e-03,0.045,0.951	0/0:80,0:7.489e-03:45,0:35,0:0:180,0:0:0	.	intronic	Tmem45b		.	#N/A
9	38180001	CA	C	PASS	DP=178;ECNT=1;NLOD=26.74;N_ART_LOD=-1.972e+00;POP_AF=3.125e-05;P_GERMLINE=-2.495e+01;RPA=8,7;RU=A;STR;TLOD=19.15;ANNOVAR_DATE=2017-06-01;Func.refGene=exonic;Gene.refGene=Olfr891;GeneDetail.refGene=.;ExonicFunc.refGene=frameshift_deletion;AAChange.refGene=Olfr891:NM_146478:exon1:c.820delT:p.C274Vfs*11;pLi.refGene=.;pRec.refGene=.;pNull.refGene=.;Gene_full_name.refGene=.;Function_description.refGen…	GT:AD:AF:F1R2:F2R1:MBQ:MFRL:MMQ:MPOS:SA_MAP_AF:SA_POST_PROB	.	0/1:63,11:0.176:27,4:36,7:37:160,159:60:19:0.121,0.141,0.149:0.015,0.012,0.973	0/0:89,0:0.047:38,0:51,0:0:184,0:0:0	frameshift_deletion	exonic	Olfr891		Olfr891:NM_146478:exon1:c.820delT:p.C274Vfs*11	#N/A
9	42444318	C	A	PASS	DP=26;ECNT=1;NLOD=4.51;N_ART_LOD=-1.204e+00;POP_AF=3.125e-05;P_GERMLINE=-3.136e+00;TLOD=5.79;ANNOVAR_DATE=2017-06-01;Func.refGene=intronic;Gene.refGene=Tbcel;GeneDetail.refGene=.;ExonicFunc.refGene=.;AAChange.refGene=.;pLi.refGene=.;pRec.refGene=.;pNull.refGene=.;Gene_full_name.refGene=.;Function_description.refGene=.;Disease_description.refGene=.;Tissue_specificity(Uniprot).refGene=.;Expression(…	GT:AD:AF:F1R2:F2R1:MBQ:MFRL:MMQ:MPOS:SA_MAP_AF:SA_POST_PROB	.	0/1:7,2:0.291:2,0:5,2:37:187,183:60:11:0.00,0.222,0.222:0.022,0.025,0.953	0/0:15,0:1.532e-04:7,0:8,0:0:226,0:0:0	.	intronic	Tbcel		.	#N/A
9	48743427	C	T	PASS	DP=110;ECNT=1;NLOD=17.11;N_ART_LOD=-1.788e+00;POP_AF=3.125e-05;P_GERMLINE=-1.531e+01;TLOD=34.54;ANNOVAR_DATE=2017-06-01;Func.refGene=intronic;Gene.refGene=Zbtb16;GeneDetail.refGene=.;ExonicFunc.refGene=.;AAChange.refGene=.;pLi.refGene=.;pRec.refGene=.;pNull.refGene=.;Gene_full_name.refGene=.;Function_description.refGene=.;Disease_description.refGene=.;Tissue_specificity(Uniprot).refGene=.;Express…	GT:AD:AF:F1R2:F2R1:MBQ:MFRL:MMQ:MPOS:SA_MAP_AF:SA_POST_PROB	.	0/1:32,11:0.267:18,6:14,5:37:182,158:60:20:0.182,0.253,0.256:0.037,0.013,0.950	0/0:57,0:0.063:21,0:36,0:0:174,0:0:0	.	intronic	Zbtb16		.	yes (a)
9	53884099	C	T	PASS	DP=35;ECNT=1;NLOD=5.12;N_ART_LOD=-1.284e+00;POP_AF=3.125e-05;P_GERMLINE=-3.321e+00;TLOD=12.52;ANNOVAR_DATE=2017-06-01;Func.refGene=intergenic;Gene.refGene=Sln\x3bElmod1;GeneDetail.refGene=dist\x3d30250\x3bdist\x3d27361;ExonicFunc.refGene=.;AAChange.refGene=.;pLi.refGene=.;pRec.refGene=.;pNull.refGene=.;Gene_full_name.refGene=.;Function_description.refGene=.;Disease_description.refGene=.;Tissue_sp…	GT:AD:AF:F1R2:F2R1:MBQ:MFRL:MMQ:MPOS:SA_MAP_AF:SA_POST_PROB	.	0/1:10,4:0.300:5,1:5,3:37:191,176:60:17:0.273,0.212,0.286:0.014,0.045,0.941	0/0:17,0:0.075:4,0:13,0:0:167,0:0:0	.	intergenic	Sln\x3bElmod1	GeneDetail.refGene=dist\x3d30250\x3bdist\x3d27361	.	#N/A
9	73699351	C	A	PASS	DP=40;ECNT=1;NLOD=6.92;N_ART_LOD=-1.409e+00;POP_AF=3.125e-05;P_GERMLINE=-5.734e+00;TLOD=5.52;ANNOVAR_DATE=2017-06-01;Func.refGene=intronic;Gene.refGene=Unc13c;GeneDetail.refGene=.;ExonicFunc.refGene=.;AAChange.refGene=.;pLi.refGene=.;pRec.refGene=.;pNull.refGene=.;Gene_full_name.refGene=.;Function_description.refGene=.;Disease_description.refGene=.;Tissue_specificity(Uniprot).refGene=.;Expression…	GT:AD:AF:F1R2:F2R1:MBQ:MFRL:MMQ:MPOS:SA_MAP_AF:SA_POST_PROB	.	0/1:9,2:0.239:3,2:6,0:37:229,232:60:20:0.182,0.00,0.182:0.019,0.026,0.955	0/0:23,0:0.074:6,0:17,0:0:186,0:0:0	.	intronic	Unc13c		.	#N/A
9	76962354	C	A	PASS	DP=28;ECNT=1;NLOD=4.82;N_ART_LOD=-1.230e+00;POP_AF=3.125e-05;P_GERMLINE=-3.626e+00;TLOD=5.52;ANNOVAR_DATE=2017-06-01;Func.refGene=intronic;Gene.refGene=Tinag;GeneDetail.refGene=.;ExonicFunc.refGene=.;AAChange.refGene=.;pLi.refGene=.;pRec.refGene=.;pNull.refGene=.;Gene_full_name.refGene=.;Function_description.refGene=.;Disease_description.refGene=.;Tissue_specificity(Uniprot).refGene=.;Expression(…	GT:AD:AF:F1R2:F2R1:MBQ:MFRL:MMQ:MPOS:SA_MAP_AF:SA_POST_PROB	.	0/1:9,2:0.208:5,0:4,2:37:191,169:60:12:0.182,0.00,0.182:0.025,0.020,0.954	0/0:16,0:8.552e-05:9,0:7,0:0:231,0:0:0	.	intronic	Tinag		.	#N/A
9	80136879	C	A	PASS	DP=125;ECNT=1;NLOD=18.06;N_ART_LOD=-1.794e+00;POP_AF=3.125e-05;P_GERMLINE=-1.649e+01;TLOD=6.16;ANNOVAR_DATE=2017-06-01;Func.refGene=exonic;Gene.refGene=Senp6;GeneDetail.refGene=.;ExonicFunc.refGene=nonsynonymous_SNV;AAChange.refGene=Senp6:NM_146003:exon18:c.C2770A:p.P924T,Senp6:NM_001311110:exon19:c.C2791A:p.P931T;pLi.refGene=.;pRec.refGene=.;pNull.refGene=.;Gene_full_name.refGene=.;Function_desc…	GT:AD:AF:F1R2:F2R1:MBQ:MFRL:MMQ:MPOS:SA_MAP_AF:SA_POST_PROB	.	0/1:59,3:0.048:28,0:31,3:37:168,149:60:20:0.051,0.00,0.048:5.909e-03,0.021,0.973	0/0:60,0:0.024:26,0:34,0:0:191,0:0:0	nonsynonymous_SNV	exonic	Senp6		Senp6:NM_146003:exon18:c.C2770A:p.P924T,Senp6:NM_001311110:exon19:c.C2791A:p.P931T	#N/A
9	83855040	G	T	PASS	DP=31;ECNT=1;NLOD=5.12;N_ART_LOD=-1.275e+00;POP_AF=3.125e-05;P_GERMLINE=-3.927e+00;TLOD=5.52;ANNOVAR_DATE=2017-06-01;Func.refGene=intronic;Gene.refGene=Ttk;GeneDetail.refGene=.;ExonicFunc.refGene=.;AAChange.refGene=.;pLi.refGene=.;pRec.refGene=.;pNull.refGene=.;Gene_full_name.refGene=.;Function_description.refGene=.;Disease_description.refGene=.;Tissue_specificity(Uniprot).refGene=.;Expression(eg…	GT:AD:AF:F1R2:F2R1:MBQ:MFRL:MMQ:MPOS:SA_MAP_AF:SA_POST_PROB	.	0/1:9,2:0.208:4,2:5,0:37:220,314:60:20:0.182,0.00,0.182:0.025,0.020,0.954	0/0:17,0:0.053:9,0:8,0:0:195,0:0:0	.	intronic	Ttk		.	#N/A
9	97363119	T	A	PASS	DP=92;ECNT=2;NLOD=13.55;N_ART_LOD=-1.675e+00;POP_AF=3.125e-05;P_GERMLINE=-1.175e+01;TLOD=10.30;ANNOVAR_DATE=2017-06-01;Func.refGene=exonic;Gene.refGene=Trim42;GeneDetail.refGene=.;ExonicFunc.refGene=nonsynonymous_SNV;AAChange.refGene=Trim42:NM_030219:exon3:c.A1627T:p.N543Y;pLi.refGene=.;pRec.refGene=.;pNull.refGene=.;Gene_full_name.refGene=.;Function_description.refGene=.;Disease_description.refG…	GT:AD:AF:F1R2:F2R1:MBQ:MFRL:MMQ:MPOS:PGT:PID:SA_MAP_AF:SA_POST_PROB	0/1:36,4:0.135:18,4:18,0:37:180,108:60:7:0|1:97363118_T_A:0.081,0.081,0.100:0.024,8.864e-03,0.967	.	0/0:45,0:0.031:23,0:22,0:0:174,0:0:0:0|1:97363118_T_A	nonsynonymous_SNV	exonic	Trim42	.	Trim42:NM_030219:exon3:c.A1627T:p.N543Y	#N/A
9	98857172	G	T	PASS	DP=113;ECNT=1;NLOD=17.32;N_ART_LOD=-1.776e+00;POP_AF=3.125e-05;P_GERMLINE=-1.552e+01;TLOD=16.04;ANNOVAR_DATE=2017-06-01;Func.refGene=exonic;Gene.refGene=Prr23a2;GeneDetail.refGene=.;ExonicFunc.refGene=nonsynonymous_SNV;AAChange.refGene=Prr23a2:NM_001134661:exon1:c.G582T:p.E194D;pLi.refGene=.;pRec.refGene=.;pNull.refGene=.;Gene_full_name.refGene=.;Function_description.refGene=.;Disease_description…	GT:AD:AF:F1R2:F2R1:MBQ:MFRL:MMQ:MPOS:SA_MAP_AF:SA_POST_PROB	.	0/1:45,6:0.136:15,4:30,2:37:172,147:60:13:0.101,0.101,0.118:0.012,0.015,0.973	0/0:58,0:0.022:22,0:36,0:0:161,0:0:0	nonsynonymous_SNV				Prr23a2:NM_001134661:exon1:c.G582T:p.E194D	#N/A
9	107582653	C	A	PASS	DP=22;ECNT=1;NLOD=3.57;N_ART_LOD=-1.126e+00;POP_AF=3.125e-05;P_GERMLINE=-2.187e+00;TLOD=5.80;ANNOVAR_DATE=2017-06-01;Func.refGene=intronic;Gene.refGene=Hyal3\x3bNat6;GeneDetail.refGene=.;ExonicFunc.refGene=.;AAChange.refGene=.;pLi.refGene=.;pRec.refGene=.;pNull.refGene=.;Gene_full_name.refGene=.;Function_description.refGene=.;Disease_description.refGene=.;Tissue_specificity(Uniprot).refGene=.;Exp…	GT:AD:AF:F1R2:F2R1:MBQ:MFRL:MMQ:MPOS:SA_MAP_AF:SA_POST_PROB	.	0/1:7,2:0.222:5,0:2,2:37:212,224:60:5:0.00,0.222,0.222:0.022,0.025,0.953	0/0:12,0:0.046:3,0:9,0:0:255,0:0:0	.	intronic	Hyal3\x3bNat6		.	#N/A
9	107916481	G	A	PASS	DP=23;ECNT=1;NLOD=3.31;N_ART_LOD=-1.108e+00;POP_AF=3.125e-05;P_GERMLINE=-1.789e+00;TLOD=6.07;ANNOVAR_DATE=2017-06-01;Func.refGene=intronic;Gene.refGene=Mst1r;GeneDetail.refGene=.;ExonicFunc.refGene=.;AAChange.refGene=.;pLi.refGene=.;pRec.refGene=.;pNull.refGene=.;Gene_full_name.refGene=.;Function_description.refGene=.;Disease_description.refGene=.;Tissue_specificity(Uniprot).refGene=.;Expression(…	GT:AD:AF:F1R2:F2R1:MBQ:MFRL:MMQ:MPOS:SA_MAP_AF:SA_POST_PROB	.	0/1:6,3:0.350:2,1:4,2:33:235,195:60:5:0.333,0.00,0.333:0.017,0.043,0.941	0/0:11,0:0.077:6,0:5,0:0:230,0:0:0	.	intronic	Mst1r		.	#N/A
9	111392202	A	G	PASS	DP=27;ECNT=1;NLOD=4.21;N_ART_LOD=-1.176e+00;POP_AF=3.125e-05;P_GERMLINE=-2.420e+00;TLOD=12.71;ANNOVAR_DATE=2017-06-01;Func.refGene=exonic;Gene.refGene=Trank1;GeneDetail.refGene=.;ExonicFunc.refGene=nonsynonymous_SNV;AAChange.refGene=Trank1:NM_001164659:exon20:c.A8006G:p.E2669G;pLi.refGene=.;pRec.refGene=.;pNull.refGene=.;Gene_full_name.refGene=.;Function_description.refGene=.;Disease_description.…	GT:AD:AF:F1R2:F2R1:MBQ:MFRL:MMQ:MPOS:SA_MAP_AF:SA_POST_PROB	.	0/1:9,4:0.308:4,3:5,1:37:221,164:60:18:0.283,0.273,0.308:0.019,0.028,0.953	0/0:14,0:7.373e-05:4,0:10,0:0:174,0:0:0	nonsynonymous_SNV	exonic	Trank1		Trank1:NM_001164659:exon20:c.A8006G:p.E2669G	#N/A
9	113976490	G	T	PASS	DP=79;ECNT=1;NLOD=11.69;N_ART_LOD=-1.619e+00;POP_AF=3.125e-05;P_GERMLINE=-9.924e+00;TLOD=7.20;ANNOVAR_DATE=2017-06-01;Func.refGene=ncRNA_intronic;Gene.refGene=Mir5128;GeneDetail.refGene=.;ExonicFunc.refGene=.;AAChange.refGene=.;pLi.refGene=.;pRec.refGene=.;pNull.refGene=.;Gene_full_name.refGene=.;Function_description.refGene=.;Disease_description.refGene=.;Tissue_specificity(Uniprot).refGene=.;Ex…	GT:AD:AF:F1R2:F2R1:MBQ:MFRL:MMQ:MPOS:SA_MAP_AF:SA_POST_PROB	.	0/1:31,3:0.111:14,2:17,1:37:189,147:60:20:0.091,0.00,0.088:7.934e-03,0.037,0.955	0/0:39,0:0.049:9,0:30,0:0:197,0:0:0	.	ncRNA_intronic	Mir5128		.	#N/A
9	115960394	C	A	PASS	DP=132;ECNT=1;NLOD=17.34;N_ART_LOD=-2.378e-02;POP_AF=3.125e-05;P_GERMLINE=-1.568e+01;TLOD=6.45;ANNOVAR_DATE=2017-06-01;Func.refGene=exonic;Gene.refGene=Gadl1;GeneDetail.refGene=.;ExonicFunc.refGene=nonsynonymous_SNV;AAChange.refGene=Gadl1:NM_028638:exon9:c.C767A:p.T256N;pLi.refGene=.;pRec.refGene=.;pNull.refGene=.;Gene_full_name.refGene=.;Function_description.refGene=.;Disease_description.refGene…	GT:AD:AF:F1R2:F2R1:MBQ:MFRL:MMQ:MPOS:SA_MAP_AF:SA_POST_PROB	.	0/1:49,3:0.100:27,0:22,3:37:176,237:60:9:0.061,0.00,0.058:4.834e-03,0.046,0.949	0/0:69,1:0.048:25,0:44,1:37:180,99:60:0	nonsynonymous_SNV	exonic	Gadl1		Gadl1:NM_028638:exon9:c.C767A:p.T256N	#N/A
9	119031994	C	A	PASS	DP=24;ECNT=1;NLOD=3.39;N_ART_LOD=-1.128e+00;POP_AF=3.125e-05;P_GERMLINE=-2.101e+00;TLOD=5.66;ANNOVAR_DATE=2017-06-01;Func.refGene=intronic;Gene.refGene=Ctdspl;GeneDetail.refGene=.;ExonicFunc.refGene=.;AAChange.refGene=.;pLi.refGene=.;pRec.refGene=.;pNull.refGene=.;Gene_full_name.refGene=.;Function_description.refGene=.;Disease_description.refGene=.;Tissue_specificity(Uniprot).refGene=.;Expression…	GT:AD:AF:F1R2:F2R1:MBQ:MFRL:MMQ:MPOS:SA_MAP_AF:SA_POST_PROB	.	0/1:8,2:0.200:3,0:5,2:37:190,143:60:6:0.202,0.00,0.200:0.022,0.024,0.954	0/0:11,0:0.100:5,0:6,0:0:238,0:0:0	.	intronic	Ctdspl		.	#N/A
9	120136382	C	T	PASS	DP=43;ECNT=2;NLOD=8.43;N_ART_LOD=-1.469e+00;POP_AF=3.125e-05;P_GERMLINE=-7.327e+00;TLOD=5.40;ANNOVAR_DATE=2017-06-01;Func.refGene=intergenic;Gene.refGene=Rpsa\x3bMobp;GeneDetail.refGene=dist\x3d4013\x3bdist\x3d13360;ExonicFunc.refGene=.;AAChange.refGene=.;pLi.refGene=.;pRec.refGene=.;pNull.refGene=.;Gene_full_name.refGene=.;Function_description.refGene=.;Disease_description.refGene=.;Tissue_speci…	GT:AD:AF:F1R2:F2R1:MBQ:MFRL:MMQ:MPOS:SA_MAP_AF:SA_POST_PROB	.	0/1:10,2:0.222:4,2:6,0:37:151,136:60:20:0.172,0.00,0.167:0.019,0.025,0.956	0/0:28,0:0.017:9,0:19,0:0:180,0:0:0	.	intergenic	Rpsa\x3bMobp	GeneDetail.refGene=dist\x3d4013\x3bdist\x3d13360	.	#N/A
10	27101542	C	A	PASS	DP=31;ECNT=1;NLOD=4.34;N_ART_LOD=-1.211e+00;POP_AF=3.125e-05;P_GERMLINE=-3.320e+00;TLOD=5.30;ANNOVAR_DATE=2017-06-01;Func.refGene=intronic;Gene.refGene=Lama2;GeneDetail.refGene=.;ExonicFunc.refGene=.;AAChange.refGene=.;pLi.refGene=.;pRec.refGene=.;pNull.refGene=.;Gene_full_name.refGene=.;Function_description.refGene=.;Disease_description.refGene=.;Tissue_specificity(Uniprot).refGene=.;Expression(…	GT:AD:AF:F1R2:F2R1:MBQ:MFRL:MMQ:MPOS:SA_MAP_AF:SA_POST_PROB	.	0/1:11,2:0.179:6,2:5,0:37:174,161:60:14:0.152,0.00,0.154:0.025,0.019,0.956	0/0:15,1:0.069:9,0:6,1:33:246,147:60:0	.	intronic	Lama2		.	#N/A
10	30781244	G	T	PASS	DP=101;ECNT=1;NLOD=16.21;N_ART_LOD=-1.747e+00;POP_AF=3.125e-05;P_GERMLINE=-1.455e+01;TLOD=6.42;ANNOVAR_DATE=2017-06-01;Func.refGene=intronic;Gene.refGene=Ncoa7;GeneDetail.refGene=.;ExonicFunc.refGene=.;AAChange.refGene=.;pLi.refGene=.;pRec.refGene=.;pNull.refGene=.;Gene_full_name.refGene=.;Function_description.refGene=.;Disease_description.refGene=.;Tissue_specificity(Uniprot).refGene=.;Expressio…	GT:AD:AF:F1R2:F2R1:MBQ:MFRL:MMQ:MPOS:SA_MAP_AF:SA_POST_PROB	.	0/1:39,3:0.100:14,3:25,0:37:187,222:60:20:0.071,0.00,0.071:6.887e-03,0.033,0.960	0/0:54,0:0.020:35,0:19,0:0:186,0:0:0	.	intronic	Ncoa7		.	#N/A
10	33158326	T	C	PASS	DP=82;ECNT=1;NLOD=13.20;N_ART_LOD=-1.669e+00;POP_AF=3.125e-05;P_GERMLINE=-1.140e+01;TLOD=27.83;ANNOVAR_DATE=2017-06-01;Func.refGene=intronic;Gene.refGene=Trdn;GeneDetail.refGene=.;ExonicFunc.refGene=.;AAChange.refGene=.;pLi.refGene=.;pRec.refGene=.;pNull.refGene=.;Gene_full_name.refGene=.;Function_description.refGene=.;Disease_description.refGene=.;Tissue_specificity(Uniprot).refGene=.;Expression…	GT:AD:AF:F1R2:F2R1:MBQ:MFRL:MMQ:MPOS:SA_MAP_AF:SA_POST_PROB	.	0/1:23,9:0.300:8,5:15,4:37:177,204:60:14:0.273,0.222,0.281:0.021,0.022,0.957	0/0:44,0:0.044:18,0:26,0:0:183,0:0:0	.	intronic	Trdn		.	yes (a)
10	52403989	A	G	PASS	DP=41;ECNT=1;NLOD=7.52;N_ART_LOD=-1.415e+00;POP_AF=3.125e-05;P_GERMLINE=-5.729e+00;TLOD=36.66;ANNOVAR_DATE=2017-06-01;Func.refGene=exonic;Gene.refGene=Nepn;GeneDetail.refGene=.;ExonicFunc.refGene=synonymous_SNV;AAChange.refGene=Nepn:NM_025684:exon3:c.A1176G:p.Q392Q;pLi.refGene=.;pRec.refGene=.;pNull.refGene=.;Gene_full_name.refGene=.;Function_description.refGene=.;Disease_description.refGene=.;Ti…	GT:AD:AF:F1R2:F2R1:MBQ:MFRL:MMQ:MPOS:SA_MAP_AF:SA_POST_PROB	0/1:5,10:0.656:2,5:3,5:37:177,179:60:15:0.636,0.657,0.667:0.029,0.023,0.948	.	0/0:25,0:9.864e-05:8,0:17,0:0:163,0:0:0	synonymous_SNV	exonic	Nepn	.	Nepn:NM_025684:exon3:c.A1176G:p.Q392Q	yes (a)
10	61092041	C	A	PASS	DP=36;ECNT=1;NLOD=7.18;N_ART_LOD=-1.397e+00;POP_AF=3.125e-05;P_GERMLINE=-6.063e+00;TLOD=5.42;ANNOVAR_DATE=2017-06-01;Func.refGene=intronic;Gene.refGene=Pcbd1;GeneDetail.refGene=.;ExonicFunc.refGene=.;AAChange.refGene=.;pLi.refGene=.;pRec.refGene=.;pNull.refGene=.;Gene_full_name.refGene=.;Function_description.refGene=.;Disease_description.refGene=.;Tissue_specificity(Uniprot).refGene=.;Expression(…	GT:AD:AF:F1R2:F2R1:MBQ:MFRL:MMQ:MPOS:SA_MAP_AF:SA_POST_PROB	.	0/1:10,2:0.167:5,0:5,2:37:181,110:60:7:0.00,0.172,0.167:0.020,0.025,0.955	0/0:24,0:4.283e-03:11,0:13,0:0:215,0:0:0	.	intronic	Pcbd1		.	#N/A
10	70005060	C	A	PASS	DP=23;ECNT=1;NLOD=3.87;N_ART_LOD=-1.144e+00;POP_AF=3.125e-05;P_GERMLINE=-2.566e+00;TLOD=5.67;ANNOVAR_DATE=2017-06-01;Func.refGene=intronic;Gene.refGene=Ank3;GeneDetail.refGene=.;ExonicFunc.refGene=.;AAChange.refGene=.;pLi.refGene=.;pRec.refGene=.;pNull.refGene=.;Gene_full_name.refGene=.;Function_description.refGene=.;Disease_description.refGene=.;Tissue_specificity(Uniprot).refGene=.;Expression(e…	GT:AD:AF:F1R2:F2R1:MBQ:MFRL:MMQ:MPOS:SA_MAP_AF:SA_POST_PROB	.	0/1:8,2:0.210:2,0:6,2:37:214,198:60:20:0.00,0.202,0.200:0.092,0.010,0.898	0/0:13,0:7.805e-03:4,0:9,0:0:227,0:0:0	.	intronic	Ank3		.	#N/A
10	74385782	G	A	PASS	DP=49;ECNT=1;NLOD=6.32;N_ART_LOD=-1.367e+00;POP_AF=3.125e-05;P_GERMLINE=-4.525e+00;TLOD=22.20;ANNOVAR_DATE=2017-06-01;Func.refGene=intronic;Gene.refGene=Pcdh15;GeneDetail.refGene=.;ExonicFunc.refGene=.;AAChange.refGene=.;pLi.refGene=.;pRec.refGene=.;pNull.refGene=.;Gene_full_name.refGene=.;Function_description.refGene=.;Disease_description.refGene=.;Tissue_specificity(Uniprot).refGene=.;Expressio…	GT:AD:AF:F1R2:F2R1:MBQ:MFRL:MMQ:MPOS:SA_MAP_AF:SA_POST_PROB	.	0/1:15,7:0.344:4,4:11,3:37:203,188:60:20:0.00,0.323,0.318:0.025,0.025,0.950	0/0:21,0:0.063:14,0:7,0:0:198,0:0:0	.	intronic	Pcdh15		.	#N/A
10	74594245	C	A	PASS	DP=183;ECNT=1;NLOD=21.81;N_ART_LOD=-3.325e-01;POP_AF=3.125e-05;P_GERMLINE=-2.061e+01;TLOD=5.54;ANNOVAR_DATE=2017-06-01;Func.refGene=exonic;Gene.refGene=Pcdh15;GeneDetail.refGene=.;ExonicFunc.refGene=nonsynonymous_SNV;AAChange.refGene=Pcdh15:NM_001142738:exon27:c.C3692A:p.T1231K,Pcdh15:NM_001142736:exon28:c.C3803A:p.T1268K,Pcdh15:NM_001142740:exon28:c.C3803A:p.T1268K,Pcdh15:NM_001142743:exon28:c.C…	GT:AD:AF:F1R2:F2R1:MBQ:MFRL:MMQ:MPOS:SA_MAP_AF:SA_POST_PROB	.	0/1:85,3:0.046:35,0:50,3:37:165,130:60:14:0.00,0.030,0.034:0.117,2.139e-03,0.880	0/0:83,1:0.058:32,0:51,1:37:173,99:60:0	nonsynonymous_SNV	exonic	Pcdh15		Pcdh15:NM_001142738:exon27:c.C3692A:p.T1231K,Pcdh15:NM_001142736:exon28:c.C3803A:p.T1268K,Pcdh15:NM_001142740:exon28:c.C3803A:p.T1268K,Pcdh15:NM_001142743:exon28:c.C3803A:p.T1268K	#N/A
10	77814953	C	A	PASS	DP=58;ECNT=1;NLOD=4.77;N_ART_LOD=-1.260e+00;POP_AF=3.125e-05;P_GERMLINE=-3.014e+00;TLOD=7.01;ANNOVAR_DATE=2017-06-01;Func.refGene=exonic;Gene.refGene=Gm2696;GeneDetail.refGene=.;ExonicFunc.refGene=nonsynonymous_SNV;AAChange.refGene=Gm2696:NM_001205009:exon1:c.C272A:p.P91H;pLi.refGene=.;pRec.refGene=.;pNull.refGene=.;Gene_full_name.refGene=.;Function_description.refGene=.;Disease_description.refGe…	GT:AD:AF:F1R2:F2R1:MBQ:MFRL:MMQ:MPOS:SA_MAP_AF:SA_POST_PROB	.	0/1:35,3:0.090:24,3:11,0:37:189,216:60:15:0.00,0.081,0.079:0.041,6.832e-03,0.952	0/0:16,0:0.084:13,0:3,0:0:186,0:0:0	nonsynonymous_SNV	exonic	Gm2696		Gm2696:NM_001205009:exon1:c.C272A:p.P91H	#N/A
10	78403622	G	T	PASS	DP=26;ECNT=1;NLOD=3.91;N_ART_LOD=-1.146e+00;POP_AF=3.125e-05;P_GERMLINE=-2.810e+00;TLOD=5.41;ANNOVAR_DATE=2017-06-01;Func.refGene=intronic;Gene.refGene=Rrp1;GeneDetail.refGene=.;ExonicFunc.refGene=.;AAChange.refGene=.;pLi.refGene=.;pRec.refGene=.;pNull.refGene=.;Gene_full_name.refGene=.;Function_description.refGene=.;Disease_description.refGene=.;Tissue_specificity(Uniprot).refGene=.;Expression(e…	GT:AD:AF:F1R2:F2R1:MBQ:MFRL:MMQ:MPOS:SA_MAP_AF:SA_POST_PROB	.	0/1:10,2:0.192:4,2:6,0:37:177,217:60:20:0.00,0.172,0.167:0.054,0.011,0.935	0/0:13,0:1.777e-04:11,0:2,0:0:203,0:0:0	.	intronic	Rrp1		.	#N/A
10	78487760	C	T	PASS	DP=24;ECNT=1;NLOD=3.61;N_ART_LOD=-1.114e+00;POP_AF=3.125e-05;P_GERMLINE=-2.489e+00;TLOD=5.43;ANNOVAR_DATE=2017-06-01;Func.refGene=intergenic;Gene.refGene=Pdxk\x3bIlvbl;GeneDetail.refGene=dist\x3d22812\x3bdist\x3d86740;ExonicFunc.refGene=.;AAChange.refGene=.;pLi.refGene=.;pRec.refGene=.;pNull.refGene=.;Gene_full_name.refGene=.;Function_description.refGene=.;Disease_description.refGene=.;Tissue_spe…	GT:AD:AF:F1R2:F2R1:MBQ:MFRL:MMQ:MPOS:SA_MAP_AF:SA_POST_PROB	.	0/1:10,2:0.175:6,2:4,0:37:124,176:60:20:0.00,0.172,0.167:0.067,0.010,0.922	0/0:12,0:6.653e-05:6,0:6,0:0:213,0:0:0	.	intergenic	Pdxk\x3bIlvbl	GeneDetail.refGene=dist\x3d22812\x3bdist\x3d86740	.	#N/A
10	79640433	C	A	PASS	DP=22;ECNT=1;NLOD=3.61;N_ART_LOD=-1.114e+00;POP_AF=3.125e-05;P_GERMLINE=-2.322e+00;TLOD=5.66;ANNOVAR_DATE=2017-06-01;Func.refGene=intronic;Gene.refGene=Odf3l2;GeneDetail.refGene=.;ExonicFunc.refGene=.;AAChange.refGene=.;pLi.refGene=.;pRec.refGene=.;pNull.refGene=.;Gene_full_name.refGene=.;Function_description.refGene=.;Disease_description.refGene=.;Tissue_specificity(Uniprot).refGene=.;Expression…	GT:AD:AF:F1R2:F2R1:MBQ:MFRL:MMQ:MPOS:SA_MAP_AF:SA_POST_PROB	.	0/1:8,2:0.200:5,0:3,2:37:160,263:60:11:0.00,0.202,0.200:0.045,0.014,0.942	0/0:12,0:8.331e-05:0,0:12,0:0:161,0:0:0	.	intronic	Odf3l2		.	#N/A
10	80420166	G	T	PASS	DP=25;ECNT=1;NLOD=4.21;N_ART_LOD=-1.176e+00;POP_AF=3.125e-05;P_GERMLINE=-3.002e+00;TLOD=5.55;ANNOVAR_DATE=2017-06-01;Func.refGene=intronic;Gene.refGene=Tcf3;GeneDetail.refGene=.;ExonicFunc.refGene=.;AAChange.refGene=.;pLi.refGene=.;pRec.refGene=.;pNull.refGene=.;Gene_full_name.refGene=.;Function_description.refGene=.;Disease_description.refGene=.;Tissue_specificity(Uniprot).refGene=.;Expression(e…	GT:AD:AF:F1R2:F2R1:MBQ:MFRL:MMQ:MPOS:SA_MAP_AF:SA_POST_PROB	.	0/1:9,2:0.191:5,2:4,0:37:182,182:60:17:0.182,0.00,0.182:0.022,0.023,0.956	0/0:14,0:6.654e-05:8,0:6,0:0:215,0:0:0	.	intronic	Tcf3		.	#N/A
10	81642049	G	T	PASS	DP=79;ECNT=1;NLOD=8.98;N_ART_LOD=-1.534e+00;POP_AF=3.125e-05;P_GERMLINE=-7.222e+00;TLOD=7.08;ANNOVAR_DATE=2017-06-01;Func.refGene=splicing;Gene.refGene=Ankrd24;GeneDetail.refGene=NM_027480:exon15:c.1189+1G>T;ExonicFunc.refGene=.;AAChange.refGene=.;pLi.refGene=.;pRec.refGene=.;pNull.refGene=.;Gene_full_name.refGene=.;Function_description.refGene=.;Disease_description.refGene=.;Tissue_specificity(U…	GT:AD:AF:F1R2:F2R1:MBQ:MFRL:MMQ:MPOS:SA_MAP_AF:SA_POST_PROB	.	0/1:33,3:0.134:17,3:16,0:37:169,289:60:16:0.081,0.00,0.083:0.010,0.023,0.966	0/0:30,0:0.108:15,0:15,0:0:178,0:0:0	.	splicing	Ankrd24	GeneDetail.refGene=NM_027480:exon15:c.1189+1G>T	.	#N/A
10	83602592	C	A	PASS	DP=20;ECNT=1;NLOD=2.96;N_ART_LOD=-1.039e+00;POP_AF=3.125e-05;P_GERMLINE=-1.605e+00;TLOD=5.78;ANNOVAR_DATE=2017-06-01;Func.refGene=intronic;Gene.refGene=Appl2;GeneDetail.refGene=.;ExonicFunc.refGene=.;AAChange.refGene=.;pLi.refGene=.;pRec.refGene=.;pNull.refGene=.;Gene_full_name.refGene=.;Function_description.refGene=.;Disease_description.refGene=.;Tissue_specificity(Uniprot).refGene=.;Expression(…	GT:AD:AF:F1R2:F2R1:MBQ:MFRL:MMQ:MPOS:SA_MAP_AF:SA_POST_PROB	.	0/1:7,2:0.250:3,0:4,2:37:234,178:60:6:0.00,0.222,0.222:0.022,0.025,0.953	0/0:10,0:0.010:7,0:3,0:0:235,0:0:0	.	intronic	Appl2		.	#N/A
10	86850861	C	T	PASS	DP=65;ECNT=1;NLOD=9.63;N_ART_LOD=-1.530e+00;POP_AF=3.125e-05;P_GERMLINE=-7.836e+00;TLOD=10.36;ANNOVAR_DATE=2017-06-01;Func.refGene=exonic;Gene.refGene=Stab2;GeneDetail.refGene=.;ExonicFunc.refGene=nonsynonymous_SNV;AAChange.refGene=Stab2:NM_138673:exon62:c.G6818A:p.C2273Y;pLi.refGene=.;pRec.refGene=.;pNull.refGene=.;Gene_full_name.refGene=.;Function_description.refGene=.;Disease_description.refGe…	GT:AD:AF:F1R2:F2R1:MBQ:MFRL:MMQ:MPOS:SA_MAP_AF:SA_POST_PROB	0/1:26,4:0.143:9,2:17,2:37:187,125:60:13:0.111,0.111,0.133:0.016,0.016,0.968	.	0/0:32,0:0.030:11,0:21,0:0:150,0:0:0	nonsynonymous_SNV	exonic	Stab2	.	Stab2:NM_138673:exon62:c.G6818A:p.C2273Y	yes (a)
10	86850861	C	T	PASS	DP=83;ECNT=1;NLOD=9.63;N_ART_LOD=-1.530e+00;POP_AF=3.125e-05;P_GERMLINE=-7.836e+00;TLOD=133.28;ANNOVAR_DATE=2017-06-01;Func.refGene=exonic;Gene.refGene=Stab2;GeneDetail.refGene=.;ExonicFunc.refGene=nonsynonymous_SNV;AAChange.refGene=Stab2:NM_138673:exon62:c.G6818A:p.C2273Y;pLi.refGene=.;pRec.refGene=.;pNull.refGene=.;Gene_full_name.refGene=.;Function_description.refGene=.;Disease_description.refG…	GT:AD:AF:F1R2:F2R1:MBQ:MFRL:MMQ:MPOS:SA_MAP_AF:SA_POST_PROB	.	0/1:12,35:0.737:6,22:6,13:37:134,161:60:16:0.737,0.727,0.745:0.020,0.031,0.949	0/0:32,0:0.030:11,0:21,0:0:150,0:0:0	nonsynonymous_SNV	exonic	Stab2		Stab2:NM_138673:exon62:c.G6818A:p.C2273Y	yes (a)
10	88412557	G	A	PASS	DP=200;ECNT=1;NLOD=27.00;N_ART_LOD=-1.973e+00;POP_AF=3.125e-05;P_GERMLINE=-2.590e+01;TLOD=5.39;ANNOVAR_DATE=2017-06-01;Func.refGene=intronic;Gene.refGene=Gnptab;GeneDetail.refGene=.;ExonicFunc.refGene=.;AAChange.refGene=.;pLi.refGene=.;pRec.refGene=.;pNull.refGene=.;Gene_full_name.refGene=.;Function_description.refGene=.;Disease_description.refGene=.;Tissue_specificity(Uniprot).refGene=.;Expressi…	GT:AD:AF:F1R2:F2R1:MBQ:MFRL:MMQ:MPOS:SA_MAP_AF:SA_POST_PROB	.	0/1:92,3:0.068:41,0:51,3:37:167,184:60:19:0.00,0.030,0.032:0.015,4.301e-03,0.981	0/0:90,0:0.038:37,0:53,0:0:174,0:0:0	.	intronic	Gnptab		.	#N/A
10	92542449	C	T	PASS	DP=135;ECNT=1;NLOD=18.27;N_ART_LOD=-1.803e+00;POP_AF=3.125e-05;P_GERMLINE=-1.647e+01;TLOD=21.71;ANNOVAR_DATE=2017-06-01;Func.refGene=intergenic;Gene.refGene=Gm20757\x3bNedd1;GeneDetail.refGene=dist\x3d167076\x3bdist\x3d142296;ExonicFunc.refGene=.;AAChange.refGene=.;pLi.refGene=.;pRec.refGene=.;pNull.refGene=.;Gene_full_name.refGene=.;Function_description.refGene=.;Disease_description.refGene=.;Ti…	GT:AD:AF:F1R2:F2R1:MBQ:MFRL:MMQ:MPOS:SA_MAP_AF:SA_POST_PROB	.	0/1:60,8:0.130:29,3:31,5:37:174,233:60:26:0.091,0.111,0.118:0.013,0.012,0.974	0/0:61,0:0.034:24,0:37,0:0:183,0:0:0	.	intergenic	Gm20757\x3bNedd1	GeneDetail.refGene=dist\x3d167076\x3bdist\x3d142296	.	#N/A
10	92543319	C	A	PASS	DP=30;ECNT=1;NLOD=3.82;N_ART_LOD=-1.190e+00;POP_AF=3.125e-05;P_GERMLINE=-2.719e+00;TLOD=5.41;ANNOVAR_DATE=2017-06-01;Func.refGene=intergenic;Gene.refGene=Gm20757\x3bNedd1;GeneDetail.refGene=dist\x3d167946\x3bdist\x3d141426;ExonicFunc.refGene=.;AAChange.refGene=.;pLi.refGene=.;pRec.refGene=.;pNull.refGene=.;Gene_full_name.refGene=.;Function_description.refGene=.;Disease_description.refGene=.;Tissu…	GT:AD:AF:F1R2:F2R1:MBQ:MFRL:MMQ:MPOS:SA_MAP_AF:SA_POST_PROB	.	0/1:10,2:0.192:3,0:7,2:37:164,189:60:20:0.00,0.172,0.167:0.045,0.012,0.943	0/0:13,0:0.130:4,0:9,0:0:199,0:0:0	.	intergenic	Gm20757\x3bNedd1	GeneDetail.refGene=dist\x3d167946\x3bdist\x3d141426	.	#N/A
10	100615137	T	C	PASS	DP=90;ECNT=1;NLOD=12.64;N_ART_LOD=-1.642e+00;POP_AF=3.125e-05;P_GERMLINE=-1.085e+01;TLOD=38.34;ANNOVAR_DATE=2017-06-01;Func.refGene=intronic;Gene.refGene=1700017N19Rik;GeneDetail.refGene=.;ExonicFunc.refGene=.;AAChange.refGene=.;pLi.refGene=.;pRec.refGene=.;pNull.refGene=.;Gene_full_name.refGene=.;Function_description.refGene=.;Disease_description.refGene=.;Tissue_specificity(Uniprot).refGene=.;E…	GT:AD:AF:F1R2:F2R1:MBQ:MFRL:MMQ:MPOS:SA_MAP_AF:SA_POST_PROB	.	0/1:28,12:0.326:7,5:21,7:37:195,158:60:18:0.00,0.303,0.300:0.033,0.019,0.948	0/0:42,0:0.023:17,0:25,0:0:193,0:0:0	.	intronic	1700017N19Rik		.	yes (a)
10	105370011	G	A	PASS	DP=225;ECNT=1;NLOD=31.60;N_ART_LOD=-2.032e+00;POP_AF=3.125e-05;P_GERMLINE=-2.981e+01;TLOD=128.58;ANNOVAR_DATE=2017-06-01;Func.refGene=exonic;Gene.refGene=Tmtc2;GeneDetail.refGene=.;ExonicFunc.refGene=synonymous_SNV;AAChange.refGene=Tmtc2:NM_177368:exon3:c.C1422T:p.N474N;pLi.refGene=.;pRec.refGene=.;pNull.refGene=.;Gene_full_name.refGene=.;Function_description.refGene=.;Disease_description.refGene…	GT:AD:AF:F1R2:F2R1:MBQ:MFRL:MMQ:MPOS:SA_MAP_AF:SA_POST_PROB	.	0/1:70,39:0.366:46,14:24,25:37:170,180:60:20:0.303,0.343,0.358:0.057,7.816e-03,0.936	0/0:105,0:0.018:56,0:49,0:0:184,0:0:0	synonymous_SNV	exonic	Tmtc2		Tmtc2:NM_177368:exon3:c.C1422T:p.N474N	yes (a)
10	115316234	G	A	PASS	DP=179;ECNT=1;NLOD=22.27;N_ART_LOD=-1.880e+00;POP_AF=3.125e-05;P_GERMLINE=-2.048e+01;TLOD=19.87;ANNOVAR_DATE=2017-06-01;Func.refGene=upstream;Gene.refGene=Rab21;GeneDetail.refGene=dist\x3d643;ExonicFunc.refGene=.;AAChange.refGene=.;pLi.refGene=.;pRec.refGene=.;pNull.refGene=.;Gene_full_name.refGene=.;Function_description.refGene=.;Disease_description.refGene=.;Tissue_specificity(Uniprot).refGene=…	GT:AD:AF:F1R2:F2R1:MBQ:MFRL:MMQ:MPOS:SA_MAP_AF:SA_POST_PROB	.	0/1:89,8:0.110:49,4:40,4:37:182,154:60:31:0.071,0.071,0.082:8.695e-03,9.919e-03,0.981	0/0:74,0:0.013:24,0:50,0:0:172,0:0:0	.	upstream	Rab21	GeneDetail.refGene=dist\x3d643	.	#N/A
10	120178613	A	G	PASS	DP=47;ECNT=1;NLOD=6.02;N_ART_LOD=-1.331e+00;POP_AF=3.125e-05;P_GERMLINE=-4.224e+00;TLOD=14.74;ANNOVAR_DATE=2017-06-01;Func.refGene=intronic;Gene.refGene=Irak3;GeneDetail.refGene=.;ExonicFunc.refGene=.;AAChange.refGene=.;pLi.refGene=.;pRec.refGene=.;pNull.refGene=.;Gene_full_name.refGene=.;Function_description.refGene=.;Disease_description.refGene=.;Tissue_specificity(Uniprot).refGene=.;Expression…	GT:AD:AF:F1R2:F2R1:MBQ:MFRL:MMQ:MPOS:SA_MAP_AF:SA_POST_PROB	.	0/1:20,5:0.212:8,3:12,2:37:173,177:60:19:0.00,0.202,0.200:0.023,0.022,0.955	0/0:20,0:0.024:12,0:8,0:0:150,0:0:0	.	intronic	Irak3		.	#N/A
11	3194447	A	G	PASS	DP=31;ECNT=1;NLOD=4.21;N_ART_LOD=-1.176e+00;POP_AF=3.125e-05;P_GERMLINE=-2.420e+00;TLOD=12.08;ANNOVAR_DATE=2017-06-01;Func.refGene=upstream;Gene.refGene=Sfi1;GeneDetail.refGene=dist\x3d984;ExonicFunc.refGene=.;AAChange.refGene=.;pLi.refGene=.;pRec.refGene=.;pNull.refGene=.;Gene_full_name.refGene=.;Function_description.refGene=.;Disease_description.refGene=.;Tissue_specificity(Uniprot).refGene=.;E…	GT:AD:AF:F1R2:F2R1:MBQ:MFRL:MMQ:MPOS:SA_MAP_AF:SA_POST_PROB	0/1:13,4:0.235:5,3:8,1:37:198,207:50:11:0.172,0.222,0.235:0.034,0.014,0.952	.	0/0:14,0:8.329e-05:7,0:7,0:0:182,0:0:0	.	upstream	Sfi1	dist\x3d984	.	#N/A
11	3203524	A	T	PASS	DP=34;ECNT=2;NLOD=5.08;N_ART_LOD=-1.292e+00;POP_AF=3.125e-05;P_GERMLINE=-3.979e+00;TLOD=5.41;ANNOVAR_DATE=2017-06-01;Func.refGene=intronic;Gene.refGene=Eif4enif1;GeneDetail.refGene=.;ExonicFunc.refGene=.;AAChange.refGene=.;pLi.refGene=.;pRec.refGene=.;pNull.refGene=.;Gene_full_name.refGene=.;Function_description.refGene=.;Disease_description.refGene=.;Tissue_specificity(Uniprot).refGene=.;Express…	GT:AD:AF:F1R2:F2R1:MBQ:MFRL:MMQ:MPOS:PGT:PID:SA_MAP_AF:SA_POST_PROB	.	0/1:9,2:0.234:3,0:6,2:27:255,286:60:26:0|1:3203518_A_T:0.00,0.182,0.182:0.020,0.025,0.954	0/0:17,0:0.099:6,0:11,0:0:258,0:0:0:0|1:3203518_A_T	.	intronic	Eif4enif1		.	#N/A
11	4488016	C	A	PASS	DP=149;ECNT=1;NLOD=21.67;N_ART_LOD=-1.878e+00;POP_AF=3.125e-05;P_GERMLINE=-2.017e+01;TLOD=6.01;ANNOVAR_DATE=2017-06-01;Func.refGene=exonic;Gene.refGene=Mtmr3;GeneDetail.refGene=.;ExonicFunc.refGene=nonsynonymous_SNV;AAChange.refGene=Mtmr3:NM_028860:exon16:c.G2437T:p.D813Y;pLi.refGene=.;pRec.refGene=.;pNull.refGene=.;Gene_full_name.refGene=.;Function_description.refGene=.;Disease_description.refGe…	GT:AD:AF:F1R2:F2R1:MBQ:MFRL:MMQ:MPOS:SA_MAP_AF:SA_POST_PROB	.	0/1:64,3:0.072:27,2:37,1:37:174,213:60:20:0.030,0.040,0.045:0.011,6.829e-03,0.982	0/0:72,0:0.039:36,0:36,0:0:163,0:0:0	nonsynonymous_SNV	exonic	Mtmr3		Mtmr3:NM_028860:exon16:c.G2437T:p.D813Y	#N/A
11	9577365	C	T	PASS	DP=39;ECNT=1;NLOD=6.92;N_ART_LOD=-1.380e+00;POP_AF=3.125e-05;P_GERMLINE=-5.465e+00;TLOD=5.93;ANNOVAR_DATE=2017-06-01;Func.refGene=intronic;Gene.refGene=Abca13;GeneDetail.refGene=.;ExonicFunc.refGene=.;AAChange.refGene=.;pLi.refGene=.;pRec.refGene=.;pNull.refGene=.;Gene_full_name.refGene=.;Function_description.refGene=.;Disease_description.refGene=.;Tissue_specificity(Uniprot).refGene=.;Expression…	GT:AD:AF:F1R2:F2R1:MBQ:MFRL:MMQ:MPOS:SA_MAP_AF:SA_POST_PROB	0/1:9,3:0.313:4,1:5,2:37:173,160:60:20:0.253,0.00,0.250:0.015,0.043,0.943	.	0/0:23,0:8.145e-05:9,0:14,0:0:209,0:0:0	.	intronic	Abca13	.	.	#N/A
11	12253185	C	A	PASS	DP=161;ECNT=1;NLOD=26.74;N_ART_LOD=-1.956e+00;POP_AF=3.125e-05;P_GERMLINE=-2.495e+01;TLOD=8.76;ANNOVAR_DATE=2017-06-01;Func.refGene=exonic;Gene.refGene=Cobl;GeneDetail.refGene=.;ExonicFunc.refGene=nonsynonymous_SNV;AAChange.refGene=Cobl:NM_001282993:exon11:c.G3441T:p.K1147N,Cobl:NM_001282994:exon12:c.G3495T:p.K1165N,Cobl:NM_172496:exon12:c.G3516T:p.K1172N;pLi.refGene=.;pRec.refGene=.;pNull.refGen…	GT:AD:AF:F1R2:F2R1:MBQ:MFRL:MMQ:MPOS:SA_MAP_AF:SA_POST_PROB	.	0/1:63,4:0.086:30,1:33,3:37:162,167:60:20:0.051,0.040,0.060:7.171e-03,0.014,0.979	0/0:89,0:6.752e-03:34,0:55,0:0:175,0:0:0	nonsynonymous_SNV	exonic	Cobl		Cobl:NM_001282993:exon11:c.G3441T:p.K1147N,Cobl:NM_001282994:exon12:c.G3495T:p.K1165N,Cobl:NM_172496:exon12:c.G3516T:p.K1172N	#N/A
11	29225811	C	A	PASS	DP=98;ECNT=1;NLOD=12.94;N_ART_LOD=-1.660e+00;POP_AF=3.125e-05;P_GERMLINE=-1.125e+01;TLOD=6.59;ANNOVAR_DATE=2017-06-01;Func.refGene=intronic;Gene.refGene=Cfap36;GeneDetail.refGene=.;ExonicFunc.refGene=.;AAChange.refGene=.;pLi.refGene=.;pRec.refGene=.;pNull.refGene=.;Gene_full_name.refGene=.;Function_description.refGene=.;Disease_description.refGene=.;Tissue_specificity(Uniprot).refGene=.;Expressio…	GT:AD:AF:F1R2:F2R1:MBQ:MFRL:MMQ:MPOS:SA_MAP_AF:SA_POST_PROB	.	0/1:45,3:0.088:19,1:26,2:37:179,143:60:20:0.00,0.061,0.063:0.012,0.017,0.971	0/0:43,0:0.043:11,0:32,0:0:166,0:0:0	.	intronic	Cfap36		.	#N/A
11	30847374	CT	C	PASS	DP=42;ECNT=1;NLOD=6.30;N_ART_LOD=-1.350e+00;POP_AF=3.125e-05;P_GERMLINE=-5.276e+00;RPA=12,11;RU=T;STR;TLOD=5.31;ANNOVAR_DATE=2017-06-01;Func.refGene=intronic;Gene.refGene=Psme4;GeneDetail.refGene=.;ExonicFunc.refGene=.;AAChange.refGene=.;pLi.refGene=.;pRec.refGene=.;pNull.refGene=.;Gene_full_name.refGene=.;Function_description.refGene=.;Disease_description.refGene=.;Tissue_specificity(Uniprot).re…	GT:AD:AF:F1R2:F2R1:MBQ:MFRL:MMQ:MPOS:SA_MAP_AF:SA_POST_PROB	0/1:15,4:0.225:5,1:10,3:37:162,170:60:18:0.00,0.212,0.211:0.027,0.019,0.954	.	0/0:21,0:0.025:8,0:13,0:0:170,0:0:0	.	intronic	Psme4	.	.	#N/A
11	50777052	G	T	PASS	DP=28;ECNT=1;NLOD=4.51;N_ART_LOD=-1.226e+00;POP_AF=3.125e-05;P_GERMLINE=-3.235e+00;TLOD=5.64;ANNOVAR_DATE=2017-06-01;Func.refGene=intronic;Gene.refGene=Adamts2;GeneDetail.refGene=.;ExonicFunc.refGene=.;AAChange.refGene=.;pLi.refGene=.;pRec.refGene=.;pNull.refGene=.;Gene_full_name.refGene=.;Function_description.refGene=.;Disease_description.refGene=.;Tissue_specificity(Uniprot).refGene=.;Expressio…	GT:AD:AF:F1R2:F2R1:MBQ:MFRL:MMQ:MPOS:SA_MAP_AF:SA_POST_PROB	.	0/1:8,2:0.227:3,2:5,0:37:187,135:60:7:0.00,0.202,0.200:0.021,0.025,0.954	0/0:15,0:0.059:8,0:7,0:0:229,0:0:0	.	intronic	Adamts2		.	#N/A
11	65918717	C	A	PASS	DP=140;ECNT=1;NLOD=19.82;N_ART_LOD=-1.831e+00;POP_AF=3.125e-05;P_GERMLINE=-1.836e+01;TLOD=5.94;ANNOVAR_DATE=2017-06-01;Func.refGene=intronic;Gene.refGene=Dnah9;GeneDetail.refGene=.;ExonicFunc.refGene=.;AAChange.refGene=.;pLi.refGene=.;pRec.refGene=.;pNull.refGene=.;Gene_full_name.refGene=.;Function_description.refGene=.;Disease_description.refGene=.;Tissue_specificity(Uniprot).refGene=.;Expressio…	GT:AD:AF:F1R2:F2R1:MBQ:MFRL:MMQ:MPOS:SA_MAP_AF:SA_POST_PROB	.	0/1:67,3:0.057:27,0:40,3:37:166,180:60:6:0.00,0.040,0.043:0.030,4.235e-03,0.966	0/0:66,0:0.016:30,0:36,0:0:172,0:0:0	.	intronic	Dnah9		.	#N/A
11	70358100	C	A	PASS	DP=25;ECNT=1;NLOD=3.01;N_ART_LOD=-1.073e+00;POP_AF=3.125e-05;P_GERMLINE=-1.976e+00;TLOD=5.33;ANNOVAR_DATE=2017-06-01;Func.refGene=intergenic;Gene.refGene=Alox15\x3bPelp1;GeneDetail.refGene=dist\x3d6069\x3bdist\x3d34781;ExonicFunc.refGene=.;AAChange.refGene=.;pLi.refGene=.;pRec.refGene=.;pNull.refGene=.;Gene_full_name.refGene=.;Function_description.refGene=.;Disease_description.refGene=.;Tissue_sp…	GT:AD:AF:F1R2:F2R1:MBQ:MFRL:MMQ:MPOS:SA_MAP_AF:SA_POST_PROB	.	0/1:11,2:0.162:1,0:10,2:37:193,157:60:9:0.00,0.152,0.154:0.030,0.015,0.955	0/0:10,0:0.083:4,0:6,0:0:164,0:0:0	.	intergenic	Alox15\x3bPelp1	GeneDetail.refGene=dist\x3d6069\x3bdist\x3d34781	.	#N/A
11	75417785	G	A	PASS	DP=19;ECNT=1;NLOD=2.71;N_ART_LOD=-1.018e+00;POP_AF=3.125e-05;P_GERMLINE=-1.662e+00;TLOD=5.35;ANNOVAR_DATE=2017-06-01;Func.refGene=intronic;Gene.refGene=Serpinf1;GeneDetail.refGene=.;ExonicFunc.refGene=.;AAChange.refGene=.;pLi.refGene=.;pRec.refGene=.;pNull.refGene=.;Gene_full_name.refGene=.;Function_description.refGene=.;Disease_description.refGene=.;Tissue_specificity(Uniprot).refGene=.;Expressi…	GT:AD:AF:F1R2:F2R1:MBQ:MFRL:MMQ:MPOS:SA_MAP_AF:SA_POST_PROB	.	0/1:7,2:0.222:2,2:5,0:30:186,191:60:16:0.00,0.222,0.222:0.022,0.025,0.953	0/0:9,0:0.050:5,0:4,0:0:201,0:0:0	.	intronic	Serpinf1		.	#N/A
11	78018338	C	A	PASS	DP=25;ECNT=1;NLOD=3.61;N_ART_LOD=-1.114e+00;POP_AF=3.125e-05;P_GERMLINE=-2.583e+00;TLOD=5.32;ANNOVAR_DATE=2017-06-01;Func.refGene=intronic;Gene.refGene=Phf12;GeneDetail.refGene=.;ExonicFunc.refGene=.;AAChange.refGene=.;pLi.refGene=.;pRec.refGene=.;pNull.refGene=.;Gene_full_name.refGene=.;Function_description.refGene=.;Disease_description.refGene=.;Tissue_specificity(Uniprot).refGene=.;Expression(…	GT:AD:AF:F1R2:F2R1:MBQ:MFRL:MMQ:MPOS:SA_MAP_AF:SA_POST_PROB	.	0/1:11,2:0.154:3,0:8,2:37:194,214:60:5:0.152,0.00,0.154:0.025,0.019,0.956	0/0:12,0:7.493e-05:10,0:2,0:0:206,0:0:0	.	intronic	Phf12		.	#N/A
11	78466563	C	T	PASS	DP=62;ECNT=1;NLOD=10.36;N_ART_LOD=-1.570e+00;POP_AF=3.125e-05;P_GERMLINE=-8.600e+00;TLOD=7.05;ANNOVAR_DATE=2017-06-01;Func.refGene=exonic;Gene.refGene=Slc46a1;GeneDetail.refGene=.;ExonicFunc.refGene=synonymous_SNV;AAChange.refGene=Slc46a1:NM_026740:exon2:c.C441T:p.G147G;pLi.refGene=.;pRec.refGene=.;pNull.refGene=.;Gene_full_name.refGene=.;Function_description.refGene=.;Disease_description.refGene…	GT:AD:AF:F1R2:F2R1:MBQ:MFRL:MMQ:MPOS:SA_MAP_AF:SA_POST_PROB	0/1:18,3:0.174:12,2:6,1:37:154,182:60:20:0.131,0.101,0.143:0.014,0.023,0.963	.	0/0:35,1:0.056:22,1:13,0:33:161,245:60:1	synonymous_SNV	exonic	Slc46a1	.	Slc46a1:NM_026740:exon2:c.C441T:p.G147G	#N/A
11	87862502	C	T	PASS	DP=38;ECNT=1;NLOD=6.62;N_ART_LOD=-1.385e+00;POP_AF=3.125e-05;P_GERMLINE=-5.443e+00;TLOD=5.50;ANNOVAR_DATE=2017-06-01;Func.refGene=intronic;Gene.refGene=Mks1;GeneDetail.refGene=.;ExonicFunc.refGene=.;AAChange.refGene=.;pLi.refGene=.;pRec.refGene=.;pNull.refGene=.;Gene_full_name.refGene=.;Function_description.refGene=.;Disease_description.refGene=.;Tissue_specificity(Uniprot).refGene=.;Expression(e…	GT:AD:AF:F1R2:F2R1:MBQ:MFRL:MMQ:MPOS:SA_MAP_AF:SA_POST_PROB	.	0/1:9,2:0.231:3,2:6,0:37:194,116:60:20:0.162,0.141,0.182:0.014,0.035,0.951	0/0:22,0:0.060:9,0:13,0:0:176,0:0:0	.	intronic	Mks1		.	#N/A
11	96060936	C	A	PASS	DP=167;ECNT=1;NLOD=29.41;N_ART_LOD=-2.001e+00;POP_AF=3.125e-05;P_GERMLINE=-2.807e+01;TLOD=5.72;ANNOVAR_DATE=2017-06-01;Func.refGene=splicing;Gene.refGene=Ube2z;GeneDetail.refGene=NM_172300:exon3:c.584+1G>T;ExonicFunc.refGene=.;AAChange.refGene=.;pLi.refGene=.;pRec.refGene=.;pNull.refGene=.;Gene_full_name.refGene=.;Function_description.refGene=.;Disease_description.refGene=.;Tissue_specificity(Uni…	GT:AD:AF:F1R2:F2R1:MBQ:MFRL:MMQ:MPOS:SA_MAP_AF:SA_POST_PROB	.	0/1:60,3:0.068:26,3:34,0:37:171,161:60:7:0.00,0.051,0.048:0.016,7.347e-03,0.977	0/0:98,0:0.017:31,0:67,0:0:172,0:0:0	.	splicing	Ube2z	GeneDetail.refGene=NM_172300:exon3:c.584+1G>T	.	#N/A
11	100522030	C	A	PASS	DP=146;ECNT=1;NLOD=23.73;N_ART_LOD=-1.910e+00;POP_AF=3.125e-05;P_GERMLINE=-2.236e+01;TLOD=5.78;ANNOVAR_DATE=2017-06-01;Func.refGene=exonic;Gene.refGene=Acly;GeneDetail.refGene=.;ExonicFunc.refGene=synonymous_SNV;AAChange.refGene=Acly:NM_001199296:exon3:c.G234T:p.L78L,Acly:NM_134037:exon3:c.G234T:p.L78L;pLi.refGene=.;pRec.refGene=.;pNull.refGene=.;Gene_full_name.refGene=.;Function_description.refG…	GT:AD:AF:F1R2:F2R1:MBQ:MFRL:MMQ:MPOS:SA_MAP_AF:SA_POST_PROB	.	0/1:58,3:0.072:28,0:30,3:37:164,207:60:19:0.051,0.00,0.049:3.341e-03,0.087,0.910	0/0:79,0:0.020:34,0:45,0:0:178,0:0:0	synonymous_SNV	exonic	Acly		Acly:NM_001199296:exon3:c.G234T:p.L78L,Acly:NM_134037:exon3:c.G234T:p.L78L	#N/A
11	101987255	G	A	PASS	DP=127;ECNT=1;NLOD=19.77;N_ART_LOD=-1.834e+00;POP_AF=3.125e-05;P_GERMLINE=-1.798e+01;TLOD=74.29;ANNOVAR_DATE=2017-06-01;Func.refGene=intronic;Gene.refGene=1700006E09Rik;GeneDetail.refGene=.;ExonicFunc.refGene=.;AAChange.refGene=.;pLi.refGene=.;pRec.refGene=.;pNull.refGene=.;Gene_full_name.refGene=.;Function_description.refGene=.;Disease_description.refGene=.;Tissue_specificity(Uniprot).refGene=.;…	GT:AD:AF:F1R2:F2R1:MBQ:MFRL:MMQ:MPOS:SA_MAP_AF:SA_POST_PROB	.	0/1:32,22:0.417:9,11:23,11:37:168,147:60:14:0.394,0.374,0.407:0.017,0.023,0.960	0/0:66,0:0.025:25,0:41,0:0:171,0:0:0	.	intronic	1700006E09Rik		.	yes (a)
11	102307949	C	A	PASS	DP=20;ECNT=1;NLOD=3.31;N_ART_LOD=-1.079e+00;POP_AF=3.125e-05;P_GERMLINE=-1.858e+00;TLOD=5.93;ANNOVAR_DATE=2017-06-01;Func.refGene=exonic;Gene.refGene=Ubtf;GeneDetail.refGene=.;ExonicFunc.refGene=nonsynonymous_SNV;AAChange.refGene=Ubtf:NM_001044383:exon16:c.G1794T:p.K598N,Ubtf:NM_001302954:exon16:c.G1794T:p.K598N,Ubtf:NM_001302955:exon16:c.G1794T:p.K598N,Ubtf:NM_011551:exon17:c.G1905T:p.K635N;pLi.…	GT:AD:AF:F1R2:F2R1:MBQ:MFRL:MMQ:MPOS:SA_MAP_AF:SA_POST_PROB	.	0/1:6,2:0.278:1,0:5,2:37:230,276:60:20:0.00,0.253,0.250:0.045,0.015,0.941	0/0:11,0:6.653e-05:6,0:5,0:0:164,0:0:0	nonsynonymous_SNV	exonic	Ubtf		Ubtf:NM_001044383:exon16:c.G1794T:p.K598N,Ubtf:NM_001302954:exon16:c.G1794T:p.K598N,Ubtf:NM_001302955:exon16:c.G1794T:p.K598N,Ubtf:NM_011551:exon17:c.G1905T:p.K635N	#N/A
11	103536636	G	T	PASS	DP=107;ECNT=1;NLOD=13.69;N_ART_LOD=-1.685e+00;POP_AF=3.125e-05;P_GERMLINE=-1.200e+01;TLOD=6.53;ANNOVAR_DATE=2017-06-01;Func.refGene=intronic;Gene.refGene=Gm884;GeneDetail.refGene=.;ExonicFunc.refGene=.;AAChange.refGene=.;pLi.refGene=.;pRec.refGene=.;pNull.refGene=.;Gene_full_name.refGene=.;Function_description.refGene=.;Disease_description.refGene=.;Tissue_specificity(Uniprot).refGene=.;Expressio…	GT:AD:AF:F1R2:F2R1:MBQ:MFRL:MMQ:MPOS:SA_MAP_AF:SA_POST_PROB	.	0/1:47,3:0.117:27,3:20,0:37:156,188:60:10:0.061,0.00,0.060:0.011,0.015,0.974	0/0:46,0:0.046:21,0:25,0:0:187,0:0:0	.	intronic	Gm884		.	#N/A
11	109363307	C	A	PASS	DP=29;ECNT=1;NLOD=4.77;N_ART_LOD=-1.229e+00;POP_AF=3.125e-05;P_GERMLINE=-3.740e+00;TLOD=5.32;ANNOVAR_DATE=2017-06-01;Func.refGene=ncRNA_exonic;Gene.refGene=Gm11696;GeneDetail.refGene=.;ExonicFunc.refGene=.;AAChange.refGene=.;pLi.refGene=.;pRec.refGene=.;pNull.refGene=.;Gene_full_name.refGene=.;Function_description.refGene=.;Disease_description.refGene=.;Tissue_specificity(Uniprot).refGene=.;Expre…	GT:AD:AF:F1R2:F2R1:MBQ:MFRL:MMQ:MPOS:SA_MAP_AF:SA_POST_PROB	.	0/1:11,2:0.154:4,0:7,2:37:140,217:60:9:0.152,0.00,0.154:0.011,0.049,0.940	0/0:16,0:6.348e-03:8,0:8,0:0:169,0:0:0	.	ncRNA_exonic	Gm11696		.	#N/A
11	110187999	C	A	PASS	DP=131;ECNT=1;NLOD=19.56;N_ART_LOD=-1.825e+00;POP_AF=3.125e-05;P_GERMLINE=-1.800e+01;TLOD=6.15;ANNOVAR_DATE=2017-06-01;Func.refGene=intronic;Gene.refGene=Abca6;GeneDetail.refGene=.;ExonicFunc.refGene=.;AAChange.refGene=.;pLi.refGene=.;pRec.refGene=.;pNull.refGene=.;Gene_full_name.refGene=.;Function_description.refGene=.;Disease_description.refGene=.;Tissue_specificity(Uniprot).refGene=.;Expressio…	GT:AD:AF:F1R2:F2R1:MBQ:MFRL:MMQ:MPOS:SA_MAP_AF:SA_POST_PROB	.	0/1:59,3:0.064:33,0:26,3:37:158,139:60:6:0.00,0.051,0.048:0.081,3.362e-03,0.916	0/0:65,0:0.015:24,0:41,0:0:165,0:0:0	.	intronic	Abca6		.	#N/A
11	113625467	C	A	PASS	DP=69;ECNT=1;NLOD=9.33;N_ART_LOD=-1.511e+00;POP_AF=3.125e-05;P_GERMLINE=-7.558e+00;TLOD=7.24;ANNOVAR_DATE=2017-06-01;Func.refGene=intronic;Gene.refGene=Sstr2;GeneDetail.refGene=.;ExonicFunc.refGene=.;AAChange.refGene=.;pLi.refGene=.;pRec.refGene=.;pNull.refGene=.;Gene_full_name.refGene=.;Function_description.refGene=.;Disease_description.refGene=.;Tissue_specificity(Uniprot).refGene=.;Expression(…	GT:AD:AF:F1R2:F2R1:MBQ:MFRL:MMQ:MPOS:SA_MAP_AF:SA_POST_PROB	.	0/1:30,3:0.135:13,1:17,2:37:199,142:60:8:0.00,0.091,0.091:0.016,0.017,0.967	0/0:31,0:0.016:17,0:14,0:0:202,0:0:0	.	intronic	Sstr2		.	#N/A
11	114785471	C	T	PASS	DP=24;ECNT=1;NLOD=3.31;N_ART_LOD=-1.094e+00;POP_AF=3.125e-05;P_GERMLINE=-2.124e+00;TLOD=5.52;ANNOVAR_DATE=2017-06-01;Func.refGene=exonic;Gene.refGene=Kif19a;GeneDetail.refGene=.;ExonicFunc.refGene=nonsynonymous_SNV;AAChange.refGene=Kif19a:NM_001102615:exon11:c.C1250T:p.A417V;pLi.refGene=.;pRec.refGene=.;pNull.refGene=.;Gene_full_name.refGene=.;Function_description.refGene=.;Disease_description.re…	GT:AD:AF:F1R2:F2R1:MBQ:MFRL:MMQ:MPOS:SA_MAP_AF:SA_POST_PROB	.	0/1:9,2:0.208:3,2:6,0:37:165,273:60:9:0.00,0.182,0.182:0.041,0.014,0.945	0/0:11,0:0.042:5,0:6,0:0:141,0:0:0	nonsynonymous_SNV	exonic	Kif19a		Kif19a:NM_001102615:exon11:c.C1250T:p.A417V	#N/A
11	120099169	G	T	PASS	DP=59;ECNT=1;NLOD=9.93;N_ART_LOD=-1.537e+00;POP_AF=3.125e-05;P_GERMLINE=-8.142e+00;TLOD=7.89;ANNOVAR_DATE=2017-06-01;Func.refGene=exonic;Gene.refGene=Ndufaf8;GeneDetail.refGene=.;ExonicFunc.refGene=nonsynonymous_SNV;AAChange.refGene=Ndufaf8:NM_001110242:exon2:c.G106T:p.V36L;pLi.refGene=.;pRec.refGene=.;pNull.refGene=.;Gene_full_name.refGene=.;Function_description.refGene=.;Disease_description.ref…	GT:AD:AF:F1R2:F2R1:MBQ:MFRL:MMQ:MPOS:SA_MAP_AF:SA_POST_PROB	.	0/1:20,3:0.160:7,3:13,0:37:190,186:60:20:0.131,0.00,0.130:9.953e-03,0.045,0.946	0/0:33,0:0.015:13,0:20,0:0:171,0:0:0	nonsynonymous_SNV	exonic	Ndufaf8		Ndufaf8:NM_001110242:exon2:c.G106T:p.V36L	#N/A
11	121513550	C	A	PASS	DP=111;ECNT=1;NLOD=17.32;N_ART_LOD=-1.782e+00;POP_AF=3.125e-05;P_GERMLINE=-1.562e+01;TLOD=6.61;ANNOVAR_DATE=2017-06-01;Func.refGene=exonic;Gene.refGene=Zfp750;GeneDetail.refGene=.;ExonicFunc.refGene=synonymous_SNV;AAChange.refGene=Zfp750:NM_178763:exon2:c.G498T:p.G166G;pLi.refGene=.;pRec.refGene=.;pNull.refGene=.;Gene_full_name.refGene=.;Function_description.refGene=.;Disease_description.refGene=…	GT:AD:AF:F1R2:F2R1:MBQ:MFRL:MMQ:MPOS:SA_MAP_AF:SA_POST_PROB	.	0/1:45,3:0.078:20,2:25,1:37:181,226:60:10:0.040,0.051,0.063:9.562e-03,0.013,0.977	0/0:58,0:0.037:20,0:38,0:0:201,0:0:0	synonymous_SNV	exonic	Zfp750		Zfp750:NM_178763:exon2:c.G498T:p.G166G	#N/A
12	10152791	A	G	PASS	DP=217;ECNT=1;NLOD=33.71;N_ART_LOD=-2.058e+00;POP_AF=3.125e-05;P_GERMLINE=-3.192e+01;TLOD=53.96;ANNOVAR_DATE=2017-06-01;Func.refGene=intergenic;Gene.refGene=Osr1\x3bNt5c1b;GeneDetail.refGene=dist\x3d571291\x3bdist\x3d217180;ExonicFunc.refGene=.;AAChange.refGene=.;pLi.refGene=.;pRec.refGene=.;pNull.refGene=.;Gene_full_name.refGene=.;Function_description.refGene=.;Disease_description.refGene=.;Tiss…	GT:AD:AF:F1R2:F2R1:MBQ:MFRL:MMQ:MPOS:SA_MAP_AF:SA_POST_PROB	.	0/1:79,18:0.201:39,7:40,11:37:188,179:60:23:0.172,0.152,0.186:7.592e-03,0.027,0.965	0/0:112,0:0.013:59,0:53,0:0:178,0:0:0	.	intergenic	Osr1\x3bNt5c1b	GeneDetail.refGene=dist\x3d571291\x3bdist\x3d217180	.	yes (a)
12	12940244	C	T	PASS	DP=60;ECNT=1;NLOD=9.63;N_ART_LOD=-1.524e+00;POP_AF=3.125e-05;P_GERMLINE=-7.836e+00;TLOD=18.38;ANNOVAR_DATE=2017-06-01;Func.refGene=exonic;Gene.refGene=Mycn;GeneDetail.refGene=.;ExonicFunc.refGene=stopgain;AAChange.refGene=Mycn:NM_008709:exon2:c.G150A:p.W50X;pLi.refGene=.;pRec.refGene=.;pNull.refGene=.;Gene_full_name.refGene=.;Function_description.refGene=.;Disease_description.refGene=.;Tissue_spe…	GT:AD:AF:F1R2:F2R1:MBQ:MFRL:MMQ:MPOS:SA_MAP_AF:SA_POST_PROB	.	0/1:19,6:0.259:8,4:11,2:37:152,138:60:15:0.00,0.242,0.240:0.033,0.017,0.950	0/0:32,0:0.015:17,0:15,0:0:207,0:0:0	stopgain	exonic	Mycn		Mycn:NM_008709:exon2:c.G150A:p.W50X	#N/A
12	16706205	G	A	PASS	DP=84;ECNT=1;NLOD=14.10;N_ART_LOD=-1.685e+00;POP_AF=3.125e-05;P_GERMLINE=-1.230e+01;TLOD=16.29;ANNOVAR_DATE=2017-06-01;Func.refGene=exonic;Gene.refGene=Greb1;GeneDetail.refGene=.;ExonicFunc.refGene=nonsynonymous_SNV;AAChange.refGene=Greb1:NM_001252071:exon16:c.C2345T:p.A782V,Greb1:NM_015764:exon18:c.C2429T:p.A810V;pLi.refGene=.;pRec.refGene=.;pNull.refGene=.;Gene_full_name.refGene=.;Function_desc…	GT:AD:AF:F1R2:F2R1:MBQ:MFRL:MMQ:MPOS:SA_MAP_AF:SA_POST_PROB	.	0/1:29,6:0.181:20,3:9,3:37:170,156:60:17:0.172,0.00,0.171:4.673e-03,0.285,0.710	0/0:47,0:0.013:21,0:26,0:0:189,0:0:0	nonsynonymous_SNV	exonic	Greb1		Greb1:NM_001252071:exon16:c.C2345T:p.A782V,Greb1:NM_015764:exon18:c.C2429T:p.A810V	#N/A
12	25051188	C	A	PASS	DP=156;ECNT=1;NLOD=20.55;N_ART_LOD=-1.854e+00;POP_AF=3.125e-05;P_GERMLINE=-1.916e+01;TLOD=5.81;ANNOVAR_DATE=2017-06-01;Func.refGene=exonic;Gene.refGene=Kidins220;GeneDetail.refGene=.;ExonicFunc.refGene=nonsynonymous_SNV;AAChange.refGene=Kidins220:NM_001081378:exon29:c.C3748A:p.Q1250K;pLi.refGene=.;pRec.refGene=.;pNull.refGene=.;Gene_full_name.refGene=.;Function_description.refGene=.;Disease_descr…	GT:AD:AF:F1R2:F2R1:MBQ:MFRL:MMQ:MPOS:SA_MAP_AF:SA_POST_PROB	.	0/1:72,3:0.081:34,3:38,0:37:183,322:60:20:0.040,0.00,0.040:4.135e-03,0.027,0.969	0/0:69,1:0.037:28,0:41,1:33:171,122:60:0	nonsynonymous_SNV	exonic	Kidins220		Kidins220:NM_001081378:exon29:c.C3748A:p.Q1250K	#N/A
12	29984547	C	T	PASS	DP=90;ECNT=1;NLOD=9.33;N_ART_LOD=-1.548e+00;POP_AF=3.125e-05;P_GERMLINE=-7.535e+00;TLOD=47.35;ANNOVAR_DATE=2017-06-01;Func.refGene=exonic;Gene.refGene=Pxdn;GeneDetail.refGene=.;ExonicFunc.refGene=nonsynonymous_SNV;AAChange.refGene=Pxdn:NM_181395:exon7:c.C670T:p.R224C;pLi.refGene=.;pRec.refGene=.;pNull.refGene=.;Gene_full_name.refGene=.;Function_description.refGene=.;Disease_description.refGene=.;…	GT:AD:AF:F1R2:F2R1:MBQ:MFRL:MMQ:MPOS:SA_MAP_AF:SA_POST_PROB	.	0/1:34,15:0.314:15,4:19,11:37:175,182:60:20:0.283,0.283,0.306:0.022,0.016,0.962	0/0:31,0:0.103:15,0:16,0:0:182,0:0:0	nonsynonymous_SNV	exonic	Pxdn		Pxdn:NM_181395:exon7:c.C670T:p.R224C	yes (a)
12	30103337	T	C	PASS	DP=45;ECNT=1;NLOD=7.22;N_ART_LOD=-1.419e+00;POP_AF=3.125e-05;P_GERMLINE=-5.430e+00;TLOD=8.23;ANNOVAR_DATE=2017-06-01;Func.refGene=exonic;Gene.refGene=Tpo;GeneDetail.refGene=.;ExonicFunc.refGene=synonymous_SNV;AAChange.refGene=Tpo:NM_009417:exon8:c.A1017G:p.A339A;pLi.refGene=.;pRec.refGene=.;pNull.refGene=.;Gene_full_name.refGene=.;Function_description.refGene=.;Disease_description.refGene=.;Tissu…	GT:AD:AF:F1R2:F2R1:MBQ:MFRL:MMQ:MPOS:SA_MAP_AF:SA_POST_PROB	.	0/1:12,3:0.250:4,1:8,2:37:161,109:60:23:0.182,0.141,0.200:0.013,0.040,0.947	0/0:24,0:0.056:14,0:10,0:0:154,0:0:0	synonymous_SNV	exonic	Tpo		Tpo:NM_009417:exon8:c.A1017G:p.A339A	#N/A
12	36003716	C	A	PASS	DP=32;ECNT=1;NLOD=6.27;N_ART_LOD=-1.341e+00;POP_AF=3.125e-05;P_GERMLINE=-4.836e+00;TLOD=5.89;ANNOVAR_DATE=2017-06-01;Func.refGene=intronic;Gene.refGene=Agr2;GeneDetail.refGene=.;ExonicFunc.refGene=.;AAChange.refGene=.;pLi.refGene=.;pRec.refGene=.;pNull.refGene=.;Gene_full_name.refGene=.;Function_description.refGene=.;Disease_description.refGene=.;Tissue_specificity(Uniprot).refGene=.;Expression(e…	GT:AD:AF:F1R2:F2R1:MBQ:MFRL:MMQ:MPOS:SA_MAP_AF:SA_POST_PROB	.	0/1:6,2:0.318:5,0:1,2:37:244,211:60:20:0.00,0.253,0.250:0.023,0.025,0.952	0/0:21,0:4.901e-03:10,0:11,0:0:249,0:0:0	.	intronic	Agr2		.	#N/A
12	37414025	G	T	PASS	DP=197;ECNT=1;NLOD=30.86;N_ART_LOD=-2.020e+00;POP_AF=3.125e-05;P_GERMLINE=-2.907e+01;TLOD=116.66;ANNOVAR_DATE=2017-06-01;Func.refGene=exonic;Gene.refGene=Agmo;GeneDetail.refGene=.;ExonicFunc.refGene=nonsynonymous_SNV;AAChange.refGene=Agmo:NM_178767:exon11:c.G1103T:p.R368I;pLi.refGene=.;pRec.refGene=.;pNull.refGene=.;Gene_full_name.refGene=.;Function_description.refGene=.;Disease_description.refGe…	GT:AD:AF:F1R2:F2R1:MBQ:MFRL:MMQ:MPOS:SA_MAP_AF:SA_POST_PROB	0/1:51,35:0.412:15,15:36,20:37:148,159:60:20:0.384,0.384,0.407:0.015,0.021,0.963	.	0/0:103,0:0.012:42,0:61,0:0:161,0:0:0	nonsynonymous_SNV	exonic	Agmo	.	Agmo:NM_178767:exon11:c.G1103T:p.R368I	yes (a)
12	46696754	C	T	PASS	DP=22;ECNT=1;NLOD=3.26;N_ART_LOD=-1.092e+00;POP_AF=3.125e-05;P_GERMLINE=-1.842e+00;TLOD=5.88;ANNOVAR_DATE=2017-06-01;Func.refGene=UTR3;Gene.refGene=Nova1;GeneDetail.refGene=NM_021361:c.*3215G>A;ExonicFunc.refGene=.;AAChange.refGene=.;pLi.refGene=.;pRec.refGene=.;pNull.refGene=.;Gene_full_name.refGene=.;Function_description.refGene=.;Disease_description.refGene=.;Tissue_specificity(Uniprot).refGen…	GT:AD:AF:F1R2:F2R1:MBQ:MFRL:MMQ:MPOS:SA_MAP_AF:SA_POST_PROB	0/1:7,3:0.267:3,0:4,3:37:166,273:60:20:0.303,0.00,0.300:0.021,0.028,0.950	.	0/0:11,0:0.050:5,0:6,0:0:203,0:0:0	.	UTR3	Nova1	NM_021361:c.*3215G>A	.	#N/A
12	72304316	C	A	PASS	DP=30;ECNT=1;NLOD=3.91;N_ART_LOD=-1.159e+00;POP_AF=3.125e-05;P_GERMLINE=-2.122e+00;TLOD=8.55;ANNOVAR_DATE=2017-06-01;Func.refGene=exonic;Gene.refGene=Rtn1;GeneDetail.refGene=.;ExonicFunc.refGene=nonsynonymous_SNV;AAChange.refGene=Rtn1:NM_153457:exon3:c.G1118T:p.S373I;pLi.refGene=.;pRec.refGene=.;pNull.refGene=.;Gene_full_name.refGene=.;Function_description.refGene=.;Disease_description.refGene=.;…	GT:AD:AF:F1R2:F2R1:MBQ:MFRL:MMQ:MPOS:SA_MAP_AF:SA_POST_PROB	.	0/1:13,3:0.188:5,0:8,3:37:164,150:60:20:0.192,0.00,0.188:0.017,0.029,0.954	0/0:13,0:0.036:6,0:7,0:0:170,0:0:0	nonsynonymous_SNV	exonic	Rtn1		Rtn1:NM_153457:exon3:c.G1118T:p.S373I	#N/A
12	79255120	C	T	PASS	DP=54;ECNT=1;NLOD=7.18;N_ART_LOD=-1.411e+00;POP_AF=3.125e-05;P_GERMLINE=-5.382e+00;TLOD=11.17;ANNOVAR_DATE=2017-06-01;Func.refGene=intronic;Gene.refGene=Zfyve26;GeneDetail.refGene=.;ExonicFunc.refGene=.;AAChange.refGene=.;pLi.refGene=.;pRec.refGene=.;pNull.refGene=.;Gene_full_name.refGene=.;Function_description.refGene=.;Disease_description.refGene=.;Tissue_specificity(Uniprot).refGene=.;Expressi…	GT:AD:AF:F1R2:F2R1:MBQ:MFRL:MMQ:MPOS:SA_MAP_AF:SA_POST_PROB	.	0/1:21,4:0.196:8,1:13,3:37:182,156:60:20:0.131,0.141,0.160:0.012,0.036,0.952	0/0:24,0:0.042:7,0:17,0:0:186,0:0:0	.	intronic	Zfyve26		.	#N/A
12	87282673	G	T	PASS	DP=21;ECNT=1;NLOD=3.61;N_ART_LOD=-1.114e+00;POP_AF=3.125e-05;P_GERMLINE=-2.232e+00;TLOD=5.80;ANNOVAR_DATE=2017-06-01;Func.refGene=exonic;Gene.refGene=Ism2;GeneDetail.refGene=.;ExonicFunc.refGene=synonymous_SNV;AAChange.refGene=Ism2:NM_001290302:exon4:c.C850A:p.R284R;pLi.refGene=.;pRec.refGene=.;pNull.refGene=.;Gene_full_name.refGene=.;Function_description.refGene=.;Disease_description.refGene=.;T…	GT:AD:AF:F1R2:F2R1:MBQ:MFRL:MMQ:MPOS:SA_MAP_AF:SA_POST_PROB	.	0/1:7,2:0.222:3,0:4,2:37:162,159:60:20:0.222,0.00,0.222:0.019,0.029,0.952	0/0:12,0:9.169e-05:7,0:5,0:0:194,0:0:0	synonymous_SNV	exonic	Ism2		Ism2:NM_001290302:exon4:c.C850A:p.R284R	#N/A
12	92160991	C	T	PASS	DP=259;ECNT=1;NLOD=37.79;N_ART_LOD=-2.109e+00;POP_AF=3.125e-05;P_GERMLINE=-3.599e+01;TLOD=31.96;ANNOVAR_DATE=2017-06-01;Func.refGene=intergenic;Gene.refGene=Sel1l\x3b4930559C10Rik;GeneDetail.refGene=dist\x3d311834\x3bdist\x3d1255466;ExonicFunc.refGene=.;AAChange.refGene=.;pLi.refGene=.;pRec.refGene=.;pNull.refGene=.;Gene_full_name.refGene=.;Function_description.refGene=.;Disease_description.refGe…	GT:AD:AF:F1R2:F2R1:MBQ:MFRL:MMQ:MPOS:SA_MAP_AF:SA_POST_PROB	.	0/1:109,12:0.125:64,8:45,4:37:156,218:60:20:0.091,0.081,0.099:5.940e-03,0.018,0.976	0/0:126,0:0.018:65,0:61,0:0:174,0:0:0	.	intergenic	Sel1l\x3b4930559C10Rik	GeneDetail.refGene=dist\x3d311834\x3bdist\x3d1255466	.	#N/A
12	100206561	T	A	PASS	DP=16;ECNT=1;NLOD=3.31;N_ART_LOD=-1.079e+00;POP_AF=3.125e-05;P_GERMLINE=-1.628e+00;TLOD=6.58;ANNOVAR_DATE=2017-06-01;Func.refGene=UTR3;Gene.refGene=Calm1;GeneDetail.refGene=NM_009790:c.*133T>A\x3bNM_001313934:c.*133T>A;ExonicFunc.refGene=.;AAChange.refGene=.;pLi.refGene=.;pRec.refGene=.;pNull.refGene=.;Gene_full_name.refGene=.;Function_description.refGene=.;Disease_description.refGene=.;Tissue_sp…	GT:AD:AF:F1R2:F2R1:MBQ:MFRL:MMQ:MPOS:SA_MAP_AF:SA_POST_PROB	.	0/1:3,2:0.400:2,0:1,2:37:201,198:60:20:0.404,0.00,0.400:0.025,0.026,0.949	0/0:11,0:8.483e-05:5,0:6,0:0:247,0:0:0	.	UTR3	Calm1	GeneDetail.refGene=NM_009790:c.*133T>A\x3bNM_001313934:c.*133T>A	.	#N/A
12	102704829	C	A	PASS	DP=33;ECNT=1;NLOD=5.97;N_ART_LOD=-1.338e+00;POP_AF=3.125e-05;P_GERMLINE=-4.574e+00;TLOD=5.83;ANNOVAR_DATE=2017-06-01;Func.refGene=UTR5;Gene.refGene=Itpk1;GeneDetail.refGene=NM_172584:c.-13G>T;ExonicFunc.refGene=.;AAChange.refGene=.;pLi.refGene=.;pRec.refGene=.;pNull.refGene=.;Gene_full_name.refGene=.;Function_description.refGene=.;Disease_description.refGene=.;Tissue_specificity(Uniprot).refGene=…	GT:AD:AF:F1R2:F2R1:MBQ:MFRL:MMQ:MPOS:SA_MAP_AF:SA_POST_PROB	.	0/1:6,2:0.318:3,0:3,2:37:123,115:60:6:0.00,0.253,0.250:0.056,0.013,0.931	0/0:20,0:0.050:8,0:12,0:0:174,0:0:0	.	UTR5	Itpk1	GeneDetail.refGene=NM_172584:c.-13G>T	.	#N/A
12	104008479	G	T	PASS	DP=69;ECNT=1;NLOD=11.09;N_ART_LOD=-1.579e+00;POP_AF=3.125e-05;P_GERMLINE=-9.295e+00;TLOD=55.04;ANNOVAR_DATE=2017-06-01;Func.refGene=exonic;Gene.refGene=Serpina9;GeneDetail.refGene=.;ExonicFunc.refGene=synonymous_SNV;AAChange.refGene=Serpina9:NM_027997:exon2:c.C414A:p.L138L;pLi.refGene=.;pRec.refGene=.;pNull.refGene=.;Gene_full_name.refGene=.;Function_description.refGene=.;Disease_description.refG…	GT:AD:AF:F1R2:F2R1:MBQ:MFRL:MMQ:MPOS:SA_MAP_AF:SA_POST_PROB	.	0/1:14,16:0.531:7,7:7,9:37:158,175:60:16:0.525,0.475,0.533:0.015,0.044,0.940	0/0:37,0:2.789e-03:16,0:21,0:0:193,0:0:0	synonymous_SNV	exonic	Serpina9		Serpina9:NM_027997:exon2:c.C414A:p.L138L	#N/A
12	111627103	A	G	PASS	DP=113;ECNT=1;NLOD=14.75;N_ART_LOD=-1.710e+00;POP_AF=3.125e-05;P_GERMLINE=-1.295e+01;TLOD=95.83;ANNOVAR_DATE=2017-06-01;Func.refGene=exonic;Gene.refGene=Mark3;GeneDetail.refGene=.;ExonicFunc.refGene=nonsynonymous_SNV;AAChange.refGene=Mark3:NM_021516:exon8:c.A568G:p.M190V,Mark3:NM_022801:exon8:c.A568G:p.M190V;pLi.refGene=.;pRec.refGene=.;pNull.refGene=.;Gene_full_name.refGene=.;Function_descriptio…	GT:AD:AF:F1R2:F2R1:MBQ:MFRL:MMQ:MPOS:SA_MAP_AF:SA_POST_PROB	0/1:30,28:0.484:15,8:15,20:37:161,186:60:20:0.424,0.475,0.483:0.048,0.012,0.940	.	0/0:49,0:0.029:13,0:36,0:0:180,0:0:0	nonsynonymous_SNV	exonic	Mark3	.	Mark3:NM_021516:exon8:c.A568G:p.M190V,Mark3:NM_022801:exon8:c.A568G:p.M190V	yes (a)
12	114817659	TA	T	PASS	DP=48;ECNT=1;NLOD=8.41;N_ART_LOD=-1.498e+00;POP_AF=3.125e-05;P_GERMLINE=-6.618e+00;RPA=4,3;RU=A;STR;TLOD=43.65;ANNOVAR_DATE=2017-06-01;Func.refGene=intergenic;Gene.refGene=Mir7094-2\x3bMir6388;GeneDetail.refGene=dist\x3d303966\x3bdist\x3d878060;ExonicFunc.refGene=.;AAChange.refGene=.;pLi.refGene=.;pRec.refGene=.;pNull.refGene=.;Gene_full_name.refGene=.;Function_description.refGene=.;Disease_descr…	GT:AD:AF:F1R2:F2R1:MBQ:MFRL:MMQ:MPOS:SA_MAP_AF:SA_POST_PROB	0/1:0,13:0.964:0,8:0,5:37:0,223:60:20:0.990,0.00,1.00:0.025,0.030,0.945	.	0/0:28,0:0.089:14,0:14,0:0:233,0:0:0	.	intergenic	Mir7094-2\x3bMir6388	dist\x3d303966\x3bdist\x3d878060	.	#N/A
12	119877228	CA	C	PASS	DP=30;ECNT=1;NLOD=4.20;N_ART_LOD=-1.220e+00;POP_AF=3.125e-05;P_GERMLINE=-2.406e+00;RPA=9,8;RU=A;STR;TLOD=19.11;ANNOVAR_DATE=2017-06-01;Func.refGene=intergenic;Gene.refGene=Macc1\x3bTmem196;GeneDetail.refGene=dist\x3d410297\x3bdist\x3d68733;ExonicFunc.refGene=.;AAChange.refGene=.;pLi.refGene=.;pRec.refGene=.;pNull.refGene=.;Gene_full_name.refGene=.;Function_description.refGene=.;Disease_descriptio…	GT:AD:AF:F1R2:F2R1:MBQ:MFRL:MMQ:MPOS:SA_MAP_AF:SA_POST_PROB	.	0/1:1,7:0.750:0,4:1,3:33:233,225:60:21:0.879,0.00,0.875:0.025,0.030,0.945	0/0:14,0:0.112:6,0:8,0:0:232,0:0:0	.	intergenic	Macc1\x3bTmem196	GeneDetail.refGene=dist\x3d410297\x3bdist\x3d68733	.	#N/A
13	8031086	G	T	PASS	DP=86;ECNT=1;NLOD=12.64;N_ART_LOD=-1.646e+00;POP_AF=3.125e-05;P_GERMLINE=-1.085e+01;TLOD=37.88;ANNOVAR_DATE=2017-06-01;Func.refGene=intergenic;Gene.refGene=Pfkp\x3bAdarb2;GeneDetail.refGene=dist\x3d1382315\x3bdist\x3d171780;ExonicFunc.refGene=.;AAChange.refGene=.;pLi.refGene=.;pRec.refGene=.;pNull.refGene=.;Gene_full_name.refGene=.;Function_description.refGene=.;Disease_description.refGene=.;Tiss…	GT:AD:AF:F1R2:F2R1:MBQ:MFRL:MMQ:MPOS:SA_MAP_AF:SA_POST_PROB	.	0/1:27,12:0.317:15,7:12,5:37:199,199:60:20:0.253,0.293,0.308:0.048,0.011,0.941	0/0:42,0:0.033:20,0:22,0:0:180,0:0:0	.	intergenic	Pfkp\x3bAdarb2	GeneDetail.refGene=dist\x3d1382315\x3bdist\x3d171780	.	yes (a)
13	15648449	C	A	PASS	DP=33;ECNT=1;NLOD=4.82;N_ART_LOD=-1.241e+00;POP_AF=3.125e-05;P_GERMLINE=-3.745e+00;TLOD=5.37;ANNOVAR_DATE=2017-06-01;Func.refGene=intronic;Gene.refGene=Gli3;GeneDetail.refGene=.;ExonicFunc.refGene=.;AAChange.refGene=.;pLi.refGene=.;pRec.refGene=.;pNull.refGene=.;Gene_full_name.refGene=.;Function_description.refGene=.;Disease_description.refGene=.;Tissue_specificity(Uniprot).refGene=.;Expression(e…	GT:AD:AF:F1R2:F2R1:MBQ:MFRL:MMQ:MPOS:SA_MAP_AF:SA_POST_PROB	.	0/1:10,2:0.250:2,0:8,2:37:220,174:60:10:0.00,0.172,0.167:0.020,0.025,0.955	0/0:16,0:0.030:8,0:8,0:0:273,0:0:0	.	intronic	Gli3		.	#N/A
13	23057003	C	A	PASS	DP=316;ECNT=1;NLOD=47.81;N_ART_LOD=-2.209e+00;POP_AF=3.125e-05;P_GERMLINE=-4.618e+01;TLOD=6.34;ANNOVAR_DATE=2017-06-01;Func.refGene=intergenic;Gene.refGene=Vmn1r214\x3bVmn1r215;GeneDetail.refGene=dist\x3d21562\x3bdist\x3d18789;ExonicFunc.refGene=.;AAChange.refGene=.;pLi.refGene=.;pRec.refGene=.;pNull.refGene=.;Gene_full_name.refGene=.;Function_description.refGene=.;Disease_description.refGene=.;T…	GT:AD:AF:F1R2:F2R1:MBQ:MFRL:MMQ:MPOS:SA_MAP_AF:SA_POST_PROB	.	0/1:142,4:0.051:72,2:70,2:35:182,186:45:8:0.030,0.00,0.027:1.838e-03,0.055,0.943	0/0:159,0:0.013:90,0:69,0:0:190,0:0:0	.	intergenic	Vmn1r214\x3bVmn1r215	GeneDetail.refGene=dist\x3d21562\x3bdist\x3d18789	.	#N/A
13	24049738	G	A	PASS	DP=41;ECNT=1;NLOD=6.27;N_ART_LOD=-1.341e+00;POP_AF=3.125e-05;P_GERMLINE=-4.479e+00;TLOD=18.51;ANNOVAR_DATE=2017-06-01;Func.refGene=intronic;Gene.refGene=Carmil1;GeneDetail.refGene=.;ExonicFunc.refGene=.;AAChange.refGene=.;pLi.refGene=.;pRec.refGene=.;pNull.refGene=.;Gene_full_name.refGene=.;Function_description.refGene=.;Disease_description.refGene=.;Tissue_specificity(Uniprot).refGene=.;Expressi…	GT:AD:AF:F1R2:F2R1:MBQ:MFRL:MMQ:MPOS:SA_MAP_AF:SA_POST_PROB	0/1:11,8:0.415:7,2:4,6:33:198,220:60:16:0.414,0.364,0.421:0.022,0.027,0.951	.	0/0:21,0:4.858e-03:11,0:10,0:0:196,0:0:0	.	intronic	Carmil1	.	.	#N/A
13	24099766	C	A	PASS	DP=27;ECNT=1;NLOD=5.12;N_ART_LOD=-1.265e+00;POP_AF=3.125e-05;P_GERMLINE=-3.735e+00;TLOD=5.80;ANNOVAR_DATE=2017-06-01;Func.refGene=intronic;Gene.refGene=Carmil1;GeneDetail.refGene=.;ExonicFunc.refGene=.;AAChange.refGene=.;pLi.refGene=.;pRec.refGene=.;pNull.refGene=.;Gene_full_name.refGene=.;Function_description.refGene=.;Disease_description.refGene=.;Tissue_specificity(Uniprot).refGene=.;Expressio…	GT:AD:AF:F1R2:F2R1:MBQ:MFRL:MMQ:MPOS:SA_MAP_AF:SA_POST_PROB	.	0/1:7,2:0.222:5,0:2,2:37:230,233:60:20:0.222,0.00,0.222:0.025,0.022,0.953	0/0:17,0:0.028:6,0:11,0:0:239,0:0:0	.	intronic	Carmil1		.	#N/A
13	27808440	G	A	PASS	DP=187;ECNT=1;NLOD=26.04;N_ART_LOD=-1.960e+00;POP_AF=3.125e-05;P_GERMLINE=-2.425e+01;TLOD=47.88;ANNOVAR_DATE=2017-06-01;Func.refGene=exonic;Gene.refGene=Prl2a1;GeneDetail.refGene=.;ExonicFunc.refGene=synonymous_SNV;AAChange.refGene=Prl2a1:NM_019991:exon5:c.G546A:p.L182L;pLi.refGene=.;pRec.refGene=.;pNull.refGene=.;Gene_full_name.refGene=.;Function_description.refGene=.;Disease_description.refGene…	GT:AD:AF:F1R2:F2R1:MBQ:MFRL:MMQ:MPOS:SA_MAP_AF:SA_POST_PROB	.	0/1:66,16:0.226:27,6:39,10:37:175,191:60:21:0.162,0.182,0.195:0.017,0.012,0.971	0/0:88,2:0.047:31,1:57,1:37:173,358:60:0	synonymous_SNV	exonic	Prl2a1		Prl2a1:NM_019991:exon5:c.G546A:p.L182L	yes (a)
13	29517679	C	A	PASS	DP=25;ECNT=1;NLOD=4.21;N_ART_LOD=-1.188e+00;POP_AF=3.125e-05;P_GERMLINE=-3.133e+00;TLOD=5.38;ANNOVAR_DATE=2017-06-01;Func.refGene=intronic;Gene.refGene=Cdkal1;GeneDetail.refGene=.;ExonicFunc.refGene=.;AAChange.refGene=.;pLi.refGene=.;pRec.refGene=.;pNull.refGene=.;Gene_full_name.refGene=.;Function_description.refGene=.;Disease_description.refGene=.;Tissue_specificity(Uniprot).refGene=.;Expression…	GT:AD:AF:F1R2:F2R1:MBQ:MFRL:MMQ:MPOS:SA_MAP_AF:SA_POST_PROB	.	0/1:7,2:0.250:2,2:5,0:35:241,204:60:20:0.222,0.00,0.222:0.025,0.022,0.953	0/0:14,0:0.033:8,0:6,0:0:193,0:0:0	.	intronic	Cdkal1		.	#N/A
13	30871820	C	A	PASS	DP=139;ECNT=2;NLOD=20.58;N_ART_LOD=-1.842e+00;POP_AF=3.125e-05;P_GERMLINE=-1.899e+01;TLOD=6.23;ANNOVAR_DATE=2017-06-01;Func.refGene=intronic;Gene.refGene=Exoc2;GeneDetail.refGene=.;ExonicFunc.refGene=.;AAChange.refGene=.;pLi.refGene=.;pRec.refGene=.;pNull.refGene=.;Gene_full_name.refGene=.;Function_description.refGene=.;Disease_description.refGene=.;Tissue_specificity(Uniprot).refGene=.;Expressio…	GT:AD:AF:F1R2:F2R1:MBQ:MFRL:MMQ:MPOS:SA_MAP_AF:SA_POST_PROB	.	0/1:56,3:0.079:26,2:30,1:37:162,240:60:20:0.00,0.051,0.051:0.015,8.568e-03,0.977	0/0:71,1:0.041:30,1:41,0:14:160,202:60:20	.	intronic	Exoc2		.	#N/A
13	30872194	C	T	PASS	DP=17;ECNT=1;NLOD=3.61;N_ART_LOD=-1.114e+00;POP_AF=3.125e-05;P_GERMLINE=-1.955e+00;TLOD=6.44;ANNOVAR_DATE=2017-06-01;Func.refGene=intronic;Gene.refGene=Exoc2;GeneDetail.refGene=.;ExonicFunc.refGene=.;AAChange.refGene=.;pLi.refGene=.;pRec.refGene=.;pNull.refGene=.;Gene_full_name.refGene=.;Function_description.refGene=.;Disease_description.refGene=.;Tissue_specificity(Uniprot).refGene=.;Expression(…	GT:AD:AF:F1R2:F2R1:MBQ:MFRL:MMQ:MPOS:SA_MAP_AF:SA_POST_PROB	0/1:2,2:0.500:1,0:1,2:35:191,156:60:20:0.00,0.495,0.500:0.027,0.025,0.948	.	0/0:12,0:9.267e-05:8,0:4,0:0:204,0:0:0	.	intronic	Exoc2	.	.	#N/A
13	31917835	G	T	PASS	DP=29;ECNT=1;NLOD=5.67;N_ART_LOD=-1.300e+00;POP_AF=3.125e-05;P_GERMLINE=-4.381e+00;TLOD=5.66;ANNOVAR_DATE=2017-06-01;Func.refGene=intronic;Gene.refGene=Gmds;GeneDetail.refGene=.;ExonicFunc.refGene=.;AAChange.refGene=.;pLi.refGene=.;pRec.refGene=.;pNull.refGene=.;Gene_full_name.refGene=.;Function_description.refGene=.;Disease_description.refGene=.;Tissue_specificity(Uniprot).refGene=.;Expression(e…	GT:AD:AF:F1R2:F2R1:MBQ:MFRL:MMQ:MPOS:SA_MAP_AF:SA_POST_PROB	.	0/1:8,2:0.200:4,2:4,0:37:223,237:60:20:0.202,0.00,0.200:0.025,0.021,0.954	0/0:19,0:5.399e-03:10,0:9,0:0:239,0:0:0	.	intronic	Gmds		.	#N/A
13	47101712	C	A	PASS	DP=177;ECNT=1;NLOD=26.49;N_ART_LOD=-1.958e+00;POP_AF=3.125e-05;P_GERMLINE=-2.518e+01;TLOD=5.68;ANNOVAR_DATE=2017-06-01;Func.refGene=exonic;Gene.refGene=Dek;GeneDetail.refGene=.;ExonicFunc.refGene=stopgain;AAChange.refGene=Dek:NM_025900:exon4:c.G280T:p.E94X;pLi.refGene=.;pRec.refGene=.;pNull.refGene=.;Gene_full_name.refGene=.;Function_description.refGene=.;Disease_description.refGene=.;Tissue_spec…	GT:AD:AF:F1R2:F2R1:MBQ:MFRL:MMQ:MPOS:SA_MAP_AF:SA_POST_PROB	.	0/1:78,3:0.061:33,0:45,3:37:165,170:60:36:0.040,0.00,0.037:6.196e-03,0.013,0.981	0/0:88,0:0.022:30,0:58,0:0:168,0:0:0	stopgain	exonic	Dek		Dek:NM_025900:exon4:c.G280T:p.E94X	#N/A
13	50343587	G	T	PASS	DP=138;ECNT=1;NLOD=18.57;N_ART_LOD=-1.813e+00;POP_AF=3.125e-05;P_GERMLINE=-1.677e+01;TLOD=9.07;ANNOVAR_DATE=2017-06-01;Func.refGene=intergenic;Gene.refGene=2310081J21Rik\x3bFbxw17;GeneDetail.refGene=dist\x3d80718\x3bdist\x3d74290;ExonicFunc.refGene=.;AAChange.refGene=.;pLi.refGene=.;pRec.refGene=.;pNull.refGene=.;Gene_full_name.refGene=.;Function_description.refGene=.;Disease_description.refGene=…	GT:AD:AF:F1R2:F2R1:MBQ:MFRL:MMQ:MPOS:SA_MAP_AF:SA_POST_PROB	.	0/1:60,4:0.106:29,4:31,0:37:171,219:60:28:0.00,0.061,0.063:0.022,6.966e-03,0.971	0/0:62,0:0.040:35,0:27,0:0:170,0:0:0	.	intergenic	2310081J21Rik\x3bFbxw17	GeneDetail.refGene=dist\x3d80718\x3bdist\x3d74290	.	#N/A
13	55554329	G	A	PASS	DP=31;ECNT=1;NLOD=5.72;N_ART_LOD=-1.310e+00;POP_AF=3.125e-05;P_GERMLINE=-4.652e+00;TLOD=5.36;ANNOVAR_DATE=2017-06-01;Func.refGene=exonic;Gene.refGene=Fam193b;GeneDetail.refGene=.;ExonicFunc.refGene=synonymous_SNV;AAChange.refGene=Fam193b:NM_145382:exon4:c.C234T:p.D78D;pLi.refGene=.;pRec.refGene=.;pNull.refGene=.;Gene_full_name.refGene=.;Function_description.refGene=.;Disease_description.refGene=.…	GT:AD:AF:F1R2:F2R1:MBQ:MFRL:MMQ:MPOS:SA_MAP_AF:SA_POST_PROB	.	0/1:7,2:0.273:4,2:3,0:35:192,252:60:20:0.222,0.00,0.222:0.025,0.022,0.953	0/0:19,0:0.025:8,0:11,0:0:188,0:0:0	synonymous_SNV	exonic	Fam193b		Fam193b:NM_145382:exon4:c.C234T:p.D78D	#N/A
13	60784220	C	CA	PASS	DP=95;ECNT=1;NLOD=15.30;N_ART_LOD=-1.746e+00;POP_AF=3.125e-05;P_GERMLINE=-1.351e+01;RPA=8,9;RU=A;STR;TLOD=8.21;ANNOVAR_DATE=2017-06-01;Func.refGene=intronic;Gene.refGene=BC051665;GeneDetail.refGene=.;ExonicFunc.refGene=.;AAChange.refGene=.;pLi.refGene=.;pRec.refGene=.;pNull.refGene=.;Gene_full_name.refGene=.;Function_description.refGene=.;Disease_description.refGene=.;Tissue_specificity(Uniprot).…	GT:AD:AF:F1R2:F2R1:MBQ:MFRL:MMQ:MPOS:SA_MAP_AF:SA_POST_PROB	.	0/1:21,5:0.271:15,2:6,3:33:184,209:60:16:0.091,0.182,0.192:0.108,7.564e-03,0.885	0/0:51,0:0.077:23,0:28,0:0:213,0:0:0	.	intronic	BC051665		.	#N/A
13	65036551	A	C	PASS	DP=145;ECNT=1;NLOD=24.89;N_ART_LOD=-1.930e+00;POP_AF=3.125e-05;P_GERMLINE=-2.309e+01;TLOD=47.12;ANNOVAR_DATE=2017-06-01;Func.refGene=exonic;Gene.refGene=Spata31d1c;GeneDetail.refGene=.;ExonicFunc.refGene=nonsynonymous_SNV;AAChange.refGene=Spata31d1c:NM_001083890:exon4:c.A1906C:p.T636P;pLi.refGene=.;pRec.refGene=.;pNull.refGene=.;Gene_full_name.refGene=.;Function_description.refGene=.;Disease_desc…	GT:AD:AF:F1R2:F2R1:MBQ:MFRL:MMQ:MPOS:SA_MAP_AF:SA_POST_PROB	.	0/1:40,16:0.295:16,9:24,7:37:166,179:60:16:0.253,0.263,0.286:0.020,0.015,0.965	0/0:83,0:0.020:45,0:38,0:0:168,0:0:0	nonsynonymous_SNV	exonic	Spata31d1c		Spata31d1c:NM_001083890:exon4:c.A1906C:p.T636P	yes (a)
13	65284986	C	A	PASS	DP=158;ECNT=1;NLOD=21.02;N_ART_LOD=-1.856e+00;POP_AF=3.125e-05;P_GERMLINE=-1.970e+01;TLOD=5.70;ANNOVAR_DATE=2017-06-01;Func.refGene=exonic;Gene.refGene=Zfp369;GeneDetail.refGene=.;ExonicFunc.refGene=nonsynonymous_SNV;AAChange.refGene=Zfp369:NM_178364:exon4:c.C289A:p.Q97K;pLi.refGene=.;pRec.refGene=.;pNull.refGene=.;Gene_full_name.refGene=.;Function_description.refGene=.;Disease_description.refGen…	GT:AD:AF:F1R2:F2R1:MBQ:MFRL:MMQ:MPOS:SA_MAP_AF:SA_POST_PROB	.	0/1:77,3:0.073:40,1:37,2:37:174,144:60:20:0.040,0.00,0.038:4.272e-03,0.022,0.974	0/0:70,0:0.015:39,0:31,0:0:176,0:0:0	nonsynonymous_SNV	exonic	Zfp369		Zfp369:NM_178364:exon4:c.C289A:p.Q97K	#N/A
13	74277631	G	A	PASS	DP=50;ECNT=1;NLOD=7.83;N_ART_LOD=-1.438e+00;POP_AF=3.125e-05;P_GERMLINE=-6.030e+00;TLOD=29.90;ANNOVAR_DATE=2017-06-01;Func.refGene=exonic;Gene.refGene=Ahrr;GeneDetail.refGene=.;ExonicFunc.refGene=stopgain;AAChange.refGene=Ahrr:NM_009644:exon3:c.C244T:p.Q82X;pLi.refGene=.;pRec.refGene=.;pNull.refGene=.;Gene_full_name.refGene=.;Function_description.refGene=.;Disease_description.refGene=.;Tissue_spe…	GT:AD:AF:F1R2:F2R1:MBQ:MFRL:MMQ:MPOS:SA_MAP_AF:SA_POST_PROB	.	0/1:14,9:0.391:4,4:10,5:37:154,154:60:20:0.364,0.354,0.391:0.015,0.037,0.948	0/0:26,0:0.019:14,0:12,0:0:192,0:0:0	stopgain	exonic	Ahrr		Ahrr:NM_009644:exon3:c.C244T:p.Q82X	yes (a)
13	81521411	G	T	PASS	DP=24;ECNT=1;NLOD=3.91;N_ART_LOD=-1.159e+00;POP_AF=3.125e-05;P_GERMLINE=-2.621e+00;TLOD=5.66;ANNOVAR_DATE=2017-06-01;Func.refGene=intronic;Gene.refGene=Adgrv1;GeneDetail.refGene=.;ExonicFunc.refGene=.;AAChange.refGene=.;pLi.refGene=.;pRec.refGene=.;pNull.refGene=.;Gene_full_name.refGene=.;Function_description.refGene=.;Disease_description.refGene=.;Tissue_specificity(Uniprot).refGene=.;Expression…	GT:AD:AF:F1R2:F2R1:MBQ:MFRL:MMQ:MPOS:SA_MAP_AF:SA_POST_PROB	.	0/1:8,2:0.200:4,2:4,0:37:236,309:60:18:0.202,0.00,0.200:0.025,0.021,0.954	0/0:13,0:0.036:7,0:6,0:0:236,0:0:0	.	intronic	Adgrv1		.	#N/A
13	97994108	G	T	PASS	DP=50;ECNT=1;NLOD=6.02;N_ART_LOD=-1.331e+00;POP_AF=3.125e-05;P_GERMLINE=-4.235e+00;TLOD=7.60;ANNOVAR_DATE=2017-06-01;Func.refGene=exonic;Gene.refGene=Arhgef28;GeneDetail.refGene=.;ExonicFunc.refGene=synonymous_SNV;AAChange.refGene=Arhgef28:NM_012026:exon11:c.C1221A:p.S407S;pLi.refGene=.;pRec.refGene=.;pNull.refGene=.;Gene_full_name.refGene=.;Function_description.refGene=.;Disease_description.refG…	GT:AD:AF:F1R2:F2R1:MBQ:MFRL:MMQ:MPOS:SA_MAP_AF:SA_POST_PROB	.	0/1:24,3:0.138:13,3:11,0:37:192,203:60:20:0.111,0.00,0.111:7.752e-03,0.059,0.933	0/0:20,0:0.024:11,0:9,0:0:196,0:0:0	synonymous_SNV	exonic	Arhgef28		Arhgef28:NM_012026:exon11:c.C1221A:p.S407S	#N/A
13	104430897	TGCAG	T	PASS	DP=20;ECNT=2;NLOD=4.21;N_ART_LOD=-1.176e+00;POP_AF=3.125e-05;P_GERMLINE=-2.463e+00;TLOD=6.98;ANNOVAR_DATE=2017-06-01;Func.refGene=intronic;Gene.refGene=Adamts6;GeneDetail.refGene=.;ExonicFunc.refGene=.;AAChange.refGene=.;pLi.refGene=.;pRec.refGene=.;pNull.refGene=.;Gene_full_name.refGene=.;Function_description.refGene=.;Disease_description.refGene=.;Tissue_specificity(Uniprot).refGene=.;Expressio…	GT:AD:AF:F1R2:F2R1:MBQ:MFRL:MMQ:MPOS:PGT:PID:SA_MAP_AF:SA_POST_PROB	0/1:4,2:0.333:1,2:3,0:26:225,329:60:8:0|1:104430897_TGCAG_T:0.00,0.333,0.333:0.025,0.025,0.950	.	0/0:14,0:1.371e-05:9,0:5,0:0:190,0:0:0:0|1:104430897_TGCAG_T	.	intronic	Adamts6	.	.	#N/A
13	112937647	G	T	PASS	DP=71;ECNT=1;NLOD=7.78;N_ART_LOD=-1.437e+00;POP_AF=3.125e-05;P_GERMLINE=-5.984e+00;TLOD=9.68;ANNOVAR_DATE=2017-06-01;Func.refGene=intronic;Gene.refGene=Dhx29;GeneDetail.refGene=.;ExonicFunc.refGene=.;AAChange.refGene=.;pLi.refGene=.;pRec.refGene=.;pNull.refGene=.;Gene_full_name.refGene=.;Function_description.refGene=.;Disease_description.refGene=.;Tissue_specificity(Uniprot).refGene=.;Expression(…	GT:AD:AF:F1R2:F2R1:MBQ:MFRL:MMQ:MPOS:SA_MAP_AF:SA_POST_PROB	0/1:36,4:0.136:15,1:21,3:37:178,208:60:13:0.091,0.071,0.100:8.420e-03,0.027,0.964	.	0/0:26,0:0.022:12,0:14,0:0:185,0:0:0	.	intronic	Dhx29	.	.	#N/A
13	113081075	C	T	PASS	DP=37;ECNT=1;NLOD=8.73;N_ART_LOD=-1.483e+00;POP_AF=3.125e-05;P_GERMLINE=-7.174e+00;TLOD=6.13;ANNOVAR_DATE=2017-06-01;Func.refGene=exonic;Gene.refGene=Cdc20b;GeneDetail.refGene=.;ExonicFunc.refGene=nonsynonymous_SNV;AAChange.refGene=Cdc20b:NM_001281487:exon9:c.C1027T:p.R343W;pLi.refGene=.;pRec.refGene=.;pNull.refGene=.;Gene_full_name.refGene=.;Function_description.refGene=.;Disease_description.ref…	GT:AD:AF:F1R2:F2R1:MBQ:MFRL:MMQ:MPOS:SA_MAP_AF:SA_POST_PROB	.	0/1:5,2:0.286:0,2:5,0:37:145,275:60:15:0.283,0.00,0.286:0.017,0.040,0.944	0/0:29,0:0.017:12,0:17,0:0:179,0:0:0	nonsynonymous_SNV	exonic	Cdc20b		Cdc20b:NM_001281487:exon9:c.C1027T:p.R343W	#N/A
14	6303865	T	G	PASS	DP=578;ECNT=1;NLOD=88.95;N_ART_LOD=-2.491e+00;POP_AF=3.125e-05;P_GERMLINE=-8.716e+01;TLOD=85.88;ANNOVAR_DATE=2017-06-01;Func.refGene=intergenic;Gene.refGene=LOC100861615\x3bGm3636;GeneDetail.refGene=dist\x3d16615\x3bdist\x3d431818;ExonicFunc.refGene=.;AAChange.refGene=.;pLi.refGene=.;pRec.refGene=.;pNull.refGene=.;Gene_full_name.refGene=.;Function_description.refGene=.;Disease_description.refGene…	GT:AD:AF:F1R2:F2R1:MBQ:MFRL:MMQ:MPOS:SA_MAP_AF:SA_POST_PROB	.	0/1:205,31:0.156:113,13:92,18:37:177,166:42:25:0.111,0.121,0.131:0.038,3.759e-03,0.959	0/0:296,0:0.047:142,0:154,0:0:175,0:0:0	.	intergenic	LOC100861615\x3bGm3636	GeneDetail.refGene=dist\x3d16615\x3bdist\x3d431818	.	yes (a)
14	6973563	A	C	PASS	DP=168;ECNT=1;NLOD=28.16;N_ART_LOD=-1.987e+00;POP_AF=3.125e-05;P_GERMLINE=-2.636e+01;TLOD=48.51;ANNOVAR_DATE=2017-06-01;Func.refGene=intergenic;Gene.refGene=Gm3636\x3bGm10406;GeneDetail.refGene=dist\x3d216506\x3bdist\x3d32552;ExonicFunc.refGene=.;AAChange.refGene=.;pLi.refGene=.;pRec.refGene=.;pNull.refGene=.;Gene_full_name.refGene=.;Function_description.refGene=.;Disease_description.refGene=.;Ti…	GT:AD:AF:F1R2:F2R1:MBQ:MFRL:MMQ:MPOS:SA_MAP_AF:SA_POST_PROB	.	0/1:48,16:0.268:24,6:24,10:37:194,198:60:20:0.00,0.253,0.250:0.029,0.019,0.952	0/0:94,0:0.028:42,0:52,0:0:203,0:0:0	.	intergenic	Gm3636\x3bGm10406	GeneDetail.refGene=dist\x3d216506\x3bdist\x3d32552	.	yes (a)
14	18544226	C	T	PASS	DP=142;ECNT=1;NLOD=19.22;N_ART_LOD=-1.818e+00;POP_AF=3.125e-05;P_GERMLINE=-1.742e+01;TLOD=33.78;ANNOVAR_DATE=2017-06-01;Func.refGene=intergenic;Gene.refGene=Ube2e1\x3bUbe2e2;GeneDetail.refGene=dist\x3d212382\x3bdist\x3d29351;ExonicFunc.refGene=.;AAChange.refGene=.;pLi.refGene=.;pRec.refGene=.;pNull.refGene=.;Gene_full_name.refGene=.;Function_description.refGene=.;Disease_description.refGene=.;Tis…	GT:AD:AF:F1R2:F2R1:MBQ:MFRL:MMQ:MPOS:SA_MAP_AF:SA_POST_PROB	.	0/1:61,12:0.178:25,5:36,7:37:174,179:60:18:0.121,0.162,0.164:0.020,0.012,0.969	0/0:64,0:0.017:31,0:33,0:0:176,0:0:0	.	intergenic	Ube2e1\x3bUbe2e2	GeneDetail.refGene=dist\x3d212382\x3bdist\x3d29351	.	yes (a)
14	19129018	A	T	PASS	DP=198;ECNT=1;NLOD=29.10;N_ART_LOD=-2.004e+00;POP_AF=3.125e-05;P_GERMLINE=-2.792e+01;TLOD=5.51;ANNOVAR_DATE=2017-06-01;Func.refGene=intergenic;Gene.refGene=Ube2e2\x3bGm5458;GeneDetail.refGene=dist\x3d235391\x3bdist\x3d465120;ExonicFunc.refGene=.;AAChange.refGene=.;pLi.refGene=.;pRec.refGene=.;pNull.refGene=.;Gene_full_name.refGene=.;Function_description.refGene=.;Disease_description.refGene=.;Tis…	GT:AD:AF:F1R2:F2R1:MBQ:MFRL:MMQ:MPOS:SA_MAP_AF:SA_POST_PROB	.	0/1:86,3:0.060:43,2:43,1:37:170,148:60:16:0.020,0.030,0.034:5.416e-03,0.010,0.985	0/0:97,0:0.036:54,0:43,0:0:176,0:0:0	.	intergenic	Ube2e2\x3bGm5458	GeneDetail.refGene=dist\x3d235391\x3bdist\x3d465120	.	#N/A
14	19402073	C	T	PASS	DP=143;ECNT=1;NLOD=23.25;N_ART_LOD=-1.901e+00;POP_AF=3.125e-05;P_GERMLINE=-2.145e+01;TLOD=42.78;ANNOVAR_DATE=2017-06-01;Func.refGene=intergenic;Gene.refGene=Ube2e2\x3bGm5458;GeneDetail.refGene=dist\x3d508446\x3bdist\x3d192065;ExonicFunc.refGene=.;AAChange.refGene=.;pLi.refGene=.;pRec.refGene=.;pNull.refGene=.;Gene_full_name.refGene=.;Function_description.refGene=.;Disease_description.refGene=.;Ti…	GT:AD:AF:F1R2:F2R1:MBQ:MFRL:MMQ:MPOS:SA_MAP_AF:SA_POST_PROB	.	0/1:45,14:0.256:29,8:16,6:37:183,156:60:19:0.232,0.111,0.237:5.977e-03,0.149,0.845	0/0:78,0:0.019:37,0:41,0:0:186,0:0:0	.	intergenic	Ube2e2\x3bGm5458	GeneDetail.refGene=dist\x3d508446\x3bdist\x3d192065	.	yes (a)
14	26429955	C	A	PASS	DP=83;ECNT=1;NLOD=10.19;N_ART_LOD=-1.564e+00;POP_AF=3.125e-05;P_GERMLINE=-8.452e+00;TLOD=6.83;ANNOVAR_DATE=2017-06-01;Func.refGene=intronic;Gene.refGene=Slmap;GeneDetail.refGene=.;ExonicFunc.refGene=.;AAChange.refGene=.;pLi.refGene=.;pRec.refGene=.;pNull.refGene=.;Gene_full_name.refGene=.;Function_description.refGene=.;Disease_description.refGene=.;Tissue_specificity(Uniprot).refGene=.;Expression…	GT:AD:AF:F1R2:F2R1:MBQ:MFRL:MMQ:MPOS:SA_MAP_AF:SA_POST_PROB	.	0/1:39,3:0.102:14,0:25,3:37:155,191:60:20:0.071,0.00,0.071:0.012,0.017,0.971	0/0:34,0:0.055:15,0:19,0:0:171,0:0:0	.	intronic	Slmap		.	#N/A
14	30811603	C	A	PASS	DP=98;ECNT=1;NLOD=14.36;N_ART_LOD=-1.689e+00;POP_AF=3.125e-05;P_GERMLINE=-1.266e+01;TLOD=6.60;ANNOVAR_DATE=2017-06-01;Func.refGene=intronic;Gene.refGene=Sfmbt1;GeneDetail.refGene=.;ExonicFunc.refGene=.;AAChange.refGene=.;pLi.refGene=.;pRec.refGene=.;pNull.refGene=.;Gene_full_name.refGene=.;Function_description.refGene=.;Disease_description.refGene=.;Tissue_specificity(Uniprot).refGene=.;Expressio…	GT:AD:AF:F1R2:F2R1:MBQ:MFRL:MMQ:MPOS:SA_MAP_AF:SA_POST_PROB	.	0/1:45,3:0.080:24,0:21,3:37:178,231:60:27:0.061,0.00,0.063:0.011,0.015,0.974	0/0:48,0:4.262e-03:24,0:24,0:0:167,0:0:0	.	intronic	Sfmbt1		.	#N/A
14	31260498	C	A	PASS	DP=205;ECNT=1;NLOD=29.41;N_ART_LOD=-2.003e+00;POP_AF=3.125e-05;P_GERMLINE=-2.838e+01;TLOD=5.31;ANNOVAR_DATE=2017-06-01;Func.refGene=exonic;Gene.refGene=Dnah1;GeneDetail.refGene=.;ExonicFunc.refGene=nonsynonymous_SNV;AAChange.refGene=Dnah1:NM_001033668:exon78:c.G12681T:p.E4227D;pLi.refGene=.;pRec.refGene=.;pNull.refGene=.;Gene_full_name.refGene=.;Function_description.refGene=.;Disease_description.…	GT:AD:AF:F1R2:F2R1:MBQ:MFRL:MMQ:MPOS:SA_MAP_AF:SA_POST_PROB	.	0/1:97,3:0.044:41,0:56,3:37:161,112:60:20:0.030,0.020,0.030:4.168e-03,0.010,0.985	0/0:98,0:0.022:53,0:45,0:0:171,0:0:0	nonsynonymous_SNV	exonic	Dnah1		Dnah1:NM_001033668:exon78:c.G12681T:p.E4227D	#N/A
14	31535478	T	G	PASS	DP=21;ECNT=1;NLOD=3.61;N_ART_LOD=-1.114e+00;POP_AF=3.125e-05;P_GERMLINE=-1.823e+00;TLOD=13.49;ANNOVAR_DATE=2017-06-01;Func.refGene=intronic;Gene.refGene=Colq;GeneDetail.refGene=.;ExonicFunc.refGene=.;AAChange.refGene=.;pLi.refGene=.;pRec.refGene=.;pNull.refGene=.;Gene_full_name.refGene=.;Function_description.refGene=.;Disease_description.refGene=.;Tissue_specificity(Uniprot).refGene=.;Expression(…	GT:AD:AF:F1R2:F2R1:MBQ:MFRL:MMQ:MPOS:SA_MAP_AF:SA_POST_PROB	.	0/1:4,4:0.500:0,2:4,2:37:188,273:60:8:0.00,0.495,0.500:0.028,0.025,0.947	0/0:12,0:8.488e-05:6,0:6,0:0:230,0:0:0	.	intronic	Colq		.	#N/A
14	31615411	C	G	PASS	DP=132;ECNT=1;NLOD=18.31;N_ART_LOD=-1.798e+00;POP_AF=3.125e-05;P_GERMLINE=-1.677e+01;TLOD=6.11;ANNOVAR_DATE=2017-06-01;Func.refGene=exonic;Gene.refGene=Hacl1;GeneDetail.refGene=.;ExonicFunc.refGene=nonsynonymous_SNV;AAChange.refGene=Hacl1:NM_019975:exon14:c.G1370C:p.G457A;pLi.refGene=.;pRec.refGene=.;pNull.refGene=.;Gene_full_name.refGene=.;Function_description.refGene=.;Disease_description.refGe…	GT:AD:AF:F1R2:F2R1:MBQ:MFRL:MMQ:MPOS:SA_MAP_AF:SA_POST_PROB	.	0/1:60,3:0.087:25,2:35,1:37:171,146:60:19:0.030,0.040,0.048:9.233e-03,8.969e-03,0.982	0/0:61,0:0.018:25,0:36,0:0:173,0:0:0	nonsynonymous_SNV	exonic	Hacl1		Hacl1:NM_019975:exon14:c.G1370C:p.G457A	#N/A
14	33083843	C	A	PASS	DP=23;ECNT=1;NLOD=3.31;N_ART_LOD=-1.094e+00;POP_AF=3.125e-05;P_GERMLINE=-2.035e+00;TLOD=5.64;ANNOVAR_DATE=2017-06-01;Func.refGene=intronic;Gene.refGene=Wdfy4;GeneDetail.refGene=.;ExonicFunc.refGene=.;AAChange.refGene=.;pLi.refGene=.;pRec.refGene=.;pNull.refGene=.;Gene_full_name.refGene=.;Function_description.refGene=.;Disease_description.refGene=.;Tissue_specificity(Uniprot).refGene=.;Expression(…	GT:AD:AF:F1R2:F2R1:MBQ:MFRL:MMQ:MPOS:SA_MAP_AF:SA_POST_PROB	.	0/1:8,2:0.227:3,0:5,2:37:167,226:60:20:0.00,0.202,0.200:0.055,0.012,0.933	0/0:11,0:0.042:7,0:4,0:0:185,0:0:0	.	intronic	Wdfy4		.	#N/A
14	34741018	G	T	PASS	DP=70;ECNT=1;NLOD=10.23;N_ART_LOD=-1.555e+00;POP_AF=3.125e-05;P_GERMLINE=-8.461e+00;TLOD=7.26;ANNOVAR_DATE=2017-06-01;Func.refGene=intronic;Gene.refGene=Wapl;GeneDetail.refGene=.;ExonicFunc.refGene=.;AAChange.refGene=.;pLi.refGene=.;pRec.refGene=.;pNull.refGene=.;Gene_full_name.refGene=.;Function_description.refGene=.;Disease_description.refGene=.;Tissue_specificity(Uniprot).refGene=.;Expression(…	GT:AD:AF:F1R2:F2R1:MBQ:MFRL:MMQ:MPOS:SA_MAP_AF:SA_POST_PROB	.	0/1:30,3:0.106:11,3:19,0:37:179,133:60:14:0.081,0.040,0.091:5.607e-03,0.096,0.899	0/0:34,0:0.028:18,0:16,0:0:176,0:0:0	.	intronic	Wapl		.	#N/A
14	43494144	A	T	PASS	DP=45;ECNT=1;NLOD=8.43;N_ART_LOD=-1.475e+00;POP_AF=3.125e-05;P_GERMLINE=-6.631e+00;TLOD=8.68;ANNOVAR_DATE=2017-06-01;Func.refGene=intergenic;Gene.refGene=1700001F09Rik\x3bGm10375;GeneDetail.refGene=dist\x3d146333\x3bdist\x3d108483;ExonicFunc.refGene=.;AAChange.refGene=.;pLi.refGene=.;pRec.refGene=.;pNull.refGene=.;Gene_full_name.refGene=.;Function_description.refGene=.;Disease_description.refGene…	GT:AD:AF:F1R2:F2R1:MBQ:MFRL:MMQ:MPOS:SA_MAP_AF:SA_POST_PROB	.	0/1:12,3:0.207:5,0:7,3:37:179,218:40:33:0.00,0.202,0.200:0.021,0.025,0.954	0/0:28,0:0.034:20,0:8,0:0:220,0:0:0	.	intergenic	1700001F09Rik\x3bGm10375	GeneDetail.refGene=dist\x3d146333\x3bdist\x3d108483	.	#N/A
14	54267768	G	C	PASS	DP=64;ECNT=1;NLOD=8.43;N_ART_LOD=-1.475e+00;POP_AF=3.125e-05;P_GERMLINE=-6.632e+00;TLOD=20.27;ANNOVAR_DATE=2017-06-01;Func.refGene=exonic;Gene.refGene=Abhd4;GeneDetail.refGene=.;ExonicFunc.refGene=nonsynonymous_SNV;AAChange.refGene=Abhd4:NM_001205181:exon7:c.G868C:p.E290Q,Abhd4:NM_134076:exon7:c.G979C:p.E327Q;pLi.refGene=.;pRec.refGene=.;pNull.refGene=.;Gene_full_name.refGene=.;Function_descripti…	GT:AD:AF:F1R2:F2R1:MBQ:MFRL:MMQ:MPOS:SA_MAP_AF:SA_POST_PROB	.	0/1:26,7:0.221:11,2:15,5:37:146,149:60:17:0.192,0.182,0.212:0.012,0.034,0.954	0/0:28,0:0.033:15,0:13,0:0:157,0:0:0	nonsynonymous_SNV	exonic	Abhd4		Abhd4:NM_001205181:exon7:c.G868C:p.E290Q,Abhd4:NM_134076:exon7:c.G979C:p.E327Q	#N/A
14	55515883	C	A	PASS	DP=126;ECNT=1;NLOD=17.11;N_ART_LOD=-1.769e+00;POP_AF=3.125e-05;P_GERMLINE=-1.557e+01;TLOD=6.09;ANNOVAR_DATE=2017-06-01;Func.refGene=exonic;Gene.refGene=Cpne6;GeneDetail.refGene=.;ExonicFunc.refGene=synonymous_SNV;AAChange.refGene=Cpne6:NM_001136057:exon13:c.C1134A:p.I378I,Cpne6:NM_001146183:exon13:c.C1134A:p.I378I,Cpne6:NM_009947:exon13:c.C1134A:p.I378I;pLi.refGene=.;pRec.refGene=.;pNull.refGene=…	GT:AD:AF:F1R2:F2R1:MBQ:MFRL:MMQ:MPOS:SA_MAP_AF:SA_POST_PROB	.	0/1:61,3:0.067:31,3:30,0:37:169,177:60:20:0.00,0.051,0.047:0.071,3.399e-03,0.926	0/0:57,0:0.019:28,0:29,0:0:161,0:0:0	synonymous_SNV	exonic	Cpne6		Cpne6:NM_001136057:exon13:c.C1134A:p.I378I,Cpne6:NM_001146183:exon13:c.C1134A:p.I378I,Cpne6:NM_009947:exon13:c.C1134A:p.I378I	#N/A
14	59361939	G	A	PASS	DP=163;ECNT=1;NLOD=23.18;N_ART_LOD=-1.899e+00;POP_AF=3.125e-05;P_GERMLINE=-2.195e+01;TLOD=5.57;ANNOVAR_DATE=2017-06-01;Func.refGene=intronic;Gene.refGene=Phf11d;GeneDetail.refGene=.;ExonicFunc.refGene=.;AAChange.refGene=.;pLi.refGene=.;pRec.refGene=.;pNull.refGene=.;Gene_full_name.refGene=.;Function_description.refGene=.;Disease_description.refGene=.;Tissue_specificity(Uniprot).refGene=.;Expressi…	GT:AD:AF:F1R2:F2R1:MBQ:MFRL:MMQ:MPOS:SA_MAP_AF:SA_POST_PROB	.	0/1:73,3:0.078:37,0:36,3:37:191,158:60:8:0.030,0.030,0.039:0.032,4.264e-03,0.963	0/0:77,0:0.019:35,0:42,0:0:192,0:0:0	.	intronic	Phf11d		.	#N/A
14	68084453	G	A	PASS	DP=33;ECNT=1;NLOD=5.72;N_ART_LOD=-1.319e+00;POP_AF=3.125e-05;P_GERMLINE=-4.604e+00;TLOD=5.42;ANNOVAR_DATE=2017-06-01;Func.refGene=exonic;Gene.refGene=Nefl;GeneDetail.refGene=.;ExonicFunc.refGene=nonsynonymous_SNV;AAChange.refGene=Nefl:NM_010910:exon1:c.G491A:p.R164H;pLi.refGene=.;pRec.refGene=.;pNull.refGene=.;Gene_full_name.refGene=.;Function_description.refGene=.;Disease_description.refGene=.;T…	GT:AD:AF:F1R2:F2R1:MBQ:MFRL:MMQ:MPOS:SA_MAP_AF:SA_POST_PROB	.	0/1:10,2:0.167:4,1:6,1:37:169,193:60:15:0.00,0.172,0.167:0.032,0.015,0.953	0/0:19,0:0.048:9,0:10,0:0:172,0:0:0	nonsynonymous_SNV	exonic	Nefl		Nefl:NM_010910:exon1:c.G491A:p.R164H	#N/A
14	88168278	G	T	PASS	DP=124;ECNT=1;NLOD=19.22;N_ART_LOD=-1.815e+00;POP_AF=3.125e-05;P_GERMLINE=-1.762e+01;TLOD=6.25;ANNOVAR_DATE=2017-06-01;Func.refGene=intergenic;Gene.refGene=Tdrd3\x3bPcdh20;GeneDetail.refGene=dist\x3d622770\x3bdist\x3d296469;ExonicFunc.refGene=.;AAChange.refGene=.;pLi.refGene=.;pRec.refGene=.;pNull.refGene=.;Gene_full_name.refGene=.;Function_description.refGene=.;Disease_description.refGene=.;Tiss…	GT:AD:AF:F1R2:F2R1:MBQ:MFRL:MMQ:MPOS:SA_MAP_AF:SA_POST_PROB	.	0/1:56,3:0.056:38,3:18,0:37:186,213:60:18:0.00,0.051,0.051:0.042,4.429e-03,0.954	0/0:64,0:9.317e-03:32,0:32,0:0:161,0:0:0	.	intergenic	Tdrd3\x3bPcdh20	GeneDetail.refGene=dist\x3d622770\x3bdist\x3d296469	.	#N/A
14	123348703	G	C	PASS	DP=33;ECNT=1;NLOD=3.93;N_ART_LOD=-1.234e+00;POP_AF=3.125e-05;P_GERMLINE=-2.282e+00;TLOD=6.39;ANNOVAR_DATE=2017-06-01;Func.refGene=intronic;Gene.refGene=Nalcn;GeneDetail.refGene=.;ExonicFunc.refGene=.;AAChange.refGene=.;pLi.refGene=.;pRec.refGene=.;pNull.refGene=.;Gene_full_name.refGene=.;Function_description.refGene=.;Disease_description.refGene=.;Tissue_specificity(Uniprot).refGene=.;Expression(…	GT:AD:AF:F1R2:F2R1:MBQ:MFRL:MMQ:MPOS:SA_MAP_AF:SA_POST_PROB	.	0/1:7,2:0.291:1,0:6,2:30:152,231:60:5:0.00,0.222,0.222:0.034,0.017,0.949	0/0:13,0:0.190:8,0:5,0:0:161,0:0:0	.	intronic	Nalcn		.	#N/A
14	123954826	C	A	PASS	DP=23;ECNT=1;NLOD=2.71;N_ART_LOD=-1.000e+00;POP_AF=3.125e-05;P_GERMLINE=-1.628e+00;TLOD=5.39;ANNOVAR_DATE=2017-06-01;Func.refGene=intronic;Gene.refGene=Itgbl1;GeneDetail.refGene=.;ExonicFunc.refGene=.;AAChange.refGene=.;pLi.refGene=.;pRec.refGene=.;pNull.refGene=.;Gene_full_name.refGene=.;Function_description.refGene=.;Disease_description.refGene=.;Tissue_specificity(Uniprot).refGene=.;Expression…	GT:AD:AF:F1R2:F2R1:MBQ:MFRL:MMQ:MPOS:SA_MAP_AF:SA_POST_PROB	.	0/1:10,2:0.214:7,0:3,2:37:275,249:60:20:0.172,0.00,0.167:0.025,0.020,0.955	0/0:9,0:7.771e-05:6,0:3,0:0:238,0:0:0	.	intronic	Itgbl1		.	#N/A
15	3280931	T	C	PASS	DP=113;ECNT=1;NLOD=13.85;N_ART_LOD=-1.688e+00;POP_AF=3.125e-05;P_GERMLINE=-1.205e+01;TLOD=46.06;ANNOVAR_DATE=2017-06-01;Func.refGene=intronic;Gene.refGene=Ccdc152;GeneDetail.refGene=.;ExonicFunc.refGene=.;AAChange.refGene=.;pLi.refGene=.;pRec.refGene=.;pNull.refGene=.;Gene_full_name.refGene=.;Function_description.refGene=.;Disease_description.refGene=.;Tissue_specificity(Uniprot).refGene=.;Expres…	GT:AD:AF:F1R2:F2R1:MBQ:MFRL:MMQ:MPOS:SA_MAP_AF:SA_POST_PROB	.	0/1:44,15:0.270:10,6:34,9:37:197,200:60:20:0.202,0.253,0.254:0.022,0.019,0.959	0/0:46,0:0.040:19,0:27,0:0:197,0:0:0	.	intronic	Ccdc152		.	yes (a)
15	34238430	C	T	PASS	DP=44;ECNT=1;NLOD=3.91;N_ART_LOD=-1.146e+00;POP_AF=3.125e-05;P_GERMLINE=-2.120e+00;TLOD=17.89;ANNOVAR_DATE=2017-06-01;Func.refGene=intronic;Gene.refGene=Laptm4b;GeneDetail.refGene=.;ExonicFunc.refGene=.;AAChange.refGene=.;pLi.refGene=.;pRec.refGene=.;pNull.refGene=.;Gene_full_name.refGene=.;Function_description.refGene=.;Disease_description.refGene=.;Tissue_specificity(Uniprot).refGene=.;Expressi…	GT:AD:AF:F1R2:F2R1:MBQ:MFRL:MMQ:MPOS:SA_MAP_AF:SA_POST_PROB	0/1:22,6:0.242:10,4:12,2:37:208,169:60:10:0.192,0.182,0.214:0.030,0.014,0.957	.	0/0:13,0:6.652e-05:10,0:3,0:0:173,0:0:0	.	intronic	Laptm4b	.	.	#N/A
15	36082046	TA	T	PASS	DP=178;ECNT=1;NLOD=23.47;N_ART_LOD=-7.534e-01;POP_AF=3.125e-05;P_GERMLINE=-2.167e+01;RPA=11,10;RU=A;STR;TLOD=13.41;ANNOVAR_DATE=2017-06-01;Func.refGene=intronic;Gene.refGene=Rgs22;GeneDetail.refGene=.;ExonicFunc.refGene=.;AAChange.refGene=.;pLi.refGene=.;pRec.refGene=.;pNull.refGene=.;Gene_full_name.refGene=.;Function_description.refGene=.;Disease_description.refGene=.;Tissue_specificity(Uniprot)…	GT:AD:AF:F1R2:F2R1:MBQ:MFRL:MMQ:MPOS:SA_MAP_AF:SA_POST_PROB	.	0/1:57,9:0.205:21,3:30,6:37:148,154:60:17:0.121,0.131,0.145:0.026,8.598e-03,0.966	0/0:87,1:0.066:43,1:41,0:37:162,114:60:43	.	intronic	Rgs22		.	#N/A
15	47913816	C	A	PASS	DP=25;ECNT=1;NLOD=3.61;N_ART_LOD=-1.114e+00;POP_AF=3.125e-05;P_GERMLINE=-2.435e+00;TLOD=5.50;ANNOVAR_DATE=2017-06-01;Func.refGene=intronic;Gene.refGene=Csmd3;GeneDetail.refGene=.;ExonicFunc.refGene=.;AAChange.refGene=.;pLi.refGene=.;pRec.refGene=.;pNull.refGene=.;Gene_full_name.refGene=.;Function_description.refGene=.;Disease_description.refGene=.;Tissue_specificity(Uniprot).refGene=.;Expression(…	GT:AD:AF:F1R2:F2R1:MBQ:MFRL:MMQ:MPOS:SA_MAP_AF:SA_POST_PROB	.	0/1:9,2:0.231:3,0:6,2:37:230,230:60:16:0.00,0.182,0.182:0.020,0.025,0.954	0/0:12,0:8.329e-05:5,0:7,0:0:262,0:0:0	.	intronic	Csmd3		.	#N/A
15	54887584	C	A	PASS	DP=256;ECNT=2;NLOD=34.62;N_ART_LOD=-2.071e+00;POP_AF=3.125e-05;P_GERMLINE=-3.282e+01;TLOD=32.82;ANNOVAR_DATE=2017-06-01;Func.refGene=exonic;Gene.refGene=Enpp2;GeneDetail.refGene=.;ExonicFunc.refGene=nonsynonymous_SNV;AAChange.refGene=Enpp2:NM_001136077:exon9:c.G799T:p.G267W,Enpp2:NM_001285994:exon9:c.G799T:p.G267W,Enpp2:NM_001285995:exon9:c.G799T:p.G267W,Enpp2:NM_015744:exon9:c.G799T:p.G267W;pLi.…	GT:AD:AF:F1R2:F2R1:MBQ:MFRL:MMQ:MPOS:PGT:PID:SA_MAP_AF:SA_POST_PROB	.	0/1:119,12:0.109:44,4:75,8:37:146,146:60:20:0|1:54887584_C_A:0.091,0.061,0.092:4.423e-03,0.026,0.970	0/0:115,0:0.017:37,0:78,0:0:165,0:0:0:0|1:54887584_C_A	nonsynonymous_SNV	exonic	Enpp2		Enpp2:NM_001136077:exon9:c.G799T:p.G267W,Enpp2:NM_001285994:exon9:c.G799T:p.G267W,Enpp2:NM_001285995:exon9:c.G799T:p.G267W,Enpp2:NM_015744:exon9:c.G799T:p.G267W	yes (a)
15	54887586	T	A	PASS	DP=250;ECNT=2;NLOD=34.62;N_ART_LOD=-2.071e+00;POP_AF=3.125e-05;P_GERMLINE=-3.282e+01;TLOD=32.83;ANNOVAR_DATE=2017-06-01;Func.refGene=exonic;Gene.refGene=Enpp2;GeneDetail.refGene=.;ExonicFunc.refGene=nonsynonymous_SNV;AAChange.refGene=Enpp2:NM_001136077:exon9:c.A797T:p.Q266L,Enpp2:NM_001285994:exon9:c.A797T:p.Q266L,Enpp2:NM_001285995:exon9:c.A797T:p.Q266L,Enpp2:NM_015744:exon9:c.A797T:p.Q266L;pLi.…	GT:AD:AF:F1R2:F2R1:MBQ:MFRL:MMQ:MPOS:PGT:PID:SA_MAP_AF:SA_POST_PROB	.	0/1:119,12:0.092:44,4:75,8:37:147,146:60:20:0|1:54887584_C_A:0.091,0.061,0.092:4.546e-03,0.024,0.971	0/0:115,0:0.017:37,0:78,0:0:165,0:0:0:0|1:54887584_C_A	nonsynonymous_SNV	exonic	Enpp2		Enpp2:NM_001136077:exon9:c.A797T:p.Q266L,Enpp2:NM_001285994:exon9:c.A797T:p.Q266L,Enpp2:NM_001285995:exon9:c.A797T:p.Q266L,Enpp2:NM_015744:exon9:c.A797T:p.Q266L	yes (a)
15	55071455	T	TA	PASS	DP=204;ECNT=1;NLOD=19.57;N_ART_LOD=-1.882e+00;POP_AF=3.125e-05;P_GERMLINE=-1.778e+01;RPA=9,10;RU=A;STR;TLOD=30.05;ANNOVAR_DATE=2017-06-01;Func.refGene=intronic;Gene.refGene=Taf2;GeneDetail.refGene=.;ExonicFunc.refGene=.;AAChange.refGene=.;pLi.refGene=.;pRec.refGene=.;pNull.refGene=.;Gene_full_name.refGene=.;Function_description.refGene=.;Disease_description.refGene=.;Tissue_specificity(Uniprot).r…	GT:AD:AF:F1R2:F2R1:MBQ:MFRL:MMQ:MPOS:SA_MAP_AF:SA_POST_PROB	.	0/1:60,17:0.311:23,6:37,11:37:172,197:60:23:0.202,0.202,0.221:0.032,9.646e-03,0.958	0/0:65,0:0.139:27,0:38,0:0:189,0:0:0	.	intronic	Taf2		.	#N/A
15	75927005	A	T	PASS	DP=141;ECNT=1;NLOD=19.77;N_ART_LOD=-1.830e+00;POP_AF=3.125e-05;P_GERMLINE=-1.822e+01;TLOD=6.12;ANNOVAR_DATE=2017-06-01;Func.refGene=exonic;Gene.refGene=Tsta3;GeneDetail.refGene=.;ExonicFunc.refGene=nonsynonymous_SNV;AAChange.refGene=Tsta3:NM_031201:exon4:c.T352A:p.F118I;pLi.refGene=.;pRec.refGene=.;pNull.refGene=.;Gene_full_name.refGene=.;Function_description.refGene=.;Disease_description.refGene…	GT:AD:AF:F1R2:F2R1:MBQ:MFRL:MMQ:MPOS:SA_MAP_AF:SA_POST_PROB	.	0/1:61,3:0.110:30,0:31,3:37:162,212:60:6:0.051,0.00,0.047:4.198e-03,0.039,0.957	0/0:66,0:0.016:27,0:39,0:0:172,0:0:0	nonsynonymous_SNV	exonic	Tsta3		Tsta3:NM_031201:exon4:c.T352A:p.F118I	#N/A
15	76112789	G	T	PASS	DP=27;ECNT=1;NLOD=4.77;N_ART_LOD=-1.229e+00;POP_AF=3.125e-05;P_GERMLINE=-3.490e+00;TLOD=5.64;ANNOVAR_DATE=2017-06-01;Func.refGene=intronic;Gene.refGene=Eppk1;GeneDetail.refGene=.;ExonicFunc.refGene=.;AAChange.refGene=.;pLi.refGene=.;pRec.refGene=.;pNull.refGene=.;Gene_full_name.refGene=.;Function_description.refGene=.;Disease_description.refGene=.;Tissue_specificity(Uniprot).refGene=.;Expression(…	GT:AD:AF:F1R2:F2R1:MBQ:MFRL:MMQ:MPOS:SA_MAP_AF:SA_POST_PROB	.	0/1:8,2:0.227:3,0:5,2:37:177,295:60:14:0.202,0.00,0.200:0.022,0.024,0.954	0/0:16,0:6.348e-03:7,0:9,0:0:230,0:0:0	.	intronic	Eppk1		.	#N/A
15	76184212	G	A	PASS	DP=23;ECNT=1;NLOD=3.61;N_ART_LOD=-1.128e+00;POP_AF=3.125e-05;P_GERMLINE=-2.244e+00;TLOD=5.78;ANNOVAR_DATE=2017-06-01;Func.refGene=intronic;Gene.refGene=Plec;GeneDetail.refGene=.;ExonicFunc.refGene=.;AAChange.refGene=.;pLi.refGene=.;pRec.refGene=.;pNull.refGene=.;Gene_full_name.refGene=.;Function_description.refGene=.;Disease_description.refGene=.;Tissue_specificity(Uniprot).refGene=.;Expression(e…	GT:AD:AF:F1R2:F2R1:MBQ:MFRL:MMQ:MPOS:SA_MAP_AF:SA_POST_PROB	.	0/1:7,2:0.250:5,2:2,0:37:170,240:60:6:0.222,0.00,0.222:0.022,0.025,0.953	0/0:12,0:0.039:5,0:7,0:0:181,0:0:0	.	intronic	Plec		.	#N/A
15	76704567	C	A	PASS	DP=91;ECNT=2;NLOD=13.75;N_ART_LOD=-1.679e+00;POP_AF=3.125e-05;P_GERMLINE=-1.209e+01;TLOD=6.44;ANNOVAR_DATE=2017-06-01;Func.refGene=exonic;Gene.refGene=Recql4;GeneDetail.refGene=.;ExonicFunc.refGene=nonsynonymous_SNV;AAChange.refGene=Recql4:NM_058214:exon19:c.G3172T:p.D1058Y;pLi.refGene=.;pRec.refGene=.;pNull.refGene=.;Gene_full_name.refGene=.;Function_description.refGene=.;Disease_description.ref…	GT:AD:AF:F1R2:F2R1:MBQ:MFRL:MMQ:MPOS:SA_MAP_AF:SA_POST_PROB	.	0/1:39,3:0.086:18,0:21,3:37:169,146:60:29:0.00,0.071,0.071:0.056,5.489e-03,0.939	0/0:46,0:0.025:18,0:28,0:0:167,0:0:0	nonsynonymous_SNV	exonic	Recql4		Recql4:NM_058214:exon19:c.G3172T:p.D1058Y	#N/A
15	78340529	C	T	PASS	DP=158;ECNT=1;NLOD=22.78;N_ART_LOD=-1.895e+00;POP_AF=3.125e-05;P_GERMLINE=-2.099e+01;TLOD=48.13;ANNOVAR_DATE=2017-06-01;Func.refGene=exonic;Gene.refGene=Csf2rb;GeneDetail.refGene=.;ExonicFunc.refGene=synonymous_SNV;AAChange.refGene=Csf2rb:NM_007780:exon5:c.C486T:p.A162A;pLi.refGene=.;pRec.refGene=.;pNull.refGene=.;Gene_full_name.refGene=.;Function_description.refGene=.;Disease_description.refGene…	GT:AD:AF:F1R2:F2R1:MBQ:MFRL:MMQ:MPOS:SA_MAP_AF:SA_POST_PROB	.	0/1:60,16:0.221:26,10:34,6:37:177,180:60:16:0.182,0.192,0.211:0.025,9.512e-03,0.965	0/0:76,0:0.028:29,0:47,0:0:178,0:0:0	synonymous_SNV	exonic	Csf2rb		Csf2rb:NM_007780:exon5:c.C486T:p.A162A	yes (a)
15	78572611	C	T	PASS	DP=101;ECNT=1;NLOD=15.56;N_ART_LOD=-1.730e+00;POP_AF=3.125e-05;P_GERMLINE=-1.376e+01;TLOD=19.91;ANNOVAR_DATE=2017-06-01;Func.refGene=exonic;Gene.refGene=Rac2;GeneDetail.refGene=.;ExonicFunc.refGene=nonsynonymous_SNV;AAChange.refGene=Rac2:NM_009008:exon1:c.G35A:p.G12E;pLi.refGene=.;pRec.refGene=.;pNull.refGene=.;Gene_full_name.refGene=.;Function_description.refGene=.;Disease_description.refGene=.;…	GT:AD:AF:F1R2:F2R1:MBQ:MFRL:MMQ:MPOS:SA_MAP_AF:SA_POST_PROB	.	0/1:38,7:0.170:19,2:19,5:37:173,143:60:20:0.141,0.121,0.156:0.011,0.022,0.967	0/0:52,0:0.022:28,0:24,0:0:179,0:0:0	nonsynonymous_SNV	exonic	Rac2		Rac2:NM_009008:exon1:c.G35A:p.G12E	#N/A
15	79677562	A	AC	PASS	DP=90;ECNT=1;NLOD=11.43;N_ART_LOD=-1.618e+00;POP_AF=3.125e-05;P_GERMLINE=-9.637e+00;RPA=8,9;RU=C;STR;TLOD=20.11;ANNOVAR_DATE=2017-06-01;Func.refGene=intronic;Gene.refGene=Josd1;GeneDetail.refGene=.;ExonicFunc.refGene=.;AAChange.refGene=.;pLi.refGene=.;pRec.refGene=.;pNull.refGene=.;Gene_full_name.refGene=.;Function_description.refGene=.;Disease_description.refGene=.;Tissue_specificity(Uniprot).re…	GT:AD:AF:F1R2:F2R1:MBQ:MFRL:MMQ:MPOS:SA_MAP_AF:SA_POST_PROB	.	0/1:31,11:0.283:13,3:18,8:27:177,158:60:20:0.242,0.232,0.262:0.019,0.017,0.963	0/0:38,0:0.069:16,0:22,0:0:178,0:0:0	.	intronic	Josd1		.	#N/A
15	80078079	C	A	PASS	DP=173;ECNT=1;NLOD=21.37;N_ART_LOD=-1.873e+00;POP_AF=3.125e-05;P_GERMLINE=-2.022e+01;TLOD=5.46;ANNOVAR_DATE=2017-06-01;Func.refGene=exonic;Gene.refGene=Rpl3;GeneDetail.refGene=.;ExonicFunc.refGene=nonsynonymous_SNV;AAChange.refGene=Rpl3:NM_013762:exon9:c.G1075T:p.A359S;pLi.refGene=.;pRec.refGene=.;pNull.refGene=.;Gene_full_name.refGene=.;Function_description.refGene=.;Disease_description.refGene=…	GT:AD:AF:F1R2:F2R1:MBQ:MFRL:MMQ:MPOS:SA_MAP_AF:SA_POST_PROB	.	0/1:89,3:0.055:38,0:51,3:37:173,144:60:5:0.00,0.030,0.033:0.062,2.462e-03,0.936	0/0:71,0:0.039:27,0:44,0:0:172,0:0:0	nonsynonymous_SNV	exonic	Rpl3		Rpl3:NM_013762:exon9:c.G1075T:p.A359S	#N/A
15	82123611	C	A	PASS	DP=24;ECNT=1;NLOD=3.01;N_ART_LOD=-1.041e+00;POP_AF=3.125e-05;P_GERMLINE=-1.996e+00;TLOD=5.30;ANNOVAR_DATE=2017-06-01;Func.refGene=intronic;Gene.refGene=Mei1;GeneDetail.refGene=.;ExonicFunc.refGene=.;AAChange.refGene=.;pLi.refGene=.;pRec.refGene=.;pNull.refGene=.;Gene_full_name.refGene=.;Function_description.refGene=.;Disease_description.refGene=.;Tissue_specificity(Uniprot).refGene=.;Expression(e…	GT:AD:AF:F1R2:F2R1:MBQ:MFRL:MMQ:MPOS:SA_MAP_AF:SA_POST_PROB	.	0/1:11,2:0.179:5,2:6,0:37:216,183:60:12:0.152,0.00,0.154:0.025,0.019,0.956	0/0:10,0:8.690e-05:3,0:7,0:0:201,0:0:0	.	intronic	Mei1		.	#N/A
15	83484344	G	A	PASS	DP=57;ECNT=1;NLOD=8.68;N_ART_LOD=-1.482e+00;POP_AF=3.125e-05;P_GERMLINE=-6.887e+00;TLOD=21.86;ANNOVAR_DATE=2017-06-01;Func.refGene=intronic;Gene.refGene=Ttll1;GeneDetail.refGene=.;ExonicFunc.refGene=.;AAChange.refGene=.;pLi.refGene=.;pRec.refGene=.;pNull.refGene=.;Gene_full_name.refGene=.;Function_description.refGene=.;Disease_description.refGene=.;Tissue_specificity(Uniprot).refGene=.;Expression…	GT:AD:AF:F1R2:F2R1:MBQ:MFRL:MMQ:MPOS:SA_MAP_AF:SA_POST_PROB	.	0/1:20,7:0.263:10,4:10,3:37:167,137:60:20:0.232,0.232,0.259:0.044,0.013,0.944	0/0:29,0:0.020:13,0:16,0:0:181,0:0:0	.	intronic	Ttll1		.	yes (a)
15	83608678	C	A	PASS	DP=86;ECNT=1;NLOD=9.89;N_ART_LOD=-1.531e+00;POP_AF=3.125e-05;P_GERMLINE=-8.198e+00;TLOD=6.56;ANNOVAR_DATE=2017-06-01;Func.refGene=intronic;Gene.refGene=Scube1;GeneDetail.refGene=.;ExonicFunc.refGene=.;AAChange.refGene=.;pLi.refGene=.;pRec.refGene=.;pNull.refGene=.;Gene_full_name.refGene=.;Function_description.refGene=.;Disease_description.refGene=.;Tissue_specificity(Uniprot).refGene=.;Expression…	GT:AD:AF:F1R2:F2R1:MBQ:MFRL:MMQ:MPOS:SA_MAP_AF:SA_POST_PROB	.	0/1:46,3:0.096:28,3:18,0:37:171,138:60:15:0.00,0.061,0.061:0.014,0.012,0.974	0/0:33,0:3.134e-03:17,0:16,0:0:196,0:0:0	.	intronic	Scube1		.	#N/A
15	98856879	C	A	PASS	DP=30;ECNT=1;NLOD=4.51;N_ART_LOD=-1.226e+00;POP_AF=3.125e-05;P_GERMLINE=-3.485e+00;TLOD=5.32;ANNOVAR_DATE=2017-06-01;Func.refGene=intronic;Gene.refGene=Kmt2d;GeneDetail.refGene=.;ExonicFunc.refGene=.;AAChange.refGene=.;pLi.refGene=.;pRec.refGene=.;pNull.refGene=.;Gene_full_name.refGene=.;Function_description.refGene=.;Disease_description.refGene=.;Tissue_specificity(Uniprot).refGene=.;Expression(…	GT:AD:AF:F1R2:F2R1:MBQ:MFRL:MMQ:MPOS:SA_MAP_AF:SA_POST_PROB	.	0/1:11,2:0.154:1,2:10,0:37:196,209:60:20:0.152,0.00,0.154:0.025,0.019,0.956	0/0:15,0:0.059:6,0:9,0:0:183,0:0:0	.	intronic	Kmt2d		.	#N/A
15	99632365	C	A	PASS	DP=21;ECNT=1;NLOD=3.87;N_ART_LOD=-1.144e+00;POP_AF=3.125e-05;P_GERMLINE=-2.325e+00;TLOD=6.10;ANNOVAR_DATE=2017-06-01;Func.refGene=intronic;Gene.refGene=Racgap1;GeneDetail.refGene=.;ExonicFunc.refGene=.;AAChange.refGene=.;pLi.refGene=.;pRec.refGene=.;pNull.refGene=.;Gene_full_name.refGene=.;Function_description.refGene=.;Disease_description.refGene=.;Tissue_specificity(Uniprot).refGene=.;Expressio…	GT:AD:AF:F1R2:F2R1:MBQ:MFRL:MMQ:MPOS:SA_MAP_AF:SA_POST_PROB	.	0/1:5,2:0.313:2,0:3,2:37:228,306:60:8:0.283,0.00,0.286:0.025,0.024,0.951	0/0:13,0:7.823e-03:5,0:8,0:0:259,0:0:0	.	intronic	Racgap1		.	#N/A
15	103009932	C	A	PASS	DP=108;ECNT=1;NLOD=14.15;N_ART_LOD=-1.689e+00;POP_AF=3.125e-05;P_GERMLINE=-1.254e+01;TLOD=6.27;ANNOVAR_DATE=2017-06-01;Func.refGene=exonic;Gene.refGene=Hoxc6;GeneDetail.refGene=.;ExonicFunc.refGene=synonymous_SNV;AAChange.refGene=Hoxc6:NM_010465:exon1:c.C327A:p.G109G;pLi.refGene=.;pRec.refGene=.;pNull.refGene=.;Gene_full_name.refGene=.;Function_description.refGene=.;Disease_description.refGene=.;…	GT:AD:AF:F1R2:F2R1:MBQ:MFRL:MMQ:MPOS:SA_MAP_AF:SA_POST_PROB	.	0/1:55,3:0.061:32,0:23,3:37:182,161:60:20:0.051,0.00,0.052:6.398e-03,0.021,0.972	0/0:47,0:0.021:26,0:21,0:0:185,0:0:0	synonymous_SNV	exonic	Hoxc6		Hoxc6:NM_010465:exon1:c.C327A:p.G109G	#N/A
15	103103068	GT	G	PASS	DP=108;ECNT=1;NLOD=10.38;N_ART_LOD=-4.841e-01;POP_AF=3.125e-05;P_GERMLINE=-8.587e+00;RPA=11,10;RU=T;STR;TLOD=11.84;ANNOVAR_DATE=2017-06-01;Func.refGene=intergenic;Gene.refGene=Hoxc4\x3bD930007P13Rik;GeneDetail.refGene=dist\x3d66217\x3bdist\x3d20001;ExonicFunc.refGene=.;AAChange.refGene=.;pLi.refGene=.;pRec.refGene=.;pNull.refGene=.;Gene_full_name.refGene=.;Function_description.refGene=.;Disease_d…	GT:AD:AF:F1R2:F2R1:MBQ:MFRL:MMQ:MPOS:SA_MAP_AF:SA_POST_PROB	.	0/1:45,8:0.177:13,2:32,6:37:165,183:60:12:0.141,0.111,0.151:9.386e-03,0.025,0.966	0/0:43,1:0.090:18,0:25,1:37:174,246:60:8	.	intergenic	Hoxc4\x3bD930007P13Rik	GeneDetail.refGene=dist\x3d66217\x3bdist\x3d20001	.	#N/A
15	103486628	C	A	PASS	DP=111;ECNT=2;NLOD=14.40;N_ART_LOD=-1.697e+00;POP_AF=3.125e-05;P_GERMLINE=-1.281e+01;TLOD=6.22;ANNOVAR_DATE=2017-06-01;Func.refGene=exonic;Gene.refGene=Nckap1l;GeneDetail.refGene=.;ExonicFunc.refGene=nonsynonymous_SNV;AAChange.refGene=Nckap1l:NM_153505:exon24:c.C2687A:p.P896H;pLi.refGene=.;pRec.refGene=.;pNull.refGene=.;Gene_full_name.refGene=.;Function_description.refGene=.;Disease_description.r…	GT:AD:AF:F1R2:F2R1:MBQ:MFRL:MMQ:MPOS:SA_MAP_AF:SA_POST_PROB	.	0/1:57,3:0.061:30,0:27,3:37:191,212:60:8:0.051,0.00,0.050:6.690e-03,0.019,0.975	0/0:48,0:0.022:26,0:22,0:0:169,0:0:0	nonsynonymous_SNV	exonic	Nckap1l		Nckap1l:NM_153505:exon24:c.C2687A:p.P896H	#N/A
16	13130777	C	A	PASS	DP=37;ECNT=1;NLOD=5.12;N_ART_LOD=-1.255e+00;POP_AF=3.125e-05;P_GERMLINE=-3.324e+00;TLOD=8.15;ANNOVAR_DATE=2017-06-01;Func.refGene=intronic;Gene.refGene=Ercc4;GeneDetail.refGene=.;ExonicFunc.refGene=.;AAChange.refGene=.;pLi.refGene=.;pRec.refGene=.;pNull.refGene=.;Gene_full_name.refGene=.;Function_description.refGene=.;Disease_description.refGene=.;Tissue_specificity(Uniprot).refGene=.;Expression(…	GT:AD:AF:F1R2:F2R1:MBQ:MFRL:MMQ:MPOS:SA_MAP_AF:SA_POST_PROB	.	0/1:17,3:0.150:5,2:12,1:37:203,279:60:20:0.152,0.00,0.150:0.013,0.035,0.952	0/0:17,0:7.504e-05:8,0:9,0:0:167,0:0:0	.	intronic	Ercc4		.	#N/A
16	14127049	C	A	PASS	DP=123;ECNT=1;NLOD=20.63;N_ART_LOD=-1.852e+00;POP_AF=3.125e-05;P_GERMLINE=-1.894e+01;TLOD=6.56;ANNOVAR_DATE=2017-06-01;Func.refGene=intronic;Gene.refGene=Marf1;GeneDetail.refGene=.;ExonicFunc.refGene=.;AAChange.refGene=.;pLi.refGene=.;pRec.refGene=.;pNull.refGene=.;Gene_full_name.refGene=.;Function_description.refGene=.;Disease_description.refGene=.;Tissue_specificity(Uniprot).refGene=.;Expressio…	GT:AD:AF:F1R2:F2R1:MBQ:MFRL:MMQ:MPOS:SA_MAP_AF:SA_POST_PROB	.	0/1:46,3:0.080:16,0:30,3:37:181,252:60:20:0.051,0.051,0.061:7.469e-03,0.020,0.972	0/0:69,0:0.025:27,0:42,0:0:187,0:0:0	.	intronic	Marf1		.	#N/A
16	15697025	C	A	PASS	DP=24;ECNT=1;NLOD=3.91;N_ART_LOD=-1.159e+00;POP_AF=3.125e-05;P_GERMLINE=-2.622e+00;TLOD=5.66;ANNOVAR_DATE=2017-06-01;Func.refGene=intronic;Gene.refGene=Prkdc;GeneDetail.refGene=.;ExonicFunc.refGene=.;AAChange.refGene=.;pLi.refGene=.;pRec.refGene=.;pNull.refGene=.;Gene_full_name.refGene=.;Function_description.refGene=.;Disease_description.refGene=.;Tissue_specificity(Uniprot).refGene=.;Expression(…	GT:AD:AF:F1R2:F2R1:MBQ:MFRL:MMQ:MPOS:SA_MAP_AF:SA_POST_PROB	.	0/1:8,2:0.200:4,2:4,0:37:225,245:60:20:0.00,0.202,0.200:0.021,0.025,0.954	0/0:13,0:0.036:2,0:11,0:0:219,0:0:0	.	intronic	Prkdc		.	#N/A
16	18284518	C	A	PASS	DP=21;ECNT=1;NLOD=3.61;N_ART_LOD=-1.128e+00;POP_AF=3.125e-05;P_GERMLINE=-2.144e+00;TLOD=5.95;ANNOVAR_DATE=2017-06-01;Func.refGene=UTR5;Gene.refGene=Dgcr8;GeneDetail.refGene=NM_033324:c.-102G>T;ExonicFunc.refGene=.;AAChange.refGene=.;pLi.refGene=.;pRec.refGene=.;pNull.refGene=.;Gene_full_name.refGene=.;Function_description.refGene=.;Disease_description.refGene=.;Tissue_specificity(Uniprot).refGene…	GT:AD:AF:F1R2:F2R1:MBQ:MFRL:MMQ:MPOS:SA_MAP_AF:SA_POST_PROB	.	0/1:6,2:0.250:6,0:0,2:37:156,207:60:20:0.253,0.00,0.250:0.021,0.027,0.952	0/0:12,0:0.039:6,0:6,0:0:200,0:0:0	.	UTR5	Dgcr8	GeneDetail.refGene=NM_033324:c.-102G>T	.	#N/A
16	18455960	G	A	PASS	DP=20;ECNT=1;NLOD=3.31;N_ART_LOD=-1.079e+00;POP_AF=3.125e-05;P_GERMLINE=-1.934e+00;TLOD=5.80;ANNOVAR_DATE=2017-06-01;Func.refGene=intronic;Gene.refGene=Txnrd2;GeneDetail.refGene=.;ExonicFunc.refGene=.;AAChange.refGene=.;pLi.refGene=.;pRec.refGene=.;pNull.refGene=.;Gene_full_name.refGene=.;Function_description.refGene=.;Disease_description.refGene=.;Tissue_specificity(Uniprot).refGene=.;Expression…	GT:AD:AF:F1R2:F2R1:MBQ:MFRL:MMQ:MPOS:SA_MAP_AF:SA_POST_PROB	.	0/1:7,2:0.222:3,0:4,2:37:211,106:60:20:0.202,0.182,0.222:0.015,0.039,0.946	0/0:11,0:8.485e-05:4,0:7,0:0:190,0:0:0	.	intronic	Txnrd2		.	#N/A
16	22011559	C	A	PASS	DP=277;ECNT=1;NLOD=47.42;N_ART_LOD=-2.204e+00;POP_AF=3.125e-05;P_GERMLINE=-4.562e+01;TLOD=167.60;ANNOVAR_DATE=2017-06-01;Func.refGene=intronic;Gene.refGene=Senp2;GeneDetail.refGene=.;ExonicFunc.refGene=.;AAChange.refGene=.;pLi.refGene=.;pRec.refGene=.;pNull.refGene=.;Gene_full_name.refGene=.;Function_description.refGene=.;Disease_description.refGene=.;Tissue_specificity(Uniprot).refGene=.;Express…	GT:AD:AF:F1R2:F2R1:MBQ:MFRL:MMQ:MPOS:SA_MAP_AF:SA_POST_PROB	.	0/1:59,50:0.460:27,12:32,38:37:154,170:60:20:0.424,0.444,0.459:0.035,0.011,0.954	0/0:158,0:0.011:72,0:86,0:0:172,0:0:0	.	intronic	Senp2		.	yes (a)
16	27040546	G	T	PASS	DP=115;ECNT=1;NLOD=13.85;N_ART_LOD=-1.672e+00;POP_AF=3.125e-05;P_GERMLINE=-1.235e+01;TLOD=6.00;ANNOVAR_DATE=2017-06-01;Func.refGene=intergenic;Gene.refGene=Gmnc\x3bOstn;GeneDetail.refGene=dist\x3d48894\x3bdist\x3d267095;ExonicFunc.refGene=.;AAChange.refGene=.;pLi.refGene=.;pRec.refGene=.;pNull.refGene=.;Gene_full_name.refGene=.;Function_description.refGene=.;Disease_description.refGene=.;Tissue_s…	GT:AD:AF:F1R2:F2R1:MBQ:MFRL:MMQ:MPOS:SA_MAP_AF:SA_POST_PROB	.	0/1:65,3:0.054:32,3:33,0:37:166,202:60:11:0.040,0.00,0.044:3.077e-03,0.081,0.916	0/0:46,0:8.393e-05:24,0:22,0:0:180,0:0:0	.	intergenic	Gmnc\x3bOstn	GeneDetail.refGene=dist\x3d48894\x3bdist\x3d267095	.	#N/A
16	29588440	C	A	PASS	DP=21;ECNT=1;NLOD=3.61;N_ART_LOD=-1.114e+00;POP_AF=3.125e-05;P_GERMLINE=-2.156e+00;TLOD=5.93;ANNOVAR_DATE=2017-06-01;Func.refGene=intronic;Gene.refGene=Opa1;GeneDetail.refGene=.;ExonicFunc.refGene=.;AAChange.refGene=.;pLi.refGene=.;pRec.refGene=.;pNull.refGene=.;Gene_full_name.refGene=.;Function_description.refGene=.;Disease_description.refGene=.;Tissue_specificity(Uniprot).refGene=.;Expression(e…	GT:AD:AF:F1R2:F2R1:MBQ:MFRL:MMQ:MPOS:SA_MAP_AF:SA_POST_PROB	.	0/1:6,2:0.278:0,0:6,2:37:197,275:60:19:0.253,0.00,0.250:0.025,0.023,0.952	0/0:12,0:8.331e-05:7,0:5,0:0:223,0:0:0	.	intronic	Opa1		.	#N/A
16	29602427	C	A	PASS	DP=22;ECNT=2;NLOD=3.57;N_ART_LOD=-1.112e+00;POP_AF=3.125e-05;P_GERMLINE=-2.199e+00;TLOD=5.78;ANNOVAR_DATE=2017-06-01;Func.refGene=intronic;Gene.refGene=Opa1;GeneDetail.refGene=.;ExonicFunc.refGene=.;AAChange.refGene=.;pLi.refGene=.;pRec.refGene=.;pNull.refGene=.;Gene_full_name.refGene=.;Function_description.refGene=.;Disease_description.refGene=.;Tissue_specificity(Uniprot).refGene=.;Expression(e…	GT:AD:AF:F1R2:F2R1:MBQ:MFRL:MMQ:MPOS:SA_MAP_AF:SA_POST_PROB	.	0/1:7,2:0.250:4,0:3,2:37:229,267:60:20:0.222,0.00,0.222:0.025,0.022,0.953	0/0:12,0:8.442e-03:3,0:9,0:0:220,0:0:0	.	intronic	Opa1		.	#N/A
16	35422809	C	A	PASS	DP=23;ECNT=1;NLOD=4.21;N_ART_LOD=-1.176e+00;POP_AF=3.125e-05;P_GERMLINE=-2.832e+00;TLOD=5.80;ANNOVAR_DATE=2017-06-01;Func.refGene=intronic;Gene.refGene=Pdia5;GeneDetail.refGene=.;ExonicFunc.refGene=.;AAChange.refGene=.;pLi.refGene=.;pRec.refGene=.;pNull.refGene=.;Gene_full_name.refGene=.;Function_description.refGene=.;Disease_description.refGene=.;Tissue_specificity(Uniprot).refGene=.;Expression(…	GT:AD:AF:F1R2:F2R1:MBQ:MFRL:MMQ:MPOS:SA_MAP_AF:SA_POST_PROB	.	0/1:7,2:0.222:2,2:5,0:37:177,176:60:20:0.00,0.222,0.222:0.025,0.022,0.953	0/0:14,0:1.359e-04:7,0:7,0:0:166,0:0:0	.	intronic	Pdia5		.	#N/A
16	49004484	G	T	PASS	DP=77;ECNT=1;NLOD=11.35;N_ART_LOD=-1.608e+00;POP_AF=3.125e-05;P_GERMLINE=-9.573e+00;TLOD=7.25;ANNOVAR_DATE=2017-06-01;Func.refGene=exonic;Gene.refGene=C330027C09Rik;GeneDetail.refGene=.;ExonicFunc.refGene=nonsynonymous_SNV;AAChange.refGene=C330027C09Rik:NM_172616:exon9:c.G1116T:p.E372D;pLi.refGene=.;pRec.refGene=.;pNull.refGene=.;Gene_full_name.refGene=.;Function_description.refGene=.;Disease_des…	GT:AD:AF:F1R2:F2R1:MBQ:MFRL:MMQ:MPOS:SA_MAP_AF:SA_POST_PROB	.	0/1:30,3:0.114:18,3:12,0:37:177,141:60:20:0.091,0.00,0.091:0.010,0.026,0.964	0/0:38,0:0.052:16,0:22,0:0:186,0:0:0	nonsynonymous_SNV	exonic	C330027C09Rik		C330027C09Rik:NM_172616:exon9:c.G1116T:p.E372D	#N/A
16	55816161	A	C	PASS	DP=155;ECNT=1;NLOD=25.31;N_ART_LOD=-1.948e+00;POP_AF=3.125e-05;P_GERMLINE=-2.352e+01;TLOD=51.21;ANNOVAR_DATE=2017-06-01;Func.refGene=intronic;Gene.refGene=Nfkbiz;GeneDetail.refGene=.;ExonicFunc.refGene=.;AAChange.refGene=.;pLi.refGene=.;pRec.refGene=.;pNull.refGene=.;Gene_full_name.refGene=.;Function_description.refGene=.;Disease_description.refGene=.;Tissue_specificity(Uniprot).refGene=.;Express…	GT:AD:AF:F1R2:F2R1:MBQ:MFRL:MMQ:MPOS:SA_MAP_AF:SA_POST_PROB	.	0/1:41,17:0.329:14,10:27,7:37:186,192:60:17:0.232,0.283,0.293:0.197,5.871e-03,0.797	0/0:86,0:0.045:48,0:38,0:0:188,0:0:0	.	intronic	Nfkbiz		.	yes (a)
16	72742234	G	A	PASS	DP=58;ECNT=1;NLOD=8.08;N_ART_LOD=-1.453e+00;POP_AF=3.125e-05;P_GERMLINE=-6.285e+00;TLOD=25.16;ANNOVAR_DATE=2017-06-01;Func.refGene=exonic;Gene.refGene=Robo1;GeneDetail.refGene=.;ExonicFunc.refGene=nonsynonymous_SNV;AAChange.refGene=Robo1:NM_019413:exon2:c.G164A:p.R55H;pLi.refGene=.;pRec.refGene=.;pNull.refGene=.;Gene_full_name.refGene=.;Function_description.refGene=.;Disease_description.refGene=.…	GT:AD:AF:F1R2:F2R1:MBQ:MFRL:MMQ:MPOS:SA_MAP_AF:SA_POST_PROB	0/1:22,8:0.267:9,5:13,3:37:172,161:60:11:0.212,0.253,0.267:0.049,0.011,0.940	.	0/0:27,0:0.022:11,0:16,0:0:176,0:0:0	nonsynonymous_SNV	exonic	Robo1	.	Robo1:NM_019413:exon2:c.G164A:p.R55H	#N/A
16	73024457	G	A	PASS	DP=51;ECNT=1;NLOD=7.83;N_ART_LOD=-1.445e+00;POP_AF=3.125e-05;P_GERMLINE=-6.030e+00;TLOD=19.12;ANNOVAR_DATE=2017-06-01;Func.refGene=exonic;Gene.refGene=Robo1;GeneDetail.refGene=.;ExonicFunc.refGene=nonsynonymous_SNV;AAChange.refGene=Robo1:NM_019413:exon25:c.G4084A:p.A1362T;pLi.refGene=.;pRec.refGene=.;pNull.refGene=.;Gene_full_name.refGene=.;Function_description.refGene=.;Disease_description.refGe…	GT:AD:AF:F1R2:F2R1:MBQ:MFRL:MMQ:MPOS:SA_MAP_AF:SA_POST_PROB	0/1:14,6:0.326:5,1:9,5:37:184,208:60:20:0.283,0.253,0.300:0.019,0.025,0.956	.	0/0:26,0:0.036:15,0:11,0:0:179,0:0:0	nonsynonymous_SNV	exonic	Robo1	.	Robo1:NM_019413:exon25:c.G4084A:p.A1362T	#N/A
16	85025297	A	G	PASS	DP=32;ECNT=1;NLOD=3.87;N_ART_LOD=-1.144e+00;POP_AF=3.125e-05;P_GERMLINE=-2.074e+00;TLOD=39.30;ANNOVAR_DATE=2017-06-01;Func.refGene=intronic;Gene.refGene=App;GeneDetail.refGene=.;ExonicFunc.refGene=.;AAChange.refGene=.;pLi.refGene=.;pRec.refGene=.;pNull.refGene=.;Gene_full_name.refGene=.;Function_description.refGene=.;Disease_description.refGene=.;Tissue_specificity(Uniprot).refGene=.;Expression(e…	GT:AD:AF:F1R2:F2R1:MBQ:MFRL:MMQ:MPOS:SA_MAP_AF:SA_POST_PROB	.	0/1:7,11:0.616:2,4:5,7:37:220,247:60:20:0.566,0.606,0.611:0.025,0.028,0.948	0/0:13,0:7.865e-03:10,0:3,0:0:234,0:0:0	.	intronic	App		.	yes (a)
16	94391922	C	A	PASS	DP=44;ECNT=1;NLOD=5.37;N_ART_LOD=-1.296e+00;POP_AF=3.125e-05;P_GERMLINE=-3.582e+00;TLOD=7.90;ANNOVAR_DATE=2017-06-01;Func.refGene=intronic;Gene.refGene=Ttc3;GeneDetail.refGene=.;ExonicFunc.refGene=.;AAChange.refGene=.;pLi.refGene=.;pRec.refGene=.;pNull.refGene=.;Gene_full_name.refGene=.;Function_description.refGene=.;Disease_description.refGene=.;Tissue_specificity(Uniprot).refGene=.;Expression(e…	GT:AD:AF:F1R2:F2R1:MBQ:MFRL:MMQ:MPOS:SA_MAP_AF:SA_POST_PROB	.	0/1:20,3:0.150:7,0:13,3:37:205,173:60:20:0.00,0.131,0.130:0.018,0.022,0.960	0/0:18,0:0.055:5,0:13,0:0:213,0:0:0	.	intronic	Ttc3		.	#N/A
17	10597155	T	C	PASS	DP=152;ECNT=2;NLOD=23.78;N_ART_LOD=-1.908e+00;POP_AF=3.125e-05;P_GERMLINE=-2.198e+01;TLOD=30.68;ANNOVAR_DATE=2017-06-01;Func.refGene=exonic;Gene.refGene=Pacrg;GeneDetail.refGene=.;ExonicFunc.refGene=nonsynonymous_SNV;AAChange.refGene=Pacrg:NM_027032:exon3:c.A370G:p.N124D;pLi.refGene=.;pRec.refGene=.;pNull.refGene=.;Gene_full_name.refGene=.;Function_description.refGene=.;Disease_description.refGen…	GT:AD:AF:F1R2:F2R1:MBQ:MFRL:MMQ:MPOS:SA_MAP_AF:SA_POST_PROB	.	0/1:55,11:0.192:20,4:35,7:37:168,183:60:31:0.141,0.152,0.167:0.018,0.011,0.971	0/0:79,0:0.012:33,0:46,0:0:169,0:0:0	nonsynonymous_SNV	exonic	Pacrg		Pacrg:NM_027032:exon3:c.A370G:p.N124D	#N/A
17	20360533	A	G	PASS	DP=150;ECNT=1;NLOD=19.82;N_ART_LOD=-1.826e+00;POP_AF=3.125e-05;P_GERMLINE=-1.802e+01;TLOD=65.24;ANNOVAR_DATE=2017-06-01;Func.refGene=intronic;Gene.refGene=Vmn2r107;GeneDetail.refGene=.;ExonicFunc.refGene=.;AAChange.refGene=.;pLi.refGene=.;pRec.refGene=.;pNull.refGene=.;Gene_full_name.refGene=.;Function_description.refGene=.;Disease_description.refGene=.;Tissue_specificity(Uniprot).refGene=.;Expre…	GT:AD:AF:F1R2:F2R1:MBQ:MFRL:MMQ:MPOS:SA_MAP_AF:SA_POST_PROB	.	0/1:55,21:0.298:19,8:36,13:37:189,220:60:20:0.273,0.00,0.276:0.021,0.027,0.951	0/0:66,0:1.615e-03:32,0:34,0:0:203,0:0:0	.	intronic	Vmn2r107		.	yes (a)
17	23076864	C	A	PASS	DP=203;ECNT=1;NLOD=27.08;N_ART_LOD=-1.977e+00;POP_AF=3.125e-05;P_GERMLINE=-2.596e+01;TLOD=5.43;ANNOVAR_DATE=2017-06-01;Func.refGene=intergenic;Gene.refGene=Vmn2r-ps129\x3bZfp40;GeneDetail.refGene=dist\x3d70205\x3bdist\x3d97005;ExonicFunc.refGene=.;AAChange.refGene=.;pLi.refGene=.;pRec.refGene=.;pNull.refGene=.;Gene_full_name.refGene=.;Function_description.refGene=.;Disease_description.refGene=.;T…	GT:AD:AF:F1R2:F2R1:MBQ:MFRL:MMQ:MPOS:SA_MAP_AF:SA_POST_PROB	.	0/1:90,3:0.084:47,2:43,1:37:175,134:55:20:0.030,0.020,0.032:7.569e-03,6.110e-03,0.986	0/0:90,0:0.046:37,0:53,0:0:180,0:0:0	.	intergenic	Vmn2r-ps129\x3bZfp40	GeneDetail.refGene=dist\x3d70205\x3bdist\x3d97005	.	#N/A
17	24219106	C	A	PASS	DP=117;ECNT=1;NLOD=14.75;N_ART_LOD=-1.703e+00;POP_AF=3.125e-05;P_GERMLINE=-1.322e+01;TLOD=6.07;ANNOVAR_DATE=2017-06-01;Func.refGene=intronic;Gene.refGene=1600002H07Rik;GeneDetail.refGene=.;ExonicFunc.refGene=.;AAChange.refGene=.;pLi.refGene=.;pRec.refGene=.;pNull.refGene=.;Gene_full_name.refGene=.;Function_description.refGene=.;Disease_description.refGene=.;Tissue_specificity(Uniprot).refGene=.;E…	GT:AD:AF:F1R2:F2R1:MBQ:MFRL:MMQ:MPOS:SA_MAP_AF:SA_POST_PROB	.	0/1:62,3:0.061:28,0:34,3:37:163,94:60:15:0.00,0.051,0.046:0.018,6.161e-03,0.976	0/0:49,0:0.010:18,0:31,0:0:191,0:0:0	.	intronic	1600002H07Rik		.	#N/A
17	24327908	C	A	PASS	DP=20;ECNT=1;NLOD=3.61;N_ART_LOD=-1.114e+00;POP_AF=3.125e-05;P_GERMLINE=-2.072e+00;TLOD=6.11;ANNOVAR_DATE=2017-06-01;Func.refGene=intronic;Gene.refGene=Abca17;GeneDetail.refGene=.;ExonicFunc.refGene=.;AAChange.refGene=.;pLi.refGene=.;pRec.refGene=.;pNull.refGene=.;Gene_full_name.refGene=.;Function_description.refGene=.;Disease_description.refGene=.;Tissue_specificity(Uniprot).refGene=.;Expression…	GT:AD:AF:F1R2:F2R1:MBQ:MFRL:MMQ:MPOS:SA_MAP_AF:SA_POST_PROB	.	0/1:5,2:0.313:1,0:4,2:37:230,208:60:20:0.283,0.00,0.286:0.025,0.024,0.951	0/0:12,0:6.652e-05:5,0:7,0:0:242,0:0:0	.	intronic	Abca17		.	#N/A
17	24328659	C	T	PASS	DP=79;ECNT=1;NLOD=10.53;N_ART_LOD=-1.567e+00;POP_AF=3.125e-05;P_GERMLINE=-8.738e+00;TLOD=65.88;ANNOVAR_DATE=2017-06-01;Func.refGene=exonic;Gene.refGene=Abca17;GeneDetail.refGene=.;ExonicFunc.refGene=nonsynonymous_SNV;AAChange.refGene=Abca17:NM_001031621:exon5:c.G740A:p.G247E;pLi.refGene=.;pRec.refGene=.;pNull.refGene=.;Gene_full_name.refGene=.;Function_description.refGene=.;Disease_description.re…	GT:AD:AF:F1R2:F2R1:MBQ:MFRL:MMQ:MPOS:SA_MAP_AF:SA_POST_PROB	.	0/1:21,20:0.486:11,6:10,14:37:156,188:60:20:0.434,0.475,0.488:0.046,0.013,0.940	0/0:35,0:0.027:16,0:19,0:0:178,0:0:0	nonsynonymous_SNV	exonic	Abca17		Abca17:NM_001031621:exon5:c.G740A:p.G247E	yes (a)
17	24629207	G	T	PASS	DP=23;ECNT=1;NLOD=3.87;N_ART_LOD=-1.157e+00;POP_AF=3.125e-05;P_GERMLINE=-2.486e+00;TLOD=5.80;ANNOVAR_DATE=2017-06-01;Func.refGene=intronic;Gene.refGene=Tsc2;GeneDetail.refGene=.;ExonicFunc.refGene=.;AAChange.refGene=.;pLi.refGene=.;pRec.refGene=.;pNull.refGene=.;Gene_full_name.refGene=.;Function_description.refGene=.;Disease_description.refGene=.;Tissue_specificity(Uniprot).refGene=.;Expression(e…	GT:AD:AF:F1R2:F2R1:MBQ:MFRL:MMQ:MPOS:SA_MAP_AF:SA_POST_PROB	.	0/1:7,2:0.222:2,2:5,0:37:196,170:60:7:0.222,0.00,0.222:0.022,0.025,0.953	0/0:13,0:0.043:6,0:7,0:0:200,0:0:0	.	intronic	Tsc2		.	#N/A
17	24920361	C	A	PASS	DP=95;ECNT=1;NLOD=11.04;N_ART_LOD=-1.611e+00;POP_AF=3.125e-05;P_GERMLINE=-9.341e+00;TLOD=6.62;ANNOVAR_DATE=2017-06-01;Func.refGene=intronic;Gene.refGene=Mapk8ip3;GeneDetail.refGene=.;ExonicFunc.refGene=.;AAChange.refGene=.;pLi.refGene=.;pRec.refGene=.;pNull.refGene=.;Gene_full_name.refGene=.;Function_description.refGene=.;Disease_description.refGene=.;Tissue_specificity(Uniprot).refGene=.;Express…	GT:AD:AF:F1R2:F2R1:MBQ:MFRL:MMQ:MPOS:SA_MAP_AF:SA_POST_PROB	.	0/1:44,3:0.098:15,0:29,3:37:170,234:60:20:0.00,0.061,0.064:0.012,0.017,0.971	0/0:37,0:0.084:18,0:19,0:0:187,0:0:0	.	intronic	Mapk8ip3		.	#N/A
17	30987731	C	A	PASS	DP=31;ECNT=1;NLOD=5.12;N_ART_LOD=-1.275e+00;POP_AF=3.125e-05;P_GERMLINE=-3.917e+00;TLOD=5.53;ANNOVAR_DATE=2017-06-01;Func.refGene=intronic;Gene.refGene=Umodl1;GeneDetail.refGene=.;ExonicFunc.refGene=.;AAChange.refGene=.;pLi.refGene=.;pRec.refGene=.;pNull.refGene=.;Gene_full_name.refGene=.;Function_description.refGene=.;Disease_description.refGene=.;Tissue_specificity(Uniprot).refGene=.;Expression…	GT:AD:AF:F1R2:F2R1:MBQ:MFRL:MMQ:MPOS:SA_MAP_AF:SA_POST_PROB	.	0/1:9,2:0.217:4,2:5,0:37:175,168:60:17:0.00,0.182,0.182:0.023,0.022,0.956	0/0:17,0:0.053:6,0:11,0:0:208,0:0:0	.	intronic	Umodl1		.	#N/A
17	33136016	C	A	PASS	DP=166;ECNT=1;NLOD=20.07;N_ART_LOD=-1.840e+00;POP_AF=3.125e-05;P_GERMLINE=-1.893e+01;TLOD=5.46;ANNOVAR_DATE=2017-06-01;Func.refGene=exonic;Gene.refGene=Morc2b;GeneDetail.refGene=.;ExonicFunc.refGene=nonsynonymous_SNV;AAChange.refGene=Morc2b:NM_177719:exon2:c.G2781T:p.M927I;pLi.refGene=.;pRec.refGene=.;pNull.refGene=.;Gene_full_name.refGene=.;Function_description.refGene=.;Disease_description.refG…	GT:AD:AF:F1R2:F2R1:MBQ:MFRL:MMQ:MPOS:SA_MAP_AF:SA_POST_PROB	.	0/1:89,3:0.054:44,0:45,3:37:157,149:60:20:0.020,0.030,0.033:7.739e-03,5.899e-03,0.986	0/0:67,0:0.024:28,0:39,0:0:166,0:0:0	nonsynonymous_SNV	exonic	Morc2b		Morc2b:NM_177719:exon2:c.G2781T:p.M927I	#N/A
17	33919533	C	A	PASS	DP=25;ECNT=1;NLOD=3.61;N_ART_LOD=-1.114e+00;POP_AF=3.125e-05;P_GERMLINE=-2.583e+00;TLOD=5.32;ANNOVAR_DATE=2017-06-01;Func.refGene=UTR5;Gene.refGene=Tapbp;GeneDetail.refGene=NM_009318:c.-155C>A\x3bNM_001025313:c.-155C>A;ExonicFunc.refGene=.;AAChange.refGene=.;pLi.refGene=.;pRec.refGene=.;pNull.refGene=.;Gene_full_name.refGene=.;Function_description.refGene=.;Disease_description.refGene=.;Tissue_sp…	GT:AD:AF:F1R2:F2R1:MBQ:MFRL:MMQ:MPOS:SA_MAP_AF:SA_POST_PROB	.	0/1:11,2:0.154:6,0:5,2:37:222,214:60:18:0.00,0.152,0.154:0.021,0.022,0.957	0/0:12,0:1.248e-04:5,0:7,0:0:264,0:0:0	.	UTR5	Tapbp	GeneDetail.refGene=NM_009318:c.-155C>A\x3bNM_001025313:c.-155C>A	.	#N/A
17	34449693	G	T	PASS	DP=25;ECNT=1;NLOD=5.12;N_ART_LOD=-1.265e+00;POP_AF=3.125e-05;P_GERMLINE=-3.496e+00;TLOD=6.31;ANNOVAR_DATE=2017-06-01;Func.refGene=intronic;Gene.refGene=BC051142;GeneDetail.refGene=.;ExonicFunc.refGene=.;AAChange.refGene=.;pLi.refGene=.;pRec.refGene=.;pNull.refGene=.;Gene_full_name.refGene=.;Function_description.refGene=.;Disease_description.refGene=.;Tissue_specificity(Uniprot).refGene=.;Expressi…	GT:AD:AF:F1R2:F2R1:MBQ:MFRL:MMQ:MPOS:SA_MAP_AF:SA_POST_PROB	0/1:4,2:0.357:4,2:0,0:37:222,330:60:20:0.00,0.333,0.333:0.025,0.025,0.950	.	0/0:17,0:0.028:5,0:12,0:0:211,0:0:0	.	intronic	BC051142	.	.	#N/A
17	35343402	C	A	PASS	DP=69;ECNT=1;NLOD=10.53;N_ART_LOD=-1.561e+00;POP_AF=3.125e-05;P_GERMLINE=-8.755e+00;TLOD=7.41;ANNOVAR_DATE=2017-06-01;Func.refGene=intronic;Gene.refGene=H2-Q2;GeneDetail.refGene=.;ExonicFunc.refGene=.;AAChange.refGene=.;pLi.refGene=.;pRec.refGene=.;pNull.refGene=.;Gene_full_name.refGene=.;Function_description.refGene=.;Disease_description.refGene=.;Tissue_specificity(Uniprot).refGene=.;Expression…	GT:AD:AF:F1R2:F2R1:MBQ:MFRL:MMQ:MPOS:SA_MAP_AF:SA_POST_PROB	.	0/1:27,3:0.136:12,0:15,3:37:165,259:60:20:0.101,0.00,0.100:0.010,0.030,0.960	0/0:35,0:0.014:21,0:14,0:0:161,0:0:0	.	intronic	H2-Q2		.	#N/A
17	35442620	C	A	PASS	DP=1031;ECNT=1;NLOD=143.36;N_ART_LOD=-2.695e+00;POP_AF=3.125e-05;P_GERMLINE=-1.417e+02;TLOD=6.48;ANNOVAR_DATE=2017-06-01;Func.refGene=intronic;Gene.refGene=H2-Q7\x3bH2-Q9;GeneDetail.refGene=.;ExonicFunc.refGene=.;AAChange.refGene=.;pLi.refGene=.;pRec.refGene=.;pNull.refGene=.;Gene_full_name.refGene=.;Function_description.refGene=.;Disease_description.refGene=.;Tissue_specificity(Uniprot).refGene=…	GT:AD:AF:F1R2:F2R1:MBQ:MFRL:MMQ:MPOS:SA_MAP_AF:SA_POST_PROB	.	0/1:478,5:0.049:223,2:255,3:37:182,235:60:7:0.010,0.010,0.010:1.302e-03,2.836e-03,0.996	0/0:488,0:0.040:238,0:250,0:0:189,0:0:0	.	intronic	H2-Q7\x3bH2-Q9		.	#N/A
17	35854883	C	A	PASS	DP=144;ECNT=1;NLOD=20.98;N_ART_LOD=-1.863e+00;POP_AF=3.125e-05;P_GERMLINE=-1.948e+01;TLOD=6.01;ANNOVAR_DATE=2017-06-01;Func.refGene=exonic;Gene.refGene=Mdc1;GeneDetail.refGene=.;ExonicFunc.refGene=nonsynonymous_SNV;AAChange.refGene=Mdc1:NM_001010833:exon14:c.C4750A:p.P1584T;pLi.refGene=.;pRec.refGene=.;pNull.refGene=.;Gene_full_name.refGene=.;Function_description.refGene=.;Disease_description.ref…	GT:AD:AF:F1R2:F2R1:MBQ:MFRL:MMQ:MPOS:SA_MAP_AF:SA_POST_PROB	.	0/1:64,3:0.058:38,1:26,2:37:177,141:60:20:0.040,0.00,0.045:3.442e-03,0.059,0.937	0/0:70,0:0.036:27,0:43,0:0:173,0:0:0	nonsynonymous_SNV	exonic	Mdc1		Mdc1:NM_001010833:exon14:c.C4750A:p.P1584T	#N/A
17	35965179	C	A	PASS	DP=149;ECNT=1;NLOD=21.28;N_ART_LOD=-1.867e+00;POP_AF=3.125e-05;P_GERMLINE=-1.979e+01;TLOD=5.98;ANNOVAR_DATE=2017-06-01;Func.refGene=intronic;Gene.refGene=Abcf1;GeneDetail.refGene=.;ExonicFunc.refGene=.;AAChange.refGene=.;pLi.refGene=.;pRec.refGene=.;pNull.refGene=.;Gene_full_name.refGene=.;Function_description.refGene=.;Disease_description.refGene=.;Tissue_specificity(Uniprot).refGene=.;Expressio…	GT:AD:AF:F1R2:F2R1:MBQ:MFRL:MMQ:MPOS:SA_MAP_AF:SA_POST_PROB	.	0/1:65,3:0.085:29,0:36,3:37:174,154:60:19:0.040,0.00,0.044:9.095e-03,0.012,0.979	0/0:71,0:0.029:38,0:33,0:0:175,0:0:0	.	intronic	Abcf1		.	#N/A
17	37225264	C	A	PASS	DP=134;ECNT=1;NLOD=15.95;N_ART_LOD=-1.746e+00;POP_AF=3.125e-05;P_GERMLINE=-1.455e+01;TLOD=5.84;ANNOVAR_DATE=2017-06-01;Func.refGene=exonic;Gene.refGene=Olfr96;GeneDetail.refGene=.;ExonicFunc.refGene=synonymous_SNV;AAChange.refGene=Olfr96:NM_146514:exon1:c.C138A:p.L46L;pLi.refGene=.;pRec.refGene=.;pNull.refGene=.;Gene_full_name.refGene=.;Function_description.refGene=.;Disease_description.refGene=.…	GT:AD:AF:F1R2:F2R1:MBQ:MFRL:MMQ:MPOS:SA_MAP_AF:SA_POST_PROB	.	0/1:71,3:0.059:37,3:34,0:37:178,310:60:20:0.040,0.00,0.041:5.513e-03,0.017,0.978	0/0:53,0:0.035:30,0:23,0:0:196,0:0:0	synonymous_SNV	exonic	Olfr96		Olfr96:NM_146514:exon1:c.C138A:p.L46L	#N/A
17	46306038	C	A	PASS	DP=50;ECNT=1;NLOD=7.78;N_ART_LOD=-1.437e+00;POP_AF=3.125e-05;P_GERMLINE=-5.984e+00;TLOD=18.57;ANNOVAR_DATE=2017-06-01;Func.refGene=exonic;Gene.refGene=Abcc10;GeneDetail.refGene=.;ExonicFunc.refGene=nonsynonymous_SNV;AAChange.refGene=Abcc10:NM_145140:exon15:c.G3520T:p.A1174S,Abcc10:NM_170680:exon16:c.G3643T:p.A1215S;pLi.refGene=.;pRec.refGene=.;pNull.refGene=.;Gene_full_name.refGene=.;Function_des…	GT:AD:AF:F1R2:F2R1:MBQ:MFRL:MMQ:MPOS:SA_MAP_AF:SA_POST_PROB	.	0/1:15,6:0.304:8,1:7,5:37:157,195:60:35:0.00,0.283,0.286:0.068,0.012,0.920	0/0:26,0:0.022:18,0:8,0:0:185,0:0:0	nonsynonymous_SNV	exonic	Abcc10		Abcc10:NM_145140:exon15:c.G3520T:p.A1174S,Abcc10:NM_170680:exon16:c.G3643T:p.A1215S	#N/A
17	46640565	C	A	PASS	DP=28;ECNT=1;NLOD=4.82;N_ART_LOD=-1.241e+00;POP_AF=3.125e-05;P_GERMLINE=-3.613e+00;TLOD=5.53;ANNOVAR_DATE=2017-06-01;Func.refGene=intronic;Gene.refGene=Klc4;GeneDetail.refGene=.;ExonicFunc.refGene=.;AAChange.refGene=.;pLi.refGene=.;pRec.refGene=.;pNull.refGene=.;Gene_full_name.refGene=.;Function_description.refGene=.;Disease_description.refGene=.;Tissue_specificity(Uniprot).refGene=.;Expression(e…	GT:AD:AF:F1R2:F2R1:MBQ:MFRL:MMQ:MPOS:SA_MAP_AF:SA_POST_PROB	.	0/1:9,2:0.182:3,2:6,0:37:199,208:60:20:0.182,0.00,0.182:0.017,0.030,0.953	0/0:16,0:0.030:4,0:12,0:0:165,0:0:0	.	intronic	Klc4		.	#N/A
17	52797694	C	A	PASS	DP=23;ECNT=2;NLOD=3.61;N_ART_LOD=-1.114e+00;POP_AF=3.125e-05;P_GERMLINE=-2.411e+00;TLOD=5.53;ANNOVAR_DATE=2017-06-01;Func.refGene=intronic;Gene.refGene=Kcnh8;GeneDetail.refGene=.;ExonicFunc.refGene=.;AAChange.refGene=.;pLi.refGene=.;pRec.refGene=.;pNull.refGene=.;Gene_full_name.refGene=.;Function_description.refGene=.;Disease_description.refGene=.;Tissue_specificity(Uniprot).refGene=.;Expression(…	GT:AD:AF:F1R2:F2R1:MBQ:MFRL:MMQ:MPOS:SA_MAP_AF:SA_POST_PROB	.	0/1:9,2:0.182:1,2:8,0:37:216,213:60:20:0.182,0.00,0.182:0.025,0.020,0.954	0/0:12,0:6.653e-05:9,0:3,0:0:211,0:0:0	.	intronic	Kcnh8		.	#N/A
17	68455823	G	T	PASS	DP=123;ECNT=1;NLOD=14.40;N_ART_LOD=-1.701e+00;POP_AF=3.125e-05;P_GERMLINE=-1.261e+01;TLOD=136.62;ANNOVAR_DATE=2017-06-01;Func.refGene=intronic;Gene.refGene=L3mbtl4;GeneDetail.refGene=.;ExonicFunc.refGene=.;AAChange.refGene=.;pLi.refGene=.;pRec.refGene=.;pNull.refGene=.;Gene_full_name.refGene=.;Function_description.refGene=.;Disease_description.refGene=.;Tissue_specificity(Uniprot).refGene=.;Expre…	GT:AD:AF:F1R2:F2R1:MBQ:MFRL:MMQ:MPOS:SA_MAP_AF:SA_POST_PROB	.	0/1:33,39:0.543:16,18:17,21:37:167,178:60:19:0.545,0.495,0.542:0.020,0.033,0.946	0/0:48,0:0.031:24,0:24,0:0:178,0:0:0	.	intronic	L3mbtl4		.	#N/A
17	78937700	G	T	PASS	DP=95;ECNT=1;NLOD=11.14;N_ART_LOD=-1.603e+00;POP_AF=3.125e-05;P_GERMLINE=-9.341e+00;TLOD=15.64;ANNOVAR_DATE=2017-06-01;Func.refGene=intronic;Gene.refGene=Ndufaf7;GeneDetail.refGene=.;ExonicFunc.refGene=.;AAChange.refGene=.;pLi.refGene=.;pRec.refGene=.;pNull.refGene=.;Gene_full_name.refGene=.;Function_description.refGene=.;Disease_description.refGene=.;Tissue_specificity(Uniprot).refGene=.;Express…	GT:AD:AF:F1R2:F2R1:MBQ:MFRL:MMQ:MPOS:SA_MAP_AF:SA_POST_PROB	.	0/1:45,6:0.134:17,4:28,2:37:170,144:60:14:0.111,0.081,0.118:0.012,0.018,0.970	0/0:37,0:0.060:21,0:16,0:0:176,0:0:0	.	intronic	Ndufaf7		.	#N/A
17	88486796	C	A	PASS	DP=23;ECNT=1;NLOD=4.17;N_ART_LOD=-1.174e+00;POP_AF=3.125e-05;P_GERMLINE=-2.786e+00;TLOD=5.80;ANNOVAR_DATE=2017-06-01;Func.refGene=exonic;Gene.refGene=Foxn2;GeneDetail.refGene=.;ExonicFunc.refGene=nonsynonymous_SNV;AAChange.refGene=Foxn2:NM_180974:exon6:c.C1160A:p.S387Y;pLi.refGene=.;pRec.refGene=.;pNull.refGene=.;Gene_full_name.refGene=.;Function_description.refGene=.;Disease_description.refGene=…	GT:AD:AF:F1R2:F2R1:MBQ:MFRL:MMQ:MPOS:SA_MAP_AF:SA_POST_PROB	.	0/1:7,2:0.222:3,0:4,2:37:202,156:60:20:0.222,0.00,0.222:0.017,0.034,0.949	0/0:14,0:7.263e-03:10,0:4,0:0:203,0:0:0	nonsynonymous_SNV	exonic	Foxn2		Foxn2:NM_180974:exon6:c.C1160A:p.S387Y	#N/A
18	3429621	C	A	PASS	DP=329;ECNT=1;NLOD=39.94;N_ART_LOD=-2.134e+00;POP_AF=3.125e-05;P_GERMLINE=-3.851e+01;TLOD=5.87;ANNOVAR_DATE=2017-06-01;Func.refGene=exonic;Gene.refGene=Cul2;GeneDetail.refGene=.;ExonicFunc.refGene=nonsynonymous_SNV;AAChange.refGene=Cul2:NM_029402:exon17:c.C1669A:p.H557N;pLi.refGene=.;pRec.refGene=.;pNull.refGene=.;Gene_full_name.refGene=.;Function_description.refGene=.;Disease_description.refGene…	GT:AD:AF:F1R2:F2R1:MBQ:MFRL:MMQ:MPOS:SA_MAP_AF:SA_POST_PROB	.	0/1:172,4:0.061:70,2:102,2:37:164,179:60:17:0.020,0.00,0.023:2.995e-03,0.011,0.986	0/0:133,0:0.020:50,0:83,0:0:166,0:0:0	nonsynonymous_SNV	exonic	Cul2		Cul2:NM_029402:exon17:c.C1669A:p.H557N	#N/A
18	5772933	C	A	PASS	DP=49;ECNT=1;NLOD=6.67;N_ART_LOD=-1.387e+00;POP_AF=3.125e-05;P_GERMLINE=-4.874e+00;TLOD=8.08;ANNOVAR_DATE=2017-06-01;Func.refGene=exonic;Gene.refGene=Zeb1;GeneDetail.refGene=.;ExonicFunc.refGene=nonsynonymous_SNV;AAChange.refGene=Zeb1:NM_011546:exon8:c.C3221A:p.A1074D;pLi.refGene=.;pRec.refGene=.;pNull.refGene=.;Gene_full_name.refGene=.;Function_description.refGene=.;Disease_description.refGene=.…	GT:AD:AF:F1R2:F2R1:MBQ:MFRL:MMQ:MPOS:SA_MAP_AF:SA_POST_PROB	.	0/1:18,3:0.204:8,2:10,1:37:166,249:60:20:0.00,0.141,0.143:0.038,0.012,0.950	0/0:22,0:0.058:12,0:10,0:0:173,0:0:0	nonsynonymous_SNV	exonic	Zeb1		Zeb1:NM_011546:exon8:c.C3221A:p.A1074D	#N/A
18	37686434	A	G	PASS	DP=166;ECNT=1;NLOD=21.93;N_ART_LOD=-1.876e+00;POP_AF=3.125e-05;P_GERMLINE=-2.013e+01;TLOD=108.89;ANNOVAR_DATE=2017-06-01;Func.refGene=exonic;Gene.refGene=Pcdhga4;GeneDetail.refGene=.;ExonicFunc.refGene=synonymous_SNV;AAChange.refGene=Pcdhga4:NM_033587:exon1:c.A1035G:p.E345E;pLi.refGene=.;pRec.refGene=.;pNull.refGene=.;Gene_full_name.refGene=.;Function_description.refGene=.;Disease_description.ref…	GT:AD:AF:F1R2:F2R1:MBQ:MFRL:MMQ:MPOS:SA_MAP_AF:SA_POST_PROB	.	0/1:54,34:0.389:22,14:32,20:37:170,169:60:22:0.364,0.364,0.386:0.014,0.024,0.963	0/0:73,0:0.021:34,0:39,0:0:161,0:0:0	synonymous_SNV	exonic	Pcdhga4		Pcdhga4:NM_033587:exon1:c.A1035G:p.E345E	yes (a)
18	46524412	C	A	PASS	DP=123;ECNT=1;NLOD=12.80;N_ART_LOD=-1.654e+00;POP_AF=3.125e-05;P_GERMLINE=-1.137e+01;TLOD=5.88;ANNOVAR_DATE=2017-06-01;Func.refGene=exonic;Gene.refGene=Fem1c;GeneDetail.refGene=.;ExonicFunc.refGene=synonymous_SNV;AAChange.refGene=Fem1c:NM_173423:exon2:c.G234T:p.G78G;pLi.refGene=.;pRec.refGene=.;pNull.refGene=.;Gene_full_name.refGene=.;Function_description.refGene=.;Disease_description.refGene=.;T…	GT:AD:AF:F1R2:F2R1:MBQ:MFRL:MMQ:MPOS:SA_MAP_AF:SA_POST_PROB	.	0/1:69,3:0.073:32,2:37,1:37:174,186:60:34:0.040,0.030,0.042:5.693e-03,0.013,0.982	0/0:43,0:0.039:18,0:25,0:0:171,0:0:0	synonymous_SNV	exonic	Fem1c		Fem1c:NM_173423:exon2:c.G234T:p.G78G	#N/A
18	58985339	T	C	PASS	DP=191;ECNT=1;NLOD=24.68;N_ART_LOD=-1.919e+00;POP_AF=3.125e-05;P_GERMLINE=-2.289e+01;TLOD=16.86;ANNOVAR_DATE=2017-06-01;Func.refGene=exonic;Gene.refGene=Adamts19;GeneDetail.refGene=.;ExonicFunc.refGene=unknown;AAChange.refGene=UNKNOWN;pLi.refGene=.;pRec.refGene=.;pNull.refGene=.;Gene_full_name.refGene=.;Function_description.refGene=.;Disease_description.refGene=.;Tissue_specificity(Uniprot).refGe…	GT:AD:AF:F1R2:F2R1:MBQ:MFRL:MMQ:MPOS:SA_MAP_AF:SA_POST_PROB	.	0/1:98,7:0.084:53,5:45,2:37:156,156:60:20:0.071,0.00,0.067:3.557e-03,0.073,0.924	0/0:82,0:9.372e-05:34,0:48,0:0:183,0:0:0	unknown	exonic	Adamts19		UNKNOWN	#N/A
18	62529574	C	A	PASS	DP=100;ECNT=1;NLOD=15.65;N_ART_LOD=-1.728e+00;POP_AF=3.125e-05;P_GERMLINE=-1.394e+01;TLOD=6.68;ANNOVAR_DATE=2017-06-01;Func.refGene=exonic;Gene.refGene=Fbxo38;GeneDetail.refGene=.;ExonicFunc.refGene=synonymous_SNV;AAChange.refGene=Fbxo38:NM_134136:exon7:c.G846T:p.V282V;pLi.refGene=.;pRec.refGene=.;pNull.refGene=.;Gene_full_name.refGene=.;Function_description.refGene=.;Disease_description.refGene=…	GT:AD:AF:F1R2:F2R1:MBQ:MFRL:MMQ:MPOS:SA_MAP_AF:SA_POST_PROB	.	0/1:43,3:0.079:20,1:23,2:37:165,129:60:8:0.061,0.00,0.065:4.727e-03,0.067,0.928	0/0:52,0:9.544e-03:24,0:28,0:0:167,0:0:0	synonymous_SNV	exonic	Fbxo38		Fbxo38:NM_134136:exon7:c.G846T:p.V282V	#N/A
18	77877627	C	A	PASS	DP=136;ECNT=2;NLOD=22.18;N_ART_LOD=-1.877e+00;POP_AF=3.125e-05;P_GERMLINE=-2.077e+01;TLOD=5.84;ANNOVAR_DATE=2017-06-01;Func.refGene=exonic;Gene.refGene=Pstpip2;GeneDetail.refGene=.;ExonicFunc.refGene=nonsynonymous_SNV;AAChange.refGene=Pstpip2:NM_013831:exon13:c.C953A:p.P318Q;pLi.refGene=.;pRec.refGene=.;pNull.refGene=.;Gene_full_name.refGene=.;Function_description.refGene=.;Disease_description.re…	GT:AD:AF:F1R2:F2R1:MBQ:MFRL:MMQ:MPOS:SA_MAP_AF:SA_POST_PROB	.	0/1:56,3:0.067:25,0:31,3:37:161,141:60:6:0.00,0.051,0.051:0.066,3.767e-03,0.930	0/0:74,0:9.440e-03:26,0:48,0:0:165,0:0:0	nonsynonymous_SNV	exonic	Pstpip2		Pstpip2:NM_013831:exon13:c.C953A:p.P318Q	#N/A
19	6341611	C	A	PASS	DP=28;ECNT=1;NLOD=5.93;N_ART_LOD=-1.328e+00;POP_AF=3.125e-05;P_GERMLINE=-4.373e+00;TLOD=6.13;ANNOVAR_DATE=2017-06-01;Func.refGene=intronic;Gene.refGene=Map4k2;GeneDetail.refGene=.;ExonicFunc.refGene=.;AAChange.refGene=.;pLi.refGene=.;pRec.refGene=.;pNull.refGene=.;Gene_full_name.refGene=.;Function_description.refGene=.;Disease_description.refGene=.;Tissue_specificity(Uniprot).refGene=.;Expression…	GT:AD:AF:F1R2:F2R1:MBQ:MFRL:MMQ:MPOS:SA_MAP_AF:SA_POST_PROB	.	0/1:5,2:0.286:2,0:3,2:37:190,161:60:10:0.00,0.283,0.286:0.063,0.013,0.923	0/0:20,0:0.034:13,0:7,0:0:213,0:0:0	.	intronic	Map4k2		.	#N/A
19	37974829	A	T	PASS	DP=48;ECNT=1;NLOD=4.37;N_ART_LOD=-1.152e+00;POP_AF=3.125e-05;P_GERMLINE=-2.588e+00;TLOD=7.70;ANNOVAR_DATE=2017-06-01;Func.refGene=intronic;Gene.refGene=Myof;GeneDetail.refGene=.;ExonicFunc.refGene=.;AAChange.refGene=.;pLi.refGene=.;pRec.refGene=.;pNull.refGene=.;Gene_full_name.refGene=.;Function_description.refGene=.;Disease_description.refGene=.;Tissue_specificity(Uniprot).refGene=.;Expression(e…	GT:AD:AF:F1R2:F2R1:MBQ:MFRL:MMQ:MPOS:SA_MAP_AF:SA_POST_PROB	.	0/1:23,3:0.187:6,0:17,3:37:181,106:60:5:0.00,0.111,0.115:0.020,0.017,0.963	0/0:17,1:0.056:10,0:7,1:2:143,233:60:8	.	intronic	Myof		.	#N/A
19	41238888	C	A	PASS	DP=54;ECNT=1;NLOD=7.83;N_ART_LOD=-1.438e+00;POP_AF=3.125e-05;P_GERMLINE=-6.039e+00;TLOD=7.68;ANNOVAR_DATE=2017-06-01;Func.refGene=intronic;Gene.refGene=Tm9sf3;GeneDetail.refGene=.;ExonicFunc.refGene=.;AAChange.refGene=.;pLi.refGene=.;pRec.refGene=.;pNull.refGene=.;Gene_full_name.refGene=.;Function_description.refGene=.;Disease_description.refGene=.;Tissue_specificity(Uniprot).refGene=.;Expression…	GT:AD:AF:F1R2:F2R1:MBQ:MFRL:MMQ:MPOS:SA_MAP_AF:SA_POST_PROB	.	0/1:23,3:0.133:13,1:10,2:37:188,181:60:28:0.111,0.00,0.115:0.015,0.022,0.963	0/0:26,0:0.019:10,0:16,0:0:172,0:0:0	.	intronic	Tm9sf3		.	#N/A
19	41648407	C	A	PASS	DP=26;ECNT=1;NLOD=3.91;N_ART_LOD=-1.159e+00;POP_AF=3.125e-05;P_GERMLINE=-2.799e+00;TLOD=5.42;ANNOVAR_DATE=2017-06-01;Func.refGene=intronic;Gene.refGene=Slit1;GeneDetail.refGene=.;ExonicFunc.refGene=.;AAChange.refGene=.;pLi.refGene=.;pRec.refGene=.;pNull.refGene=.;Gene_full_name.refGene=.;Function_description.refGene=.;Disease_description.refGene=.;Tissue_specificity(Uniprot).refGene=.;Expression(…	GT:AD:AF:F1R2:F2R1:MBQ:MFRL:MMQ:MPOS:SA_MAP_AF:SA_POST_PROB	.	0/1:10,2:0.167:4,0:6,2:37:221,201:60:20:0.00,0.172,0.167:0.020,0.025,0.955	0/0:13,0:0.036:4,0:9,0:0:222,0:0:0	.	intronic	Slit1		.	#N/A
19	43808528	C	A	PASS	DP=29;ECNT=1;NLOD=4.82;N_ART_LOD=-1.241e+00;POP_AF=3.125e-05;P_GERMLINE=-3.701e+00;TLOD=5.42;ANNOVAR_DATE=2017-06-01;Func.refGene=intronic;Gene.refGene=Abcc2;GeneDetail.refGene=.;ExonicFunc.refGene=.;AAChange.refGene=.;pLi.refGene=.;pRec.refGene=.;pNull.refGene=.;Gene_full_name.refGene=.;Function_description.refGene=.;Disease_description.refGene=.;Tissue_specificity(Uniprot).refGene=.;Expression(…	GT:AD:AF:F1R2:F2R1:MBQ:MFRL:MMQ:MPOS:SA_MAP_AF:SA_POST_PROB	.	0/1:10,2:0.167:3,0:7,2:37:192,224:60:20:0.00,0.172,0.167:0.022,0.022,0.957	0/0:16,0:0.029:5,0:11,0:0:211,0:0:0	.	intronic	Abcc2		.	#N/A
19	55189609	G	A	PASS	DP=235;ECNT=1;NLOD=34.82;N_ART_LOD=-2.079e+00;POP_AF=3.125e-05;P_GERMLINE=-3.303e+01;TLOD=191.53;ANNOVAR_DATE=2017-06-01;Func.refGene=exonic;Gene.refGene=Tectb;GeneDetail.refGene=.;ExonicFunc.refGene=synonymous_SNV;AAChange.refGene=Tectb:NM_009348:exon5:c.G531A:p.T177T;pLi.refGene=.;pRec.refGene=.;pNull.refGene=.;Gene_full_name.refGene=.;Function_description.refGene=.;Disease_description.refGene=…	GT:AD:AF:F1R2:F2R1:MBQ:MFRL:MMQ:MPOS:SA_MAP_AF:SA_POST_PROB	.	0/1:53,54:0.504:20,13:33,41:37:156,158:60:20:0.485,0.485,0.505:0.022,0.016,0.962	0/0:116,0:0.030:54,0:62,0:0:175,0:0:0	synonymous_SNV	exonic	Tectb		Tectb:NM_009348:exon5:c.G531A:p.T177T	yes (a)
JH584304.1	18581	C	A	PASS	DP=24;ECNT=1;NLOD=4.42;N_ART_LOD=-1.212e+00;POP_AF=3.125e-05;P_GERMLINE=-2.953e+00;TLOD=5.95;ANNOVAR_DATE=2017-06-01;Func.refGene=intergenic;Gene.refGene=NONE\x3bNONE;GeneDetail.refGene=dist\x3dNONE\x3bdist\x3dNONE;ExonicFunc.refGene=.;AAChange.refGene=.;pLi.refGene=.;pRec.refGene=.;pNull.refGene=.;Gene_full_name.refGene=.;Function_description.refGene=.;Disease_description.refGene=.;Tissue_specif…	GT:AD:AF:F1R2:F2R1:MBQ:MFRL:MMQ:MPOS:SA_MAP_AF:SA_POST_PROB	.	0/1:6,2:0.250:2,2:4,0:37:125,153:60:10:0.253,0.00,0.250:0.021,0.027,0.952	0/0:15,0:0.044:10,0:5,0:0:162,0:0:0	.	intergenic	NONE\x3bNONE	GeneDetail.refGene=dist\x3dNONE\x3bdist\x3dNONE	.	#N/A
MT	11649	T	C	PASS	DP=2696;ECNT=1;NLOD=363.70;N_ART_LOD=-3.092e+00;POP_AF=3.125e-05;P_GERMLINE=-3.619e+02;TLOD=15.98;ANNOVAR_DATE=2017-06-01;Func.refGene=intergenic;Gene.refGene=NONE\x3bNONE;GeneDetail.refGene=dist\x3dNONE\x3bdist\x3dNONE;ExonicFunc.refGene=.;AAChange.refGene=.;pLi.refGene=.;pRec.refGene=.;pNull.refGene=.;Gene_full_name.refGene=.;Function_description.refGene=.;Disease_description.refGene=.;Tissue_s…	GT:AD:AF:F1R2:F2R1:MBQ:MFRL:MMQ:MPOS:SA_MAP_AF:SA_POST_PROB	.	0/1:1353,11:0.030:613,5:740,6:37:207,234:60:32:0.010,0.010,8.065e-03:6.282e-04,1.904e-03,0.997	0/0:1210,0:0.025:521,0:689,0:0:212,0:0:0	.	intergenic	NONE\x3bNONE	GeneDetail.refGene=dist\x3dNONE\x3bdist\x3dNONE	.	#N/A
MT	12736	A	T	PASS	DP=4000;ECNT=1;NLOD=390.99;N_ART_LOD=-1.747e+00;POP_AF=3.125e-05;P_GERMLINE=-3.892e+02;TLOD=645.97;ANNOVAR_DATE=2017-06-01;Func.refGene=intergenic;Gene.refGene=NONE\x3bNONE;GeneDetail.refGene=dist\x3dNONE\x3bdist\x3dNONE;ExonicFunc.refGene=.;AAChange.refGene=.;pLi.refGene=.;pRec.refGene=.;pNull.refGene=.;Gene_full_name.refGene=.;Function_description.refGene=.;Disease_description.refGene=.;Tissue_…	GT:AD:AF:F1R2:F2R1:MBQ:MFRL:MMQ:MPOS:SA_MAP_AF:SA_POST_PROB	0/1:2246,244:0.118:993,112:1253,132:37:178,177:60:27:0.091,0.091,0.098:4.395e-03,1.590e-03,0.994	.	0/0:1316,1:0.029:591,0:725,1:37:188,259:60:32	.	intergenic	NONE\x3bNONE	dist\x3dNONE\x3bdist\x3dNONE	.	#N/A
X	7792028	G	T	PASS	DP=102;ECNT=1;NLOD=13.24;N_ART_LOD=-1.657e+00;POP_AF=3.125e-05;P_GERMLINE=-1.145e+01;TLOD=87.38;ANNOVAR_DATE=2017-06-01;Func.refGene=intronic;Gene.refGene=Gripap1;GeneDetail.refGene=.;ExonicFunc.refGene=.;AAChange.refGene=.;pLi.refGene=.;pRec.refGene=.;pNull.refGene=.;Gene_full_name.refGene=.;Function_description.refGene=.;Disease_description.refGene=.;Tissue_specificity(Uniprot).refGene=.;Expres…	GT:AD:AF:F1R2:F2R1:MBQ:MFRL:MMQ:MPOS:SA_MAP_AF:SA_POST_PROB	0/1:26,26:0.498:8,9:18,17:37:166,172:60:19:0.475,0.475,0.500:0.016,0.034,0.951	.	0/0:44,0:0.011:23,0:21,0:0:186,0:0:0	.	intronic	Gripap1	.	.	yes (a)
X	7803267	C	A	PASS	DP=60;ECNT=1;NLOD=9.89;N_ART_LOD=-1.547e+00;POP_AF=3.125e-05;P_GERMLINE=-8.142e+00;TLOD=6.90;ANNOVAR_DATE=2017-06-01;Func.refGene=intronic;Gene.refGene=Gripap1;GeneDetail.refGene=.;ExonicFunc.refGene=.;AAChange.refGene=.;pLi.refGene=.;pRec.refGene=.;pNull.refGene=.;Gene_full_name.refGene=.;Function_description.refGene=.;Disease_description.refGene=.;Tissue_specificity(Uniprot).refGene=.;Expressio…	GT:AD:AF:F1R2:F2R1:MBQ:MFRL:MMQ:MPOS:SA_MAP_AF:SA_POST_PROB	.	0/1:20,3:0.150:9,1:11,2:37:176,134:60:20:0.101,0.111,0.130:0.014,0.022,0.964	0/0:33,0:0.045:14,0:19,0:0:167,0:0:0	.	intronic	Gripap1		.	#N/A
X	12747924	C	A	PASS	DP=169;ECNT=1;NLOD=26.19;N_ART_LOD=-1.951e+00;POP_AF=3.125e-05;P_GERMLINE=-2.506e+01;TLOD=5.43;ANNOVAR_DATE=2017-06-01;Func.refGene=exonic;Gene.refGene=Med14;GeneDetail.refGene=.;ExonicFunc.refGene=nonsynonymous_SNV;AAChange.refGene=Med14:NM_001048208:exon6:c.G724T:p.V242L,Med14:NM_012005:exon6:c.G724T:p.V242L;pLi.refGene=.;pRec.refGene=.;pNull.refGene=.;Gene_full_name.refGene=.;Function_descript…	GT:AD:AF:F1R2:F2R1:MBQ:MFRL:MMQ:MPOS:SA_MAP_AF:SA_POST_PROB	.	0/1:70,3:0.076:26,3:44,0:37:168,125:60:15:0.040,0.030,0.041:6.565e-03,0.010,0.983	0/0:87,0:0.017:34,0:53,0:0:164,0:0:0	nonsynonymous_SNV	exonic	Med14		Med14:NM_001048208:exon6:c.G724T:p.V242L,Med14:NM_012005:exon6:c.G724T:p.V242L	#N/A
X	18419280	C	A	PASS	DP=22;ECNT=1;NLOD=3.01;N_ART_LOD=-1.041e+00;POP_AF=3.125e-05;P_GERMLINE=-1.826e+00;TLOD=5.52;ANNOVAR_DATE=2017-06-01;Func.refGene=intronic;Gene.refGene=4930578C19Rik;GeneDetail.refGene=.;ExonicFunc.refGene=.;AAChange.refGene=.;pLi.refGene=.;pRec.refGene=.;pNull.refGene=.;Gene_full_name.refGene=.;Function_description.refGene=.;Disease_description.refGene=.;Tissue_specificity(Uniprot).refGene=.;Exp…	GT:AD:AF:F1R2:F2R1:MBQ:MFRL:MMQ:MPOS:SA_MAP_AF:SA_POST_PROB	.	0/1:9,2:0.208:3,0:6,2:37:188,257:60:20:0.182,0.00,0.182:0.025,0.020,0.954	0/0:10,0:1.188e-04:7,0:3,0:0:208,0:0:0	.	intronic	4930578C19Rik		.	#N/A
X	26031211	T	A	PASS	DP=98;ECNT=1;NLOD=16.25;N_ART_LOD=-1.750e+00;POP_AF=3.125e-05;P_GERMLINE=-1.446e+01;TLOD=74.13;ANNOVAR_DATE=2017-06-01;Func.refGene=intronic;Gene.refGene=Gm5168;GeneDetail.refGene=.;ExonicFunc.refGene=.;AAChange.refGene=.;pLi.refGene=.;pRec.refGene=.;pNull.refGene=.;Gene_full_name.refGene=.;Function_description.refGene=.;Disease_description.refGene=.;Tissue_specificity(Uniprot).refGene=.;Expressi…	GT:AD:AF:F1R2:F2R1:MBQ:MFRL:MMQ:MPOS:SA_MAP_AF:SA_POST_PROB	0/1:19,21:0.524:8,8:11,13:37:214,190:59:20:0.485,0.515,0.525:0.020,0.033,0.947	.	0/0:54,0:0.026:14,0:40,0:0:204,0:0:0	.	intronic	Gm5168	.	.	yes (a)
X	32600662	G	T	PASS	DP=414;ECNT=1;NLOD=62.47;N_ART_LOD=-2.330e+00;POP_AF=3.125e-05;P_GERMLINE=-6.074e+01;TLOD=6.74;ANNOVAR_DATE=2017-06-01;Func.refGene=intergenic;Gene.refGene=Btbd35f1\x3bGm21637;GeneDetail.refGene=dist\x3d38653\x3bdist\x3d50009;ExonicFunc.refGene=.;AAChange.refGene=.;pLi.refGene=.;pRec.refGene=.;pNull.refGene=.;Gene_full_name.refGene=.;Function_description.refGene=.;Disease_description.refGene=.;Ti…	GT:AD:AF:F1R2:F2R1:MBQ:MFRL:MMQ:MPOS:SA_MAP_AF:SA_POST_PROB	.	0/1:183,4:0.040:87,3:96,1:37:195,200:60:19:0.020,0.010,0.021:3.015e-03,6.162e-03,0.991	0/0:208,0:0.029:114,0:94,0:0:194,0:0:0	.	intergenic	Btbd35f1\x3bGm21637	GeneDetail.refGene=dist\x3d38653\x3bdist\x3d50009	.	#N/A
X	38425334	C	A	PASS	DP=171;ECNT=1;NLOD=24.33;N_ART_LOD=-1.920e+00;POP_AF=3.125e-05;P_GERMLINE=-2.303e+01;TLOD=5.67;ANNOVAR_DATE=2017-06-01;Func.refGene=intronic;Gene.refGene=Lamp2;GeneDetail.refGene=.;ExonicFunc.refGene=.;AAChange.refGene=.;pLi.refGene=.;pRec.refGene=.;pNull.refGene=.;Gene_full_name.refGene=.;Function_description.refGene=.;Disease_description.refGene=.;Tissue_specificity(Uniprot).refGene=.;Expressio…	GT:AD:AF:F1R2:F2R1:MBQ:MFRL:MMQ:MPOS:SA_MAP_AF:SA_POST_PROB	.	0/1:78,3:0.069:30,0:48,3:37:173,147:60:12:0.030,0.030,0.037:6.884e-03,8.361e-03,0.985	0/0:81,0:0.019:27,0:54,0:0:172,0:0:0	.	intronic	Lamp2		.	#N/A
X	48400585	G	T	PASS	DP=119;ECNT=1;NLOD=17.37;N_ART_LOD=-1.779e+00;POP_AF=3.125e-05;P_GERMLINE=-1.575e+01;TLOD=6.30;ANNOVAR_DATE=2017-06-01;Func.refGene=exonic;Gene.refGene=Bcorl1;GeneDetail.refGene=.;ExonicFunc.refGene=nonsynonymous_SNV;AAChange.refGene=Bcorl1:NM_178782:exon13:c.G4859T:p.R1620M;pLi.refGene=.;pRec.refGene=.;pNull.refGene=.;Gene_full_name.refGene=.;Function_description.refGene=.;Disease_description.re…	GT:AD:AF:F1R2:F2R1:MBQ:MFRL:MMQ:MPOS:SA_MAP_AF:SA_POST_PROB	.	0/1:54,3:0.060:24,3:30,0:37:159,131:60:20:0.00,0.051,0.053:0.029,5.447e-03,0.966	0/0:58,0:0.028:25,0:33,0:0:155,0:0:0	nonsynonymous_SNV	exonic	Bcorl1		Bcorl1:NM_178782:exon13:c.G4859T:p.R1620M	#N/A
X	69856757	T	C	PASS	DP=105;ECNT=1;NLOD=15.95;N_ART_LOD=-1.739e+00;POP_AF=3.125e-05;P_GERMLINE=-1.416e+01;TLOD=80.88;ANNOVAR_DATE=2017-06-01;Func.refGene=exonic;Gene.refGene=Aff2;GeneDetail.refGene=.;ExonicFunc.refGene=synonymous_SNV;AAChange.refGene=Aff2:NM_008032:exon16:c.T3355C:p.L1119L;pLi.refGene=.;pRec.refGene=.;pNull.refGene=.;Gene_full_name.refGene=.;Function_description.refGene=.;Disease_description.refGene=…	GT:AD:AF:F1R2:F2R1:MBQ:MFRL:MMQ:MPOS:SA_MAP_AF:SA_POST_PROB	.	0/1:26,24:0.478:12,11:14,13:37:166,170:60:20:0.465,0.444,0.480:0.023,0.021,0.955	0/0:53,0:0.018:23,0:30,0:0:157,0:0:0	synonymous_SNV	exonic	Aff2		Aff2:NM_008032:exon16:c.T3355C:p.L1119L	yes (a)
X	71121249	C	A	PASS	DP=23;ECNT=1;NLOD=3.31;N_ART_LOD=-1.079e+00;POP_AF=3.125e-05;P_GERMLINE=-2.124e+00;TLOD=5.52;ANNOVAR_DATE=2017-06-01;Func.refGene=intronic;Gene.refGene=Mamld1;GeneDetail.refGene=.;ExonicFunc.refGene=.;AAChange.refGene=.;pLi.refGene=.;pRec.refGene=.;pNull.refGene=.;Gene_full_name.refGene=.;Function_description.refGene=.;Disease_description.refGene=.;Tissue_specificity(Uniprot).refGene=.;Expression…	GT:AD:AF:F1R2:F2R1:MBQ:MFRL:MMQ:MPOS:SA_MAP_AF:SA_POST_PROB	.	0/1:9,2:0.208:4,2:5,0:37:261,229:60:19:0.00,0.182,0.182:0.020,0.025,0.954	0/0:11,0:1.302e-04:3,0:8,0:0:208,0:0:0	.	intronic	Mamld1		.	#N/A
X	71987571	C	CTTCT	PASS	DP=41;ECNT=1;NLOD=6.08;N_ART_LOD=-1.394e+00;POP_AF=3.125e-05;P_GERMLINE=-4.286e+00;RPA=13,14;RU=TTCT;STR;TLOD=10.92;ANNOVAR_DATE=2017-06-01;Func.refGene=ncRNA_intronic;Gene.refGene=Fate1;GeneDetail.refGene=.;ExonicFunc.refGene=.;AAChange.refGene=.;pLi.refGene=.;pRec.refGene=.;pNull.refGene=.;Gene_full_name.refGene=.;Function_description.refGene=.;Disease_description.refGene=.;Tissue_specificity(U…	GT:AD:AF:F1R2:F2R1:MBQ:MFRL:MMQ:MPOS:SA_MAP_AF:SA_POST_PROB	0/1:4,3:0.455:2,2:2,1:37:163,143:60:14:0.00,0.424,0.429:0.027,0.025,0.948	.	0/0:20,0:0.153:7,0:13,0:0:171,0:0:0	.	ncRNA_intronic	Fate1	.	.	#N/A
X	74202620	G	A	PASS	DP=178;ECNT=1;NLOD=27.21;N_ART_LOD=-1.973e+00;POP_AF=3.125e-05;P_GERMLINE=-2.541e+01;TLOD=59.33;ANNOVAR_DATE=2017-06-01;Func.refGene=exonic;Gene.refGene=Tktl1;GeneDetail.refGene=.;ExonicFunc.refGene=nonsynonymous_SNV;AAChange.refGene=Tktl1:NM_031379:exon9:c.G1273A:p.V425I;pLi.refGene=.;pRec.refGene=.;pNull.refGene=.;Gene_full_name.refGene=.;Function_description.refGene=.;Disease_description.refGe…	GT:AD:AF:F1R2:F2R1:MBQ:MFRL:MMQ:MPOS:SA_MAP_AF:SA_POST_PROB	.	0/1:55,19:0.281:24,6:31,13:37:160,127:60:18:0.162,0.253,0.257:0.199,4.840e-03,0.796	0/0:91,0:0.030:34,0:57,0:0:174,0:0:0	nonsynonymous_SNV	exonic	Tktl1		Tktl1:NM_031379:exon9:c.G1273A:p.V425I	yes (a)
X	79510046	T	TA	PASS	DP=48;ECNT=1;NLOD=5.43;N_ART_LOD=-1.354e+00;POP_AF=3.125e-05;P_GERMLINE=-3.631e+00;RPA=8,9;RU=A;STR;TLOD=28.84;ANNOVAR_DATE=2017-06-01;Func.refGene=intronic;Gene.refGene=Gm7173;GeneDetail.refGene=.;ExonicFunc.refGene=.;AAChange.refGene=.;pLi.refGene=.;pRec.refGene=.;pNull.refGene=.;Gene_full_name.refGene=.;Function_description.refGene=.;Disease_description.refGene=.;Tissue_specificity(Uniprot).re…	GT:AD:AF:F1R2:F2R1:MBQ:MFRL:MMQ:MPOS:SA_MAP_AF:SA_POST_PROB	.	0/1:7,12:0.618:2,4:5,8:37:189,205:60:32:0.616,0.596,0.632:0.028,0.023,0.949	0/0:18,0:0.167:8,0:10,0:0:156,0:0:0	.	intronic	Gm7173		.	#N/A
X	83905114	T	A	PASS	DP=46;ECNT=1;NLOD=7.52;N_ART_LOD=-1.429e+00;POP_AF=3.125e-05;P_GERMLINE=-5.729e+00;TLOD=18.71;ANNOVAR_DATE=2017-06-01;Func.refGene=exonic;Gene.refGene=Dmd;GeneDetail.refGene=.;ExonicFunc.refGene=nonsynonymous_SNV;AAChange.refGene=Dmd:NM_007868:exon35:c.T5018A:p.L1673Q;pLi.refGene=.;pRec.refGene=.;pNull.refGene=.;Gene_full_name.refGene=.;Function_description.refGene=.;Disease_description.refGene=.…	GT:AD:AF:F1R2:F2R1:MBQ:MFRL:MMQ:MPOS:SA_MAP_AF:SA_POST_PROB	.	0/1:13,6:0.316:8,2:5,4:37:224,204:60:14:0.313,0.00,0.316:0.025,0.025,0.950	0/0:25,0:0.037:14,0:11,0:0:226,0:0:0	nonsynonymous_SNV	exonic	Dmd		Dmd:NM_007868:exon35:c.T5018A:p.L1673Q	#N/A
X	102187791	C	A	PASS	DP=115;ECNT=1;NLOD=16.46;N_ART_LOD=-1.770e+00;POP_AF=3.125e-05;P_GERMLINE=-1.477e+01;TLOD=6.56;ANNOVAR_DATE=2017-06-01;Func.refGene=intronic;Gene.refGene=Rps4x;GeneDetail.refGene=.;ExonicFunc.refGene=.;AAChange.refGene=.;pLi.refGene=.;pRec.refGene=.;pNull.refGene=.;Gene_full_name.refGene=.;Function_description.refGene=.;Disease_description.refGene=.;Tissue_specificity(Uniprot).refGene=.;Expressio…	GT:AD:AF:F1R2:F2R1:MBQ:MFRL:MMQ:MPOS:SA_MAP_AF:SA_POST_PROB	.	0/1:46,3:0.096:20,0:26,3:37:183,175:60:26:0.00,0.061,0.061:0.018,9.038e-03,0.973	0/0:55,0:0.060:28,0:27,0:0:180,0:0:0	.	intronic	Rps4x		.	#N/A
X	102517547	G	A	PASS	DP=59;ECNT=1;NLOD=11.29;N_ART_LOD=-1.598e+00;POP_AF=3.125e-05;P_GERMLINE=-9.501e+00;TLOD=8.34;ANNOVAR_DATE=2017-06-01;Func.refGene=intronic;Gene.refGene=Phka1;GeneDetail.refGene=.;ExonicFunc.refGene=.;AAChange.refGene=.;pLi.refGene=.;pRec.refGene=.;pNull.refGene=.;Gene_full_name.refGene=.;Function_description.refGene=.;Disease_description.refGene=.;Tissue_specificity(Uniprot).refGene=.;Expression…	GT:AD:AF:F1R2:F2R1:MBQ:MFRL:MMQ:MPOS:SA_MAP_AF:SA_POST_PROB	0/1:15,3:0.190:7,0:8,3:37:194,176:60:20:0.172,0.00,0.167:0.019,0.024,0.957	.	0/0:38,0:0.031:20,0:18,0:0:205,0:0:0	.	intronic	Phka1	.	.	#N/A
X	106197015	C	A	PASS	DP=66;ECNT=1;NLOD=8.38;N_ART_LOD=-1.480e+00;POP_AF=3.125e-05;P_GERMLINE=-6.612e+00;TLOD=7.21;ANNOVAR_DATE=2017-06-01;Func.refGene=intronic;Gene.refGene=Pgk1;GeneDetail.refGene=.;ExonicFunc.refGene=.;AAChange.refGene=.;pLi.refGene=.;pRec.refGene=.;pNull.refGene=.;Gene_full_name.refGene=.;Function_description.refGene=.;Disease_description.refGene=.;Tissue_specificity(Uniprot).refGene=.;Expression(e…	GT:AD:AF:F1R2:F2R1:MBQ:MFRL:MMQ:MPOS:SA_MAP_AF:SA_POST_PROB	.	0/1:31,3:0.100:9,0:22,3:37:220,227:60:20:0.091,0.00,0.088:0.025,0.013,0.962	0/0:28,0:0.052:16,0:12,0:0:195,0:0:0	.	intronic	Pgk1		.	#N/A
X	108789956	G	T	PASS	DP=20;ECNT=1;NLOD=3.91;N_ART_LOD=-1.159e+00;POP_AF=3.125e-05;P_GERMLINE=-2.285e+00;TLOD=6.33;ANNOVAR_DATE=2017-06-01;Func.refGene=intronic;Gene.refGene=Brwd3;GeneDetail.refGene=.;ExonicFunc.refGene=.;AAChange.refGene=.;pLi.refGene=.;pRec.refGene=.;pNull.refGene=.;Gene_full_name.refGene=.;Function_description.refGene=.;Disease_description.refGene=.;Tissue_specificity(Uniprot).refGene=.;Expression(…	GT:AD:AF:F1R2:F2R1:MBQ:MFRL:MMQ:MPOS:SA_MAP_AF:SA_POST_PROB	.	0/1:4,2:0.333:3,2:1,0:37:179,158:60:20:0.333,0.00,0.333:0.025,0.025,0.950	0/0:13,0:0.036:6,0:7,0:0:216,0:0:0	.	intronic	Brwd3		.	#N/A
X	134587713	A	AT	PASS	DP=35;ECNT=1;NLOD=4.51;N_ART_LOD=-1.247e+00;POP_AF=3.125e-05;P_GERMLINE=-3.309e+00;RPA=9,10;RU=T;STR;TLOD=5.54;ANNOVAR_DATE=2017-06-01;Func.refGene=intronic;Gene.refGene=Rpl36a;GeneDetail.refGene=.;ExonicFunc.refGene=.;AAChange.refGene=.;pLi.refGene=.;pRec.refGene=.;pNull.refGene=.;Gene_full_name.refGene=.;Function_description.refGene=.;Disease_description.refGene=.;Tissue_specificity(Uniprot).re…	GT:AD:AF:F1R2:F2R1:MBQ:MFRL:MMQ:MPOS:SA_MAP_AF:SA_POST_PROB	.	0/1:6,3:0.406:3,1:3,2:37:256,224:60:22:0.333,0.00,0.333:0.019,0.035,0.946	0/0:15,0:0.106:6,0:9,0:0:256,0:0:0	.	intronic	Rpl36a		.	#N/A
X	140693104	G	A	PASS	DP=204;ECNT=1;NLOD=30.52;N_ART_LOD=-2.021e+00;POP_AF=3.125e-05;P_GERMLINE=-2.936e+01;TLOD=5.47;ANNOVAR_DATE=2017-06-01;Func.refGene=exonic;Gene.refGene=Mid2;GeneDetail.refGene=.;ExonicFunc.refGene=nonsynonymous_SNV;AAChange.refGene=Mid2:NM_011845:exon2:c.G698A:p.R233H;pLi.refGene=.;pRec.refGene=.;pNull.refGene=.;Gene_full_name.refGene=.;Function_description.refGene=.;Disease_description.refGene=.…	GT:AD:AF:F1R2:F2R1:MBQ:MFRL:MMQ:MPOS:SA_MAP_AF:SA_POST_PROB	.	0/1:88,3:0.063:42,3:46,0:37:164,225:60:14:0.00,0.030,0.033:0.031,3.111e-03,0.965	0/0:102,0:0.027:41,0:61,0:0:162,0:0:0	nonsynonymous_SNV	exonic	Mid2		Mid2:NM_011845:exon2:c.G698A:p.R233H	#N/A
X	152798401	A	C	PASS	DP=89;ECNT=1;NLOD=13.24;N_ART_LOD=-1.673e+00;POP_AF=3.125e-05;P_GERMLINE=-1.145e+01;TLOD=39.11;ANNOVAR_DATE=2017-06-01;Func.refGene=exonic;Gene.refGene=Gpr143;GeneDetail.refGene=.;ExonicFunc.refGene=synonymous_SNV;AAChange.refGene=Gpr143:NM_010951:exon8:c.A909C:p.G303G;pLi.refGene=.;pRec.refGene=.;pNull.refGene=.;Gene_full_name.refGene=.;Function_description.refGene=.;Disease_description.refGene=…	GT:AD:AF:F1R2:F2R1:MBQ:MFRL:MMQ:MPOS:SA_MAP_AF:SA_POST_PROB	.	0/1:26,12:0.328:8,6:18,6:37:159,171:60:18:0.232,0.313,0.316:0.054,0.011,0.935	0/0:44,0:0.051:22,0:22,0:0:162,0:0:0	synonymous_SNV	exonic	Gpr143		Gpr143:NM_010951:exon8:c.A909C:p.G303G	yes (a)
X	164090416	AT	A	PASS	DP=54;ECNT=1;NLOD=4.49;N_ART_LOD=-1.296e+00;POP_AF=3.125e-05;P_GERMLINE=-2.696e+00;RPA=9,8;RU=T;STR;TLOD=9.71;ANNOVAR_DATE=2017-06-01;Func.refGene=intronic;Gene.refGene=Tmem27;GeneDetail.refGene=.;ExonicFunc.refGene=.;AAChange.refGene=.;pLi.refGene=.;pRec.refGene=.;pNull.refGene=.;Gene_full_name.refGene=.;Function_description.refGene=.;Disease_description.refGene=.;Tissue_specificity(Uniprot).ref…	GT:AD:AF:F1R2:F2R1:MBQ:MFRL:MMQ:MPOS:SA_MAP_AF:SA_POST_PROB	.	0/1:17,6:0.308:6,2:11,4:37:215,235:60:18:0.253,0.222,0.261:0.036,0.016,0.949	0/0:15,0:0.201:8,0:7,0:0:171,0:0:0	.	intronic	Tmem27		.	#N/A
X	164248991	C	T	PASS	DP=137;ECNT=1;NLOD=24.64;N_ART_LOD=-1.923e+00;POP_AF=3.125e-05;P_GERMLINE=-2.284e+01;TLOD=33.07;ANNOVAR_DATE=2017-06-01;Func.refGene=intronic;Gene.refGene=Bmx;GeneDetail.refGene=.;ExonicFunc.refGene=.;AAChange.refGene=.;pLi.refGene=.;pRec.refGene=.;pNull.refGene=.;Gene_full_name.refGene=.;Function_description.refGene=.;Disease_description.refGene=.;Tissue_specificity(Uniprot).refGene=.;Expression…	GT:AD:AF:F1R2:F2R1:MBQ:MFRL:MMQ:MPOS:SA_MAP_AF:SA_POST_PROB	.	0/1:40,11:0.226:19,7:21,4:37:142,185:60:20:0.172,0.202,0.216:0.018,0.018,0.964	0/0:82,0:0.013:26,0:56,0:0:167,0:0:0	.	intronic	Bmx		.	yes (a)

## Sheet: Supplementary Table 5c
Supplementary Table 5c) Tabulated Mutect2 output for D22 primary, transplanted and matched control samples from public dataset (SRP150049). 'ANNOVAR' annotation information for each mutated gene and the gene list used as input for PyClone analysis and associated pattern are given.
Chromosome	Position	Reference_Allele	Alternate_Allele	Filter	Info	Format	S-D22	S-D22-3.1	S-D22-7.1	SRR7279982 (control)	Exonic_Annotation	Functional_Annotation	Gene Name	Gene_Details_for_IntergenicVariants	AminoAcid_Change	Used_for_PycloneAnalysis (pattern)
1	13580903	A	T	PASS	DP=32;ECNT=1;NLOD=5.12;N_ART_LOD=-1.255e+00;POP_AF=3.125e-05;P_GERMLINE=-3.321e+00;TLOD=11.97	GT:AD:AF:F1R2:F2R1:MBQ:MFRL:MMQ:MPOS:SA_MAP_AF:SA_POST_PROB	.	.	0/1:11,4:0.267:4,2:7,2:37:217,181:60:20:0.00,0.263,0.267:0.027,0.021,0.952	0/0:17,0:8.428e-05:5,0:12,0:0:208,0:0:0	.	intronic	Tram1	.	.	#N/A
1	28938239	G	T	PASS	DP=102;ECNT=1;NLOD=16.16;N_ART_LOD=-1.749e+00;POP_AF=3.125e-05;P_GERMLINE=-1.437e+01;TLOD=49.98	GT:AD:AF:F1R2:F2R1:MBQ:MFRL:MMQ:MPOS:SA_MAP_AF:SA_POST_PROB	0/1:26,15:0.378:10,6:16,9:37:161,193:60:18:0.333,0.343,0.366:0.038,0.013,0.949	0/1:25,22:0.467:8,12:17,10:37:169,164:60:20:0.455,0.434,0.468:0.017,0.027,0.956	0/1:50,20:0.296:29,10:21,10:37:168,164:60:20:0.263,0.263,0.286:0.026,0.012,0.962	0/0:55,0:0.029:25,0:30,0:0:181,0:0:0	.	intergenic	Gm597;Mir6342	dist=157987;dist=483249	.	yes (b)
1	33102616	A	C	PASS	DP=68;ECNT=1;NLOD=8.73;N_ART_LOD=-1.489e+00;POP_AF=3.125e-05;P_GERMLINE=-6.933e+00;TLOD=38.11	GT:AD:AF:F1R2:F2R1:MBQ:MFRL:MMQ:MPOS:SA_MAP_AF:SA_POST_PROB	.	0/1:23,12:0.354:7,5:16,7:37:185,196:60:19:0.323,0.303,0.343:0.018,0.024,0.958	0/1:25,25:0.500:10,9:15,16:37:169,186:60:16:0.465,0.485,0.500:0.028,0.017,0.955	0/0:29,0:0.032:11,0:18,0:0:166,0:0:0	.	intergenic	Khdrbs2;Prim2	dist=444047;dist=351192	.	yes (b)
1	51289839	C	T	PASS	DP=90;ECNT=1;NLOD=12.90;N_ART_LOD=-1.651e+00;POP_AF=3.125e-05;P_GERMLINE=-1.110e+01;TLOD=23.60	GT:AD:AF:F1R2:F2R1:MBQ:MFRL:MMQ:MPOS:SA_MAP_AF:SA_POST_PROB	0/1:35,8:0.202:23,5:12,3:37:189,177:60:25:0.172,0.141,0.186:0.010,0.031,0.959	0/1:17,25:0.593:11,16:6,9:37:159,169:60:15:0.566,0.576,0.595:0.028,0.020,0.953	0/1:44,22:0.337:26,12:18,10:37:160,157:60:20:0.303,0.313,0.333:0.018,0.018,0.965	0/0:43,0:0.025:25,0:18,0:0:167,0:0:0	nonsynonymous SNV	exonic	Cavin2	.	Cavin2:NM_138741:exon1:c.C454T:p.R152C	yes (b)
1	65363233	T	-	PASS	DP=109;ECNT=1;NLOD=13.05;N_ART_LOD=-5.777e-01;POP_AF=3.125e-05;P_GERMLINE=-1.135e+01;RPA=10,9;RU=T;STR;TLOD=6.64	GT:AD:AF:F1R2:F2R1:MBQ:MFRL:MMQ:MPOS:SA_MAP_AF:SA_POST_PROB	0/1:44,6:0.149:23,6:21,0:37:162,227:60:22:0.101,0.091,0.120:8.027e-03,0.029,0.963	.	.	0/0:52,1:0.038:25,0:27,1:37:173,170:60:15	.	intronic	Pth2r	.	.	#N/A
1	75415553	C	T	PASS	DP=42;ECNT=1;NLOD=4.21;N_ART_LOD=-1.188e+00;POP_AF=3.125e-05;P_GERMLINE=-2.420e+00;TLOD=39.87	GT:AD:AF:F1R2:F2R1:MBQ:MFRL:MMQ:MPOS:SA_MAP_AF:SA_POST_PROB	.	0/1:12,12:0.500:6,7:6,5:37:199,164:60:20:0.465,0.485,0.500:0.021,0.028,0.951	0/1:15,6:0.300:8,2:7,4:37:144,148:60:18:0.273,0.242,0.286:0.017,0.027,0.956	0/0:14,0:0.033:5,0:9,0:0:169,0:0:0	nonsynonymous SNV	exonic	Speg	.	Speg:NM_001085370:exon20:c.C2648T:p.S883F,Speg:NM_007463:exon22:c.C4853T:p.S1618F	#N/A
1	75493109	G	A	PASS	DP=32;ECNT=1;NLOD=4.82;N_ART_LOD=-1.230e+00;POP_AF=3.125e-05;P_GERMLINE=-3.020e+00;TLOD=33.19	GT:AD:AF:F1R2:F2R1:MBQ:MFRL:MMQ:MPOS:SA_MAP_AF:SA_POST_PROB	.	0/1:6,10:0.631:3,7:3,3:37:217,208:60:20:0.606,0.596,0.625:0.026,0.024,0.950	0/1:16,13:0.443:6,3:10,10:37:142,159:60:20:0.424,0.414,0.448:0.018,0.028,0.954	0/0:16,0:1.238e-04:8,0:8,0:0:164,0:0:0	nonsynonymous SNV	exonic	Obsl1	.	Obsl1:NM_178884:exon10:c.C3263T:p.S1088F	yes (b)
1	88266441	T	G	PASS	DP=471;ECNT=1;NLOD=64.37;N_ART_LOD=-2.337e+00;POP_AF=3.125e-05;P_GERMLINE=-6.257e+01;TLOD=57.95	GT:AD:AF:F1R2:F2R1:MBQ:MFRL:MMQ:MPOS:SA_MAP_AF:SA_POST_PROB	0/1:221,23:0.108:118,14:103,9:37:174,216:60:18:0.091,0.081,0.094:5.400e-03,8.947e-03,0.986	0/1:262,13:0.062:121,6:141,7:37:167,175:60:26:0.040,0.040,0.047:3.610e-03,6.574e-03,0.990	0/1:242,18:0.079:102,7:140,11:37:178,154:60:9:0.051,0.061,0.069:0.018,2.915e-03,0.979	0/0:214,0:0.012:103,0:111,0:0:170,0:0:0	nonsynonymous SNV	exonic	A730008H23Rik;Hjurp	.	A730008H23Rik:NM_172505:exon5:c.A516C:p.E172D,Hjurp:NM_198652:exon8:c.A744C:p.E248D	yes (b)
1	119932834	G	A	PASS	DP=143;ECNT=1;NLOD=19.26;N_ART_LOD=-1.816e+00;POP_AF=3.125e-05;P_GERMLINE=-1.747e+01;TLOD=63.04	GT:AD:AF:F1R2:F2R1:MBQ:MFRL:MMQ:MPOS:SA_MAP_AF:SA_POST_PROB	.	.	0/1:54,21:0.291:30,11:24,10:37:164,164:60:20:0.253,0.263,0.280:0.023,0.012,0.965	0/0:64,0:7.783e-03:34,0:30,0:0:164,0:0:0	synonymous SNV	exonic	Cfap221	.	Cfap221:NM_001115074:exon19:c.C2061T:p.T687T	#N/A
1	136476192	C	A	PASS	DP=23;ECNT=1;NLOD=3.91;N_ART_LOD=-1.146e+00;POP_AF=3.125e-05;P_GERMLINE=-2.466e+00;TLOD=5.91	GT:AD:AF:F1R2:F2R1:MBQ:MFRL:MMQ:MPOS:SA_MAP_AF:SA_POST_PROB	.	.	0/1:6,2:0.300:1,2:5,0:37:288,268:60:20:0.00,0.253,0.250:0.023,0.025,0.952	0/0:13,0:6.653e-05:8,0:5,0:0:248,0:0:0	.	intronic	Kif14	.	.	#N/A
1	153483749	G	T	PASS	DP=157;ECNT=1;NLOD=22.23;N_ART_LOD=-1.877e+00;POP_AF=3.125e-05;P_GERMLINE=-2.043e+01;TLOD=95.89	GT:AD:AF:F1R2:F2R1:MBQ:MFRL:MMQ:MPOS:SA_MAP_AF:SA_POST_PROB	0/1:50,29:0.372:21,13:29,16:37:176,163:60:20:0.333,0.354,0.367:0.015,0.023,0.962	0/1:48,36:0.434:15,12:33,24:37:162,174:60:26:0.374,0.424,0.429:0.038,0.012,0.950	0/1:70,29:0.293:27,14:43,15:37:169,158:60:20:0.253,0.283,0.293:0.026,0.011,0.963	0/0:74,0:8.087e-03:29,0:45,0:0:176,0:0:0	nonsynonymous SNV	exonic	Dhx9	.	Dhx9:NM_007842:exon2:c.C102A:p.F34L	yes (b)
1	186969229	G	T	PASS	DP=150;ECNT=1;NLOD=20.72;N_ART_LOD=-1.853e+00;POP_AF=3.125e-05;P_GERMLINE=-1.893e+01;TLOD=43.55	GT:AD:AF:F1R2:F2R1:MBQ:MFRL:MMQ:MPOS:SA_MAP_AF:SA_POST_PROB	.	0/1:59,15:0.221:30,8:29,7:37:172,166:60:11:0.141,0.192,0.203:0.061,6.636e-03,0.933	0/1:45,35:0.440:24,15:21,20:37:170,202:60:18:0.394,0.424,0.438:0.044,0.011,0.945	0/0:69,0:0.022:31,0:38,0:0:185,0:0:0	nonsynonymous SNV	exonic	D1Pas1	.	D1Pas1:NM_033077:exon1:c.G1354T:p.G452C	yes (b)
2	20860192	T	A	PASS	DP=21;ECNT=1;NLOD=3.57;N_ART_LOD=-1.126e+00;POP_AF=3.125e-05;P_GERMLINE=-2.026e+00;TLOD=6.10	GT:AD:AF:F1R2:F2R1:MBQ:MFRL:MMQ:MPOS:SA_MAP_AF:SA_POST_PROB	.	.	0/1:5,2:0.313:3,0:2,2:37:264,334:60:20:0.283,0.00,0.286:0.021,0.028,0.951	0/0:12,0:0.046:6,0:6,0:0:212,0:0:0	.	intronic	Arhgap21	.	.	#N/A
2	31800409	C	A	PASS	DP=69;ECNT=1;NLOD=8.43;N_ART_LOD=-1.469e+00;POP_AF=3.125e-05;P_GERMLINE=-6.753e+00;TLOD=6.49	GT:AD:AF:F1R2:F2R1:MBQ:MFRL:MMQ:MPOS:SA_MAP_AF:SA_POST_PROB	.	.	0/1:33,3:0.130:14,0:19,3:37:172,144:60:15:0.081,0.00,0.083:0.010,0.023,0.966	0/0:28,0:0.017:14,0:14,0:0:166,0:0:0	nonsynonymous SNV	exonic	Abl1	.	Abl1:NM_001112703:exon11:c.C1939A:p.P647T,Abl1:NM_001283045:exon11:c.C1867A:p.P623T,Abl1:NM_009594:exon11:c.C1882A:p.P628T,Abl1:NM_001283046:exon12:c.C1864A:p.P622T,Abl1:NM_001283047:exon12:c.C1174A:p.P392T	#N/A
2	52107728	A	-	PASS	DP=59;ECNT=1;NLOD=5.99;N_ART_LOD=-1.389e+00;POP_AF=3.125e-05;P_GERMLINE=-4.193e+00;RPA=12,11;RU=A;STR;TLOD=9.78	GT:AD:AF:F1R2:F2R1:MBQ:MFRL:MMQ:MPOS:SA_MAP_AF:SA_POST_PROB	0/1:21,6:0.251:10,3:11,3:32:173,154:60:26:0.162,0.202,0.222:0.094,8.554e-03,0.898	.	.	0/0:20,0:0.157:9,0:11,0:0:191,0:0:0	frameshift deletion	exonic	Rif1	.	Rif1:NM_175238:exon26:c.3058delA:p.V1024*	#N/A
2	57108111	AT	A	PASS	DP=86;ECNT=1;NLOD=10.20;N_ART_LOD=-1.564e+00;POP_AF=3.125e-05;P_GERMLINE=-8.406e+00;RPA=10,9;RU=T;STR;TLOD=40.06	GT:AD:AF:F1R2:F2R1:MBQ:MFRL:MMQ:MPOS:SA_MAP_AF:SA_POST_PROB	.	0/1:27,19:0.417:10,4:17,15:37:164,148:60:9:0.374,0.404,0.413:0.023,0.019,0.957	0/1:25,23:0.480:7,12:18,11:37:180,167:60:14:0.455,0.455,0.479:0.019,0.023,0.957	0/0:34,0:0.054:19,0:15,0:0:166,0:0:0	.	UTR3	Nr4a2	NM_013613:c.*44delA;NM_001139509:c.*44delA	.	#N/A
2	57108112	T	-	PASS	DP=70;ECNT=1;NLOD=10.20;N_ART_LOD=-1.564e+00;POP_AF=3.125e-05;P_GERMLINE=-8.406e+00;RPA=10,9;RU=T;STR;TLOD=39.14	GT:AD:AF:F1R2:F2R1:MBQ:MFRL:MMQ:MPOS:SA_MAP_AF:SA_POST_PROB	0/1:13,17:0.562:4,6:9,11:37:161,161:60:15:0.535,0.556,0.567:0.022,0.027,0.952	.	.	0/0:34,0:0.054:19,0:15,0:0:166,0:0:0	.	UTR3	Nr4a2	NM_013613:c.*44delA;NM_001139509:c.*44delA	.	#N/A
2	60534768	C	T	PASS	DP=146;ECNT=1;NLOD=16.76;N_ART_LOD=-1.777e+00;POP_AF=3.125e-05;P_GERMLINE=-1.497e+01;TLOD=99.20	GT:AD:AF:F1R2:F2R1:MBQ:MFRL:MMQ:MPOS:SA_MAP_AF:SA_POST_PROB	.	.	0/1:48,30:0.392:16,12:32,18:37:167,155:60:21:0.323,0.374,0.385:0.076,8.234e-03,0.916	0/0:56,0:0.059:27,0:29,0:0:170,0:0:0	nonsynonymous SNV	exonic	Pla2r1	.	Pla2r1:NM_008867:exon2:c.G457A:p.A153T	#N/A
2	76945575	C	T	PASS	DP=73;ECNT=1;NLOD=10.49;N_ART_LOD=-1.566e+00;POP_AF=3.125e-05;P_GERMLINE=-8.712e+00;TLOD=7.35	GT:AD:AF:F1R2:F2R1:MBQ:MFRL:MMQ:MPOS:SA_MAP_AF:SA_POST_PROB	.	.	0/1:28,3:0.156:8,1:20,2:37:174,209:60:36:0.101,0.00,0.097:7.031e-03,0.058,0.935	0/0:35,0:0.030:17,0:18,0:0:164,0:0:0	nonsynonymous SNV	exonic	Ttn	.	Ttn:NM_028004:exon27:c.G5122A:p.A1708T,Ttn:NM_011652:exon28:c.G5260A:p.A1754T	#N/A
2	86046508	G	A	PASS	DP=310;ECNT=1;NLOD=37.49;N_ART_LOD=-2.104e+00;POP_AF=3.125e-05;P_GERMLINE=-3.569e+01;TLOD=173.03	GT:AD:AF:F1R2:F2R1:MBQ:MFRL:MMQ:MPOS:SA_MAP_AF:SA_POST_PROB	.	0/1:117,55:0.326:51,27:66,28:37:171,171:60:20:0.273,0.313,0.320:0.028,9.364e-03,0.963	0/1:96,61:0.391:43,25:53,36:37:172,160:60:25:0.354,0.384,0.389:0.020,0.014,0.967	0/0:125,0:0.014:60,0:65,0:0:166,0:0:0	nonsynonymous SNV	exonic	Olfr1034	.	Olfr1034:NM_001011872:exon1:c.G25A:p.E9K	yes (b)
2	87560051	T	C	PASS	DP=56;ECNT=1;NLOD=5.72;N_ART_LOD=-1.301e+00;POP_AF=3.125e-05;P_GERMLINE=-3.956e+00;TLOD=7.10	GT:AD:AF:F1R2:F2R1:MBQ:MFRL:MMQ:MPOS:SA_MAP_AF:SA_POST_PROB	.	.	0/1:33,3:0.095:18,1:15,2:37:155,155:60:20:0.061,0.071,0.083:0.013,0.014,0.973	0/0:19,0:7.721e-05:10,0:9,0:0:169,0:0:0	.	intergenic	Olfr1128;Olfr1129	dist=14509;dist=15035	.	#N/A
2	91625411	G	T	PASS	DP=299;ECNT=2;NLOD=38.22;N_ART_LOD=-2.114e+00;POP_AF=3.125e-05;P_GERMLINE=-3.643e+01;TLOD=58.70	GT:AD:AF:F1R2:F2R1:MBQ:MFRL:MMQ:MPOS:PGT:PID:SA_MAP_AF:SA_POST_PROB	.	.	0/1:146,19:0.120:57,12:89,7:37:164,165:60:20:0|1:91625411_G_T:0.091,0.111,0.115:0.012,8.151e-03,0.980	0/0:127,0:0.019:65,0:62,0:0:162,0:0:0:0|1:91625411_G_T	.	UTR3	F2	NM_010168:c.*22C>A	.	yes (b)
2	91625412	G	T	PASS	DP=310;ECNT=2;NLOD=38.22;N_ART_LOD=-2.120e+00;POP_AF=3.125e-05;P_GERMLINE=-3.643e+01;TLOD=58.69	GT:AD:AF:F1R2:F2R1:MBQ:MFRL:MMQ:MPOS:PGT:PID:SA_MAP_AF:SA_POST_PROB	.	.	0/1:146,19:0.135:57,12:89,7:37:166,165:60:21:0|1:91625411_G_T:0.091,0.111,0.115:0.012,7.808e-03,0.980	0/0:127,0:0.033:64,0:63,0:0:164,0:0:0:0|1:91625411_G_T	.	UTR3	F2	NM_010168:c.*21C>A	.	yes (b)
2	111194212	A	G	PASS	DP=166;ECNT=1;NLOD=23.43;N_ART_LOD=-1.904e+00;POP_AF=3.125e-05;P_GERMLINE=-2.164e+01;TLOD=27.00	GT:AD:AF:F1R2:F2R1:MBQ:MFRL:MMQ:MPOS:SA_MAP_AF:SA_POST_PROB	.	.	0/1:74,10:0.124:34,6:40,4:37:165,179:60:34:0.111,0.091,0.119:0.011,0.013,0.976	0/0:78,0:0.020:33,0:45,0:0:164,0:0:0	nonsynonymous SNV	exonic	4930430A15Rik	.	4930430A15Rik:NM_026248:exon15:c.T1331C:p.I444T	yes (b)
2	125629501	A	C	PASS	DP=47;ECNT=1;NLOD=6.27;N_ART_LOD=-1.358e+00;POP_AF=3.125e-05;P_GERMLINE=-4.479e+00;TLOD=32.92	GT:AD:AF:F1R2:F2R1:MBQ:MFRL:MMQ:MPOS:SA_MAP_AF:SA_POST_PROB	0/1:13,10:0.437:5,3:8,7:37:211,218:60:20:0.00,0.434,0.435:0.028,0.025,0.947	0/1:13,13:0.500:6,7:7,6:37:185,242:60:20:0.00,0.495,0.500:0.029,0.025,0.946	0/1:12,12:0.500:4,7:8,5:37:196,227:60:20:0.00,0.495,0.500:0.029,0.025,0.947	0/0:21,0:0.048:11,0:10,0:0:214,0:0:0	.	UTR3	Shc4	NM_199022:c.*114T>G	.	yes (b)
2	127247447	C	A	PASS	DP=18;ECNT=1;NLOD=3.91;N_ART_LOD=-1.159e+00;POP_AF=3.125e-05;P_GERMLINE=-2.174e+00;TLOD=6.88	GT:AD:AF:F1R2:F2R1:MBQ:MFRL:MMQ:MPOS:SA_MAP_AF:SA_POST_PROB	0/1:2,2:0.500:0,2:2,0:37:193,295:60:9:0.495,0.00,0.500:0.021,0.033,0.946	.	.	0/0:13,0:0.036:3,0:10,0:0:175,0:0:0	.	intronic	Ciao1	.	.	#N/A
2	131040186	C	T	PASS	DP=52;ECNT=1;NLOD=4.82;N_ART_LOD=-1.241e+00;POP_AF=3.125e-05;P_GERMLINE=-3.020e+00;TLOD=32.28	GT:AD:AF:F1R2:F2R1:MBQ:MFRL:MMQ:MPOS:SA_MAP_AF:SA_POST_PROB	0/1:23,10:0.317:12,4:11,6:37:181,143:60:20:0.273,0.273,0.303:0.021,0.019,0.961	0/1:16,13:0.453:8,3:8,10:37:173,170:60:15:0.424,0.414,0.448:0.015,0.038,0.947	0/1:20,17:0.463:9,5:11,12:37:180,169:60:20:0.394,0.444,0.459:0.052,0.013,0.936	0/0:16,0:0.030:7,0:9,0:0:150,0:0:0	nonsynonymous SNV	exonic	Gfra4	.	Gfra4:NM_001136063:exon6:c.G872A:p.R291Q,Gfra4:NM_020014:exon6:c.G899A:p.R300Q	yes (b)
2	178420920	C	A	PASS	DP=61;ECNT=1;NLOD=6.88;N_ART_LOD=-1.401e+00;POP_AF=3.125e-05;P_GERMLINE=-5.098e+00;TLOD=7.41	GT:AD:AF:F1R2:F2R1:MBQ:MFRL:MMQ:MPOS:SA_MAP_AF:SA_POST_PROB	.	.	0/1:27,3:0.160:17,0:10,3:37:208,268:60:25:0.091,0.061,0.100:8.668e-03,0.032,0.959	0/0:23,0:0.062:9,0:14,0:0:177,0:0:0	nonsynonymous SNV	exonic	Fam217b	.	Fam217b:NM_001081289:exon4:c.C676A:p.P226T	#N/A
2	181076068	G	A	PASS	DP=26;ECNT=1;NLOD=4.82;N_ART_LOD=-1.251e+00;POP_AF=3.125e-05;P_GERMLINE=-3.345e+00;TLOD=5.95	GT:AD:AF:F1R2:F2R1:MBQ:MFRL:MMQ:MPOS:SA_MAP_AF:SA_POST_PROB	.	.	0/1:6,2:0.250:2,0:4,2:37:209,210:60:5:0.00,0.253,0.250:0.027,0.021,0.952	0/0:16,0:0.056:8,0:8,0:0:154,0:0:0	.	UTR3	Kcnq2	NM_010611:c.*4985C>T;NM_001302888:c.*4985C>T;NM_001006669:c.*90C>T;NM_001006674:c.*104C>T;NM_001006668:c.*90C>T;NM_001003825:c.*90C>T;NM_001003824:c.*90C>T	.	#N/A
3	36077018	C	A	PASS	DP=24;ECNT=1;NLOD=3.31;N_ART_LOD=-1.108e+00;POP_AF=3.125e-05;P_GERMLINE=-2.035e+00;TLOD=5.64	GT:AD:AF:F1R2:F2R1:MBQ:MFRL:MMQ:MPOS:SA_MAP_AF:SA_POST_PROB	.	.	0/1:8,2:0.227:3,2:5,0:37:199,248:60:16:0.202,0.00,0.200:0.025,0.021,0.954	0/0:11,0:0.077:7,0:4,0:0:243,0:0:0	.	intronic	Acad9	.	.	#N/A
3	49643726	C	A	PASS	DP=22;ECNT=1;NLOD=3.01;N_ART_LOD=-1.058e+00;POP_AF=3.125e-05;P_GERMLINE=-1.678e+00;TLOD=5.73	GT:AD:AF:F1R2:F2R1:MBQ:MFRL:MMQ:MPOS:SA_MAP_AF:SA_POST_PROB	.	.	0/1:8,3:0.242:4,1:4,2:37:175,147:60:20:0.00,0.273,0.273:0.038,0.017,0.946	0/0:10,0:0.046:6,0:4,0:0:165,0:0:0	.	intergenic	1700018B24Rik;Pcdh18	dist=1034626;dist=99570	.	#N/A
3	64503587	TA	T	PASS	DP=39;ECNT=1;NLOD=3.76;N_ART_LOD=-1.073e+00;POP_AF=3.125e-05;P_GERMLINE=-2.331e+00;RPA=13,12;RU=A;STR;TLOD=5.88	GT:AD:AF:F1R2:F2R1:MBQ:MFRL:MMQ:MPOS:SA_MAP_AF:SA_POST_PROB	.	.	0/1:16,5:0.262:6,3:10,2:37:216,235:40:18:0.00,0.242,0.238:0.025,0.021,0.953	0/0:15,1:0.059:3,0:12,1:37:278,305:39:27	.	intronic	Vmn2r5	.	.	#N/A
3	90402106	C	A	PASS	DP=23;ECNT=1;NLOD=3.87;N_ART_LOD=-1.157e+00;POP_AF=3.125e-05;P_GERMLINE=-2.409e+00;TLOD=5.93	GT:AD:AF:F1R2:F2R1:MBQ:MFRL:MMQ:MPOS:SA_MAP_AF:SA_POST_PROB	.	.	0/1:6,2:0.278:6,0:0,2:37:215,157:60:15:0.253,0.00,0.250:0.021,0.027,0.952	0/0:13,0:0.043:6,0:7,0:0:197,0:0:0	.	intronic	Ints3	.	.	#N/A
3	148821226	A	C	PASS	DP=80;ECNT=1;NLOD=10.79;N_ART_LOD=-1.573e+00;POP_AF=3.125e-05;P_GERMLINE=-8.994e+00;TLOD=10.02	GT:AD:AF:F1R2:F2R1:MBQ:MFRL:MMQ:MPOS:SA_MAP_AF:SA_POST_PROB	.	.	0/1:38,4:0.105:16,3:22,1:37:173,214:60:21:0.00,0.091,0.095:0.017,0.015,0.967	0/0:36,0:0.016:17,0:19,0:0:197,0:0:0	.	intronic	Adgrl2	.	.	#N/A
4	23517594	T	G	PASS	DP=76;ECNT=1;NLOD=10.84;N_ART_LOD=-1.568e+00;POP_AF=3.125e-05;P_GERMLINE=-9.040e+00;TLOD=45.89	GT:AD:AF:F1R2:F2R1:MBQ:MFRL:MMQ:MPOS:SA_MAP_AF:SA_POST_PROB	.	.	0/1:25,14:0.363:13,9:12,5:37:202,202:60:20:0.303,0.343,0.359:0.040,0.013,0.947	0/0:36,0:8.320e-05:19,0:17,0:0:225,0:0:0	.	intergenic	Gm30731;Mms22l	dist=1024468;dist=978868	.	#N/A
4	51222394	T	G	PASS	DP=89;ECNT=1;NLOD=11.74;N_ART_LOD=-1.611e+00;POP_AF=3.125e-05;P_GERMLINE=-9.943e+00;TLOD=77.47	GT:AD:AF:F1R2:F2R1:MBQ:MFRL:MMQ:MPOS:SA_MAP_AF:SA_POST_PROB	0/1:23,23:0.498:10,9:13,14:37:146,155:60:14:0.475,0.475,0.500:0.028,0.017,0.955	0/1:30,26:0.467:13,10:17,16:37:167,150:60:14:0.444,0.434,0.464:0.014,0.034,0.952	0/1:24,10:0.308:10,5:14,5:37:155,152:60:20:0.232,0.283,0.294:0.034,0.014,0.952	0/0:39,0:0.024:22,0:17,0:0:153,0:0:0	.	intronic	Cylc2	.	.	yes (b)
4	63303038	C	T	PASS	DP=61;ECNT=1;NLOD=7.83;N_ART_LOD=-1.438e+00;POP_AF=3.125e-05;P_GERMLINE=-6.030e+00;TLOD=10.29	GT:AD:AF:F1R2:F2R1:MBQ:MFRL:MMQ:MPOS:SA_MAP_AF:SA_POST_PROB	0/1:27,4:0.162:13,2:14,2:37:161,147:60:29:0.121,0.081,0.129:0.012,0.024,0.965	0/1:20,8:0.300:9,3:11,5:37:169,172:60:19:0.263,0.253,0.286:0.018,0.022,0.960	0/1:18,11:0.383:11,9:7,2:37:156,160:60:18:0.333,0.364,0.379:0.037,0.014,0.948	0/0:26,0:0.019:9,0:17,0:0:162,0:0:0	nonsynonymous SNV	exonic	Col27a1	.	Col27a1:NM_025685:exon34:c.C3407T:p.P1136L	yes (b)
4	101163772	T	A	PASS	DP=64;ECNT=1;NLOD=9.89;N_ART_LOD=-1.547e+00;POP_AF=3.125e-05;P_GERMLINE=-8.100e+00;TLOD=7.68	GT:AD:AF:F1R2:F2R1:MBQ:MFRL:MMQ:MPOS:SA_MAP_AF:SA_POST_PROB	.	.	0/1:21,3:0.179:8,3:13,0:37:155,175:60:5:0.101,0.101,0.125:0.041,0.010,0.949	0/0:33,0:0.045:18,0:15,0:0:185,0:0:0	.	intronic	Jak1	.	.	#N/A
4	103072763	C	CA	PASS	DP=138;ECNT=2;NLOD=18.28;N_ART_LOD=-1.804e+00;POP_AF=3.125e-05;P_GERMLINE=-1.649e+01;TLOD=10.16	GT:AD:AF:F1R2:F2R1:MBQ:MFRL:MMQ:MPOS:PGT:PID:SA_MAP_AF:SA_POST_PROB	.	.	0/1:66,4:0.073:31,0:35,4:37:172,91:60:12:0|1:103072763_C_CA:0.051,0.040,0.057:8.750e-03,9.568e-03,0.982	0/0:60,0:0.034:21,0:39,0:0:162,0:0:0:0|1:103072763_C_CA	frameshift insertion	exonic	Wdr78	.	Wdr78:NM_146254:exon8:c.1029_1030insT:p.A344Cfs*6	#N/A
4	103072764	C	CTTCCCCTCAGCCCCTGCTGCAATCTGGTT	PASS	DP=135;ECNT=2;NLOD=18.19;N_ART_LOD=-1.797e+00;POP_AF=3.125e-05;P_GERMLINE=-1.640e+01;TLOD=10.17	GT:AD:AF:F1R2:F2R1:MBQ:MFRL:MMQ:MPOS:PGT:PID:SA_MAP_AF:SA_POST_PROB	.	.	0/1:66,4:0.068:31,0:35,4:37:172,91:60:13:0|1:103072763_C_CA:0.051,0.040,0.057:8.750e-03,9.568e-03,0.982	0/0:60,0:0.021:21,0:39,0:0:162,0:0:0:0|1:103072763_C_CA	frameshift insertion	exonic	Wdr78	.	Wdr78:NM_146254:exon8:c.1028_1029insAACCAGATTGCAGCAGGGGCTGAGGGGAA:p.A344Tfs*13	#N/A
4	106634170	T	C	PASS	DP=191;ECNT=1;NLOD=26.00;N_ART_LOD=-1.949e+00;POP_AF=3.125e-05;P_GERMLINE=-2.421e+01;TLOD=93.86	GT:AD:AF:F1R2:F2R1:MBQ:MFRL:MMQ:MPOS:SA_MAP_AF:SA_POST_PROB	.	.	0/1:68,31:0.315:32,16:36,15:37:157,159:60:20:0.303,0.263,0.313:7.585e-03,0.054,0.938	0/0:87,0:0.019:44,0:43,0:0:155,0:0:0	nonsynonymous SNV	exonic	Ttc22	.	Ttc22:NM_177667:exon2:c.T569C:p.I190T	#N/A
4	107615081	C	A	PASS	DP=44;ECNT=1;NLOD=6.58;N_ART_LOD=-1.361e+00;POP_AF=3.125e-05;P_GERMLINE=-4.810e+00;TLOD=7.14	GT:AD:AF:F1R2:F2R1:MBQ:MFRL:MMQ:MPOS:SA_MAP_AF:SA_POST_PROB	.	.	0/1:17,3:0.186:9,0:8,3:37:171,147:60:18:0.00,0.152,0.150:0.041,0.012,0.948	0/0:22,0:4.635e-03:13,0:9,0:0:147,0:0:0	nonsynonymous SNV	exonic	Glis1	.	Glis1:NM_147221:exon5:c.C1418A:p.A473D	#N/A
4	127078591	G	A	PASS	DP=69;ECNT=1;NLOD=8.98;N_ART_LOD=-1.496e+00;POP_AF=3.125e-05;P_GERMLINE=-7.188e+00;TLOD=10.66	GT:AD:AF:F1R2:F2R1:MBQ:MFRL:MMQ:MPOS:SA_MAP_AF:SA_POST_PROB	.	.	0/1:32,5:0.142:13,3:19,2:37:179,193:60:20:0.131,0.00,0.135:0.022,0.018,0.960	0/0:30,0:0.019:17,0:13,0:0:194,0:0:0	.	intronic	Zmym6	.	.	#N/A
4	141120190	C	A	PASS	DP=20;ECNT=1;NLOD=3.31;N_ART_LOD=-1.079e+00;POP_AF=3.125e-05;P_GERMLINE=-1.934e+00;TLOD=5.80	GT:AD:AF:F1R2:F2R1:MBQ:MFRL:MMQ:MPOS:SA_MAP_AF:SA_POST_PROB	.	.	0/1:7,2:0.222:5,2:2,0:37:212,227:60:20:0.00,0.222,0.222:0.025,0.022,0.953	0/0:11,0:8.482e-05:6,0:5,0:0:196,0:0:0	.	intronic	Szrd1	.	.	#N/A
4	145774578	G	A	PASS	DP=30;ECNT=2;NLOD=4.21;N_ART_LOD=-1.188e+00;POP_AF=3.125e-05;P_GERMLINE=-2.433e+00;TLOD=7.50	GT:AD:AF:F1R2:F2R1:MBQ:MFRL:MMQ:MPOS:SA_MAP_AF:SA_POST_PROB	.	.	0/1:11,3:0.233:1,2:10,1:33:173,146:40:9:0.00,0.212,0.214:0.028,0.019,0.953	0/0:14,0:0.033:8,0:6,0:0:182,0:0:0	.	intergenic	Zfp980;Zfp991	dist=70141;dist=6965	.	#N/A
4	148443873	C	A	PASS	DP=78;ECNT=2;NLOD=11.09;N_ART_LOD=-1.589e+00;POP_AF=3.125e-05;P_GERMLINE=-9.320e+00;TLOD=7.23	GT:AD:AF:F1R2:F2R1:MBQ:MFRL:MMQ:MPOS:SA_MAP_AF:SA_POST_PROB	.	.	0/1:30,3:0.154:22,0:8,3:37:197,204:60:20:0.00,0.091,0.091:0.016,0.017,0.967	0/0:37,0:0.028:18,0:19,0:0:173,0:0:0	.	intronic	Ubiad1	.	.	#N/A
4	154928014	G	GCTCTCTGACTGAA	PASS	DP=34;ECNT=1;NLOD=5.16;N_ART_LOD=-1.278e+00;POP_AF=3.125e-05;P_GERMLINE=-3.364e+00;TLOD=9.64	GT:AD:AF:F1R2:F2R1:MBQ:MFRL:MMQ:MPOS:SA_MAP_AF:SA_POST_PROB	.	.	0/1:12,3:0.200:7,3:5,0:37:155,324:60:0:0.141,0.182,0.200:0.034,0.014,0.952	0/0:17,0:0.050:10,0:7,0:0:172,0:0:0	frameshift insertion	exonic	Tnfrsf14	.	Tnfrsf14:NM_178931:exon1:c.32_33insTTCAGTCAGAGAG:p.W12Sfs*62	#N/A
5	4046127	C	A	PASS	DP=141;ECNT=2;NLOD=17.46;N_ART_LOD=-1.777e+00;POP_AF=3.125e-05;P_GERMLINE=-1.566e+01;TLOD=11.60	GT:AD:AF:F1R2:F2R1:MBQ:MFRL:MMQ:MPOS:SA_MAP_AF:SA_POST_PROB	.	.	0/1:75,5:0.069:29,0:46,5:37:176,334:60:34:0.061,0.00,0.063:2.527e-03,0.197,0.800	0/0:58,0:0.017:27,0:31,0:0:160,0:0:0	nonsynonymous SNV	exonic	Akap9	.	Akap9:NM_194462:exon30:c.C7001A:p.A2334D	#N/A
5	14252452	A	T	PASS	DP=116;ECNT=1;NLOD=14.70;N_ART_LOD=-1.709e+00;POP_AF=3.125e-05;P_GERMLINE=-1.291e+01;TLOD=101.15	GT:AD:AF:F1R2:F2R1:MBQ:MFRL:MMQ:MPOS:SA_MAP_AF:SA_POST_PROB	.	.	0/1:30,30:0.498:9,13:21,17:37:181,156:60:20:0.485,0.465,0.500:0.015,0.031,0.953	0/0:49,0:0.031:20,0:29,0:0:185,0:0:0	nonsynonymous SNV	exonic	Sema3e	.	Sema3e:NM_011348:exon17:c.A1990T:p.T664S	#N/A
5	14911532	C	A	PASS	DP=126;ECNT=1;NLOD=17.16;N_ART_LOD=-1.770e+00;POP_AF=3.125e-05;P_GERMLINE=-1.536e+01;TLOD=9.08	GT:AD:AF:F1R2:F2R1:MBQ:MFRL:MMQ:MPOS:SA_MAP_AF:SA_POST_PROB	.	.	0/1:60,4:0.082:30,2:30,2:37:189,258:48:18:0.061,0.00,0.063:0.011,0.014,0.975	0/0:57,0:0.017:26,0:31,0:0:174,0:0:0	.	intronic	Gm9758	.	.	#N/A
5	33388567	G	C	PASS	DP=25;ECNT=1;NLOD=4.21;N_ART_LOD=-1.188e+00;POP_AF=3.125e-05;P_GERMLINE=-2.419e+00;TLOD=17.36	GT:AD:AF:F1R2:F2R1:MBQ:MFRL:MMQ:MPOS:SA_MAP_AF:SA_POST_PROB	0/1:4,5:0.550:3,2:1,3:37:228,204:60:19:0.515,0.545,0.556:0.023,0.029,0.948	.	.	0/0:14,0:0.033:7,0:7,0:0:234,0:0:0	.	intronic	Uvssa	.	.	yes (b)
5	33388567	G	C	PASS	DP=27;ECNT=1;NLOD=4.21;N_ART_LOD=-1.188e+00;POP_AF=3.125e-05;P_GERMLINE=-2.419e+00;TLOD=29.61	GT:AD:AF:F1R2:F2R1:MBQ:MFRL:MMQ:MPOS:SA_MAP_AF:SA_POST_PROB	.	0/1:4,8:0.667:1,3:3,5:37:223,255:60:20:0.626,0.667,0.667:0.030,0.023,0.947	0/1:5,2:0.313:5,1:0,1:37:222,341:60:16:0.00,0.283,0.286:0.024,0.025,0.951	0/0:14,0:0.033:7,0:7,0:0:234,0:0:0	.	intronic	Uvssa	.	.	yes (b)
5	43683080	T	-	PASS	DP=130;ECNT=1;NLOD=15.33;N_ART_LOD=-1.723e+00;POP_AF=3.125e-05;P_GERMLINE=-1.354e+01;RPA=7,6;RU=T;STR;TLOD=13.13	GT:AD:AF:F1R2:F2R1:MBQ:MFRL:MMQ:MPOS:SA_MAP_AF:SA_POST_PROB	0/1:59,8:0.171:22,3:37,5:37:169,146:60:18:0.091,0.111,0.119:0.014,0.012,0.974	.	.	0/0:51,0:0.020:18,0:33,0:0:167,0:0:0	.	intronic	Cc2d2a	.	.	#N/A
5	92659864	C	A	PASS	DP=50;ECNT=2;NLOD=6.27;N_ART_LOD=-1.356e+00;POP_AF=3.125e-05;P_GERMLINE=-5.229e+00;TLOD=5.33	GT:AD:AF:F1R2:F2R1:MBQ:MFRL:MMQ:MPOS:PGT:PID:SA_MAP_AF:SA_POST_PROB	0/1:20,4:0.166:12,2:8,2:35:225,187:60:8:0|1:92659864_C_A:0.172,0.00,0.167:0.025,0.019,0.956	.	.	0/0:22,2:0.056:13,2:9,0:33:222,178:60:0:0|1:92659864_C_A	.	intronic	Ccdc158	.	.	#N/A
5	102944292	C	A	PASS	DP=22;ECNT=1;NLOD=3.57;N_ART_LOD=-1.112e+00;POP_AF=3.125e-05;P_GERMLINE=-2.276e+00;TLOD=5.66	GT:AD:AF:F1R2:F2R1:MBQ:MFRL:MMQ:MPOS:SA_MAP_AF:SA_POST_PROB	.	.	0/1:8,2:0.200:3,1:5,1:37:155,190:60:19:0.172,0.162,0.200:0.017,0.028,0.955	0/0:12,0:8.492e-03:7,0:5,0:0:181,0:0:0	.	intronic	Mapk10	.	.	#N/A
6	18380598	GA	G	PASS	DP=191;ECNT=1;NLOD=20.75;N_ART_LOD=-1.861e+00;POP_AF=3.125e-05;P_GERMLINE=-1.896e+01;RPA=4,3;RU=A;STR;TLOD=9.28	GT:AD:AF:F1R2:F2R1:MBQ:MFRL:MMQ:MPOS:SA_MAP_AF:SA_POST_PROB	.	.	0/1:104,6:0.078:59,3:45,3:37:162,154:60:42:0.030,0.051,0.055:0.011,6.347e-03,0.982	0/0:69,0:0.040:34,0:35,0:0:168,0:0:0	frameshift deletion	exonic	Cttnbp2	.	Cttnbp2:NM_080285:exon19:c.4269delT:p.P1424Lfs*4	#N/A
6	42733928	G	T	PASS	DP=25;ECNT=1;NLOD=4.21;N_ART_LOD=-1.200e+00;POP_AF=3.125e-05;P_GERMLINE=-2.832e+00;TLOD=5.80	GT:AD:AF:F1R2:F2R1:MBQ:MFRL:MMQ:MPOS:SA_MAP_AF:SA_POST_PROB	.	.	0/1:7,2:0.222:3,2:4,0:37:182,216:60:13:0.222,0.00,0.222:0.012,0.063,0.925	0/0:14,0:0.063:6,0:8,0:0:175,0:0:0	.	intergenic	Tcaf1;Olfr453	dist=40869;dist=10111	.	#N/A
6	60082562	A	G	PASS	DP=222;ECNT=1;NLOD=24.33;N_ART_LOD=-1.925e+00;POP_AF=3.125e-05;P_GERMLINE=-2.254e+01;TLOD=18.60	GT:AD:AF:F1R2:F2R1:MBQ:MFRL:MMQ:MPOS:SA_MAP_AF:SA_POST_PROB	.	.	0/1:123,8:0.078:57,6:66,2:37:165,149:60:26:0.061,0.030,0.061:6.334e-03,0.012,0.982	0/0:81,0:0.030:32,0:49,0:0:166,0:0:0	.	intergenic	Gprin3;A530053G22Rik	dist=656272;dist=196481	.	#N/A
6	69727206	C	A	PASS	DP=70;ECNT=1;NLOD=11.39;N_ART_LOD=-1.600e+00;POP_AF=3.125e-05;P_GERMLINE=-9.601e+00;TLOD=7.90	GT:AD:AF:F1R2:F2R1:MBQ:MFRL:MMQ:MPOS:SA_MAP_AF:SA_POST_PROB	.	.	0/1:21,5:0.211:8,4:13,1:37:197,168:60:6:0.182,0.152,0.192:0.033,0.014,0.953	0/0:38,0:0.028:19,0:19,0:0:210,0:0:0	.	intergenic	Rprl1;Rpia	dist=400032;dist=1038514	.	#N/A
6	70726684	G	A	PASS	DP=236;ECNT=1;NLOD=29.96;N_ART_LOD=-2.022e+00;POP_AF=3.125e-05;P_GERMLINE=-2.816e+01;TLOD=19.12	GT:AD:AF:F1R2:F2R1:MBQ:MFRL:MMQ:MPOS:SA_MAP_AF:SA_POST_PROB	.	.	0/1:110,8:0.102:46,5:64,3:37:159,149:60:18:0.061,0.040,0.068:5.638e-03,0.014,0.981	0/0:101,0:0.049:51,0:50,0:0:160,0:0:0	.	intergenic	Rprl1;Rpia	dist=1399510;dist=39036	.	#N/A
6	92416719	G	A	PASS	DP=76;ECNT=1;NLOD=10.23;N_ART_LOD=-1.549e+00;POP_AF=3.125e-05;P_GERMLINE=-8.438e+00;TLOD=10.14	GT:AD:AF:F1R2:F2R1:MBQ:MFRL:MMQ:MPOS:SA_MAP_AF:SA_POST_PROB	.	.	0/1:36,4:0.112:24,3:12,1:37:194,209:60:16:0.091,0.071,0.100:8.420e-03,0.027,0.964	0/0:34,0:0.014:14,0:20,0:0:174,0:0:0	.	intronic	Prickle2	.	.	#N/A
6	124307114	A	T	PASS	DP=41;ECNT=1;NLOD=6.02;N_ART_LOD=-1.331e+00;POP_AF=3.125e-05;P_GERMLINE=-4.248e+00;TLOD=7.23	GT:AD:AF:F1R2:F2R1:MBQ:MFRL:MMQ:MPOS:SA_MAP_AF:SA_POST_PROB	.	.	0/1:16,3:0.175:10,1:6,2:37:155,158:60:20:0.00,0.162,0.158:0.023,0.019,0.958	0/0:20,0:0.024:11,0:9,0:0:180,0:0:0	nonsynonymous SNV	exonic	Cd163	.	Cd163:NM_001170395:exon3:c.A244T:p.N82Y,Cd163:NM_053094:exon3:c.A244T:p.N82Y	#N/A
6	127732630	G	A	PASS	DP=86;ECNT=1;NLOD=11.74;N_ART_LOD=-1.602e+00;POP_AF=3.125e-05;P_GERMLINE=-9.943e+00;TLOD=19.84	GT:AD:AF:F1R2:F2R1:MBQ:MFRL:MMQ:MPOS:SA_MAP_AF:SA_POST_PROB	.	.	0/1:39,7:0.162:18,4:21,3:37:180,129:60:19:0.091,0.152,0.152:0.029,0.010,0.961	0/0:39,0:8.356e-05:21,0:18,0:0:176,0:0:0	.	intronic	Prmt8	.	.	#N/A
7	5298572	C	A	PASS	DP=20;ECNT=1;NLOD=3.01;N_ART_LOD=-1.041e+00;POP_AF=3.125e-05;P_GERMLINE=-1.650e+00;TLOD=5.78	GT:AD:AF:F1R2:F2R1:MBQ:MFRL:MMQ:MPOS:SA_MAP_AF:SA_POST_PROB	.	.	0/1:7,2:0.250:5,0:2,2:37:230,278:60:20:0.00,0.222,0.222:0.022,0.025,0.953	0/0:10,0:1.074e-04:4,0:6,0:0:232,0:0:0	.	UTR3	Nlrp2	NM_177690:c.*164G>T	.	#N/A
7	42951814	G	T	PASS	DP=35;ECNT=2;NLOD=3.91;N_ART_LOD=-1.171e+00;POP_AF=3.125e-05;P_GERMLINE=-2.120e+00;TLOD=22.63	GT:AD:AF:F1R2:F2R1:MBQ:MFRL:MMQ:MPOS:SA_MAP_AF:SA_POST_PROB	.	.	0/1:13,7:0.350:4,3:9,4:37:156,226:60:20:0.293,0.343,0.350:0.024,0.023,0.953	0/0:13,0:0.067:8,0:5,0:0:168,0:0:0	.	intergenic	Vmn2r63;Gm9268	dist=18025;dist=66984	.	#N/A
7	45154548	G	GCGATGGCTCCTGAAATGGAATAT	PASS	DP=24;ECNT=1;NLOD=3.35;N_ART_LOD=-1.097e+00;POP_AF=3.125e-05;P_GERMLINE=-1.756e+00;TLOD=6.24	GT:AD:AF:F1R2:F2R1:MBQ:MFRL:MMQ:MPOS:SA_MAP_AF:SA_POST_PROB	.	.	0/1:8,2:0.243:6,2:2,0:37:189,163:60:1:0.202,0.00,0.200:0.025,0.021,0.954	0/0:11,0:0.038:5,0:6,0:0:198,0:0:0	.	intronic	Pih1d1	.	.	#N/A
7	51573031	G	A	PASS	DP=173;ECNT=1;NLOD=19.22;N_ART_LOD=-1.818e+00;POP_AF=3.125e-05;P_GERMLINE=-1.742e+01;TLOD=22.88	GT:AD:AF:F1R2:F2R1:MBQ:MFRL:MMQ:MPOS:SA_MAP_AF:SA_POST_PROB	.	.	0/1:92,9:0.113:45,5:47,4:37:167,161:60:20:0.071,0.081,0.089:9.277e-03,9.632e-03,0.981	0/0:64,0:0.017:27,0:37,0:0:156,0:0:0	nonsynonymous SNV	exonic	Ano5	.	Ano5:NM_001271879:exon13:c.G1295A:p.R432H,Ano5:NM_177694:exon14:c.G1337A:p.R446H	#N/A
7	75117475	A	C	PASS	DP=17;ECNT=1;NLOD=3.01;N_ART_LOD=-1.041e+00;POP_AF=3.125e-05;P_GERMLINE=-1.841e+00;TLOD=5.50	GT:AD:AF:F1R2:F2R1:MBQ:MFRL:MMQ:MPOS:SA_MAP_AF:SA_POST_PROB	.	.	0/1:5,2:0.286:3,0:2,2:35:159,237:60:11:0.00,0.283,0.286:0.028,0.021,0.951	0/0:10,0:7.750e-05:4,0:6,0:0:218,0:0:0	.	UTR3	Sv2b	NM_153579:c.*120T>G;NM_001109753:c.*120T>G	.	#N/A
7	98125161	G	A	PASS	DP=24;ECNT=1;NLOD=4.51;N_ART_LOD=-1.204e+00;POP_AF=3.125e-05;P_GERMLINE=-3.133e+00;TLOD=5.80	GT:AD:AF:F1R2:F2R1:MBQ:MFRL:MMQ:MPOS:SA_MAP_AF:SA_POST_PROB	.	.	0/1:7,2:0.222:3,0:4,2:37:158,110:60:20:0.00,0.222,0.222:0.041,0.015,0.944	0/0:15,0:1.200e-04:10,0:5,0:0:166,0:0:0	.	intronic	Capn5	.	.	#N/A
7	135690142	GA	G	PASS	DP=137;ECNT=1;NLOD=16.51;N_ART_LOD=-1.782e+00;POP_AF=3.125e-05;P_GERMLINE=-1.510e+01;RPA=10,9;RU=A;STR;TLOD=5.84	GT:AD:AF:F1R2:F2R1:MBQ:MFRL:MMQ:MPOS:SA_MAP_AF:SA_POST_PROB	.	.	0/1:54,5:0.156:28,4:26,1:37:157,148:60:21:0.081,0.00,0.085:7.219e-03,0.033,0.960	0/0:55,0:0.085:28,0:27,0:0:152,0:0:0	.	intronic	Mki67	.	.	#N/A
8	10930153	G	T	PASS	DP=24;ECNT=1;NLOD=3.61;N_ART_LOD=-1.141e+00;POP_AF=3.125e-05;P_GERMLINE=-2.245e+00;TLOD=5.78	GT:AD:AF:F1R2:F2R1:MBQ:MFRL:MMQ:MPOS:SA_MAP_AF:SA_POST_PROB	.	.	0/1:7,2:0.250:5,2:2,0:37:193,279:60:5:0.222,0.00,0.222:0.025,0.022,0.953	0/0:12,0:0.071:5,0:7,0:0:196,0:0:0	.	intergenic	3930402G23Rik;Irs2	dist=1696;dist=56811	.	#N/A
8	13477132	C	A	PASS	DP=93;ECNT=1;NLOD=13.45;N_ART_LOD=-1.670e+00;POP_AF=3.125e-05;P_GERMLINE=-1.177e+01;TLOD=6.53	GT:AD:AF:F1R2:F2R1:MBQ:MFRL:MMQ:MPOS:SA_MAP_AF:SA_POST_PROB	.	.	0/1:42,4:0.087:21,3:21,1:35:186,250:60:19:0.071,0.071,0.087:8.825e-03,0.019,0.972	0/0:45,0:0.026:23,0:22,0:0:170,0:0:0	synonymous SNV	exonic	Gas6	.	Gas6:NM_019521:exon7:c.G615T:p.G205G	#N/A
8	14090312	C	A	PASS	DP=30;ECNT=1;NLOD=4.51;N_ART_LOD=-1.215e+00;POP_AF=3.125e-05;P_GERMLINE=-3.329e+00;TLOD=5.51	GT:AD:AF:F1R2:F2R1:MBQ:MFRL:MMQ:MPOS:SA_MAP_AF:SA_POST_PROB	.	.	0/1:10,3:0.233:6,0:4,3:37:148,120:60:7:0.212,0.192,0.231:0.023,0.020,0.957	0/0:15,0:0.031:10,0:5,0:0:137,0:0:0	.	UTR5	Erich1	NM_001034862:c.-50G>T	.	#N/A
8	40680165	GA	G	PASS	DP=105;ECNT=1;NLOD=11.41;N_ART_LOD=-1.622e+00;POP_AF=3.125e-05;P_GERMLINE=-9.615e+00;RPA=9,8;RU=A;STR;TLOD=65.63	GT:AD:AF:F1R2:F2R1:MBQ:MFRL:MMQ:MPOS:SA_MAP_AF:SA_POST_PROB	.	0/1:24,28:0.532:10,13:14,15:37:169,173:60:18:0.515,0.515,0.538:0.017,0.029,0.954	0/1:33,23:0.421:15,13:18,10:37:188,182:60:20:0.384,0.394,0.411:0.018,0.022,0.960	0/0:38,0:0.079:19,0:19,0:0:171,0:0:0	unknown	exonic	Adam24	.	UNKNOWN	#N/A
8	40680166	A	-	PASS	DP=111;ECNT=1;NLOD=11.41;N_ART_LOD=-1.622e+00;POP_AF=3.125e-05;P_GERMLINE=-9.612e+00;RPA=9,8;RU=A;STR;TLOD=17.92	GT:AD:AF:F1R2:F2R1:MBQ:MFRL:MMQ:MPOS:SA_MAP_AF:SA_POST_PROB	0/1:44,10:0.243:25,5:19,5:37:190,197:60:22:0.141,0.172,0.185:0.025,0.011,0.965	.	.	0/0:38,0:0.079:19,0:19,0:0:171,0:0:0	unknown	exonic	Adam24	.	UNKNOWN	#N/A
8	44040585	C	T	PASS	DP=82;ECNT=1;NLOD=7.18;N_ART_LOD=-1.411e+00;POP_AF=3.125e-05;P_GERMLINE=-5.382e+00;TLOD=94.66	GT:AD:AF:F1R2:F2R1:MBQ:MFRL:MMQ:MPOS:SA_MAP_AF:SA_POST_PROB	.	.	0/1:26,27:0.509:9,17:17,10:37:169,155:47:20:0.475,0.495,0.509:0.023,0.021,0.957	0/0:24,0:0.042:7,0:17,0:0:193,0:0:0	.	intergenic	Gm5347;Fat1	dist=341094;dist=909623	.	yes (b)
8	48069826	G	A	PASS	DP=50;ECNT=1;NLOD=8.68;N_ART_LOD=-1.476e+00;POP_AF=3.125e-05;P_GERMLINE=-6.887e+00;TLOD=17.78	GT:AD:AF:F1R2:F2R1:MBQ:MFRL:MMQ:MPOS:SA_MAP_AF:SA_POST_PROB	.	.	0/1:15,6:0.286:7,2:8,4:37:153,145:55:15:0.00,0.283,0.286:0.068,0.012,0.920	0/0:29,0:3.539e-03:17,0:12,0:0:139,0:0:0	.	intergenic	Wwc2;Dctd	dist=79275;dist=29266	.	#N/A
8	70220739	C	T	PASS	DP=62;ECNT=1;NLOD=9.03;N_ART_LOD=-1.503e+00;POP_AF=3.125e-05;P_GERMLINE=-7.246e+00;TLOD=7.54	GT:AD:AF:F1R2:F2R1:MBQ:MFRL:MMQ:MPOS:SA_MAP_AF:SA_POST_PROB	.	.	0/1:25,3:0.133:11,2:14,1:37:161,210:60:20:0.111,0.00,0.107:6.908e-03,0.074,0.919	0/0:30,0:0.031:14,0:16,0:0:184,0:0:0	nonsynonymous SNV	exonic	Armc6	.	Armc6:NM_133972:exon8:c.G1333A:p.A445T	#N/A
8	72320787	G	T	PASS	DP=79;ECNT=1;NLOD=9.84;N_ART_LOD=-1.535e+00;POP_AF=3.125e-05;P_GERMLINE=-8.084e+00;TLOD=7.02	GT:AD:AF:F1R2:F2R1:MBQ:MFRL:MMQ:MPOS:SA_MAP_AF:SA_POST_PROB	.	.	0/1:40,4:0.102:22,2:18,2:37:163,214:60:21:0.081,0.071,0.091:7.094e-03,0.034,0.959	0/0:33,0:0.021:20,0:13,0:0:164,0:0:0	nonsynonymous SNV	exonic	Klf2	.	Klf2:NM_008452:exon3:c.G933T:p.K311N	#N/A
8	87662577	C	A	PASS	DP=47;ECNT=1;NLOD=4.21;N_ART_LOD=-1.188e+00;POP_AF=3.125e-05;P_GERMLINE=-2.439e+00;TLOD=7.32	GT:AD:AF:F1R2:F2R1:MBQ:MFRL:MMQ:MPOS:SA_MAP_AF:SA_POST_PROB	.	.	0/1:29,3:0.097:13,0:16,3:37:179,209:60:16:0.091,0.00,0.094:0.014,0.019,0.967	0/0:14,0:0.034:4,0:10,0:0:161,0:0:0	.	intronic	Zfp423	.	.	#N/A
8	91087217	C	A	PASS	DP=38;ECNT=1;NLOD=5.42;N_ART_LOD=-1.279e+00;POP_AF=3.125e-05;P_GERMLINE=-3.625e+00;TLOD=8.15	GT:AD:AF:F1R2:F2R1:MBQ:MFRL:MMQ:MPOS:SA_MAP_AF:SA_POST_PROB	.	.	0/1:17,3:0.150:8,3:9,0:37:194,147:60:11:0.131,0.121,0.150:0.027,0.014,0.959	0/0:18,0:1.054e-04:5,0:13,0:0:173,0:0:0	.	intronic	Rbl2	.	.	#N/A
8	94938427	G	A	PASS	DP=19;ECNT=1;NLOD=3.31;N_ART_LOD=-1.094e+00;POP_AF=3.125e-05;P_GERMLINE=-1.764e+00;TLOD=6.13	GT:AD:AF:F1R2:F2R1:MBQ:MFRL:MMQ:MPOS:SA_MAP_AF:SA_POST_PROB	.	.	0/1:5,2:0.286:2,0:3,2:37:185,136:60:20:0.00,0.283,0.286:0.024,0.025,0.951	0/0:11,0:0.042:9,0:2,0:0:233,0:0:0	.	intronic	Adgrg5	.	.	#N/A
8	95075165	C	A	PASS	DP=28;ECNT=1;NLOD=4.82;N_ART_LOD=-1.230e+00;POP_AF=3.125e-05;P_GERMLINE=-3.697e+00;TLOD=5.43	GT:AD:AF:F1R2:F2R1:MBQ:MFRL:MMQ:MPOS:SA_MAP_AF:SA_POST_PROB	.	.	0/1:8,2:0.250:4,1:4,1:37:180,210:48:20:0.172,0.152,0.200:0.014,0.041,0.945	0/0:16,0:9.788e-05:5,0:11,0:0:167,0:0:0	.	intronic	Drc7	.	.	#N/A
8	104472761	T	G	PASS	DP=132;ECNT=1;NLOD=13.84;N_ART_LOD=-1.577e+00;POP_AF=3.125e-05;P_GERMLINE=-1.277e+01;TLOD=5.36	GT:AD:AF:F1R2:F2R1:MBQ:MFRL:MMQ:MPOS:SA_MAP_AF:SA_POST_PROB	.	0/1:50,11:0.183:15,11:35,0:22:170,188:60:24:0.00,0.182,0.180:0.839,7.222e-04,0.160	.	0/0:58,5:0.113:23,5:35,0:14:166,175:60:27	nonsynonymous SNV	exonic	Terb1	.	Terb1:NM_180958:exon14:c.A1550C:p.E517A	#N/A
8	112859106	G	A	PASS	DP=232;ECNT=1;NLOD=31.77;N_ART_LOD=-2.037e+00;POP_AF=3.125e-05;P_GERMLINE=-2.997e+01;TLOD=51.65	GT:AD:AF:F1R2:F2R1:MBQ:MFRL:MMQ:MPOS:SA_MAP_AF:SA_POST_PROB	.	.	0/1:98,18:0.170:52,6:46,12:37:164,152:60:16:0.152,0.111,0.155:5.152e-03,0.046,0.949	0/0:106,0:0.025:41,0:65,0:0:167,0:0:0	.	splicing	Cntnap4	NM_130457:exon21:c.3361-1G>A	.	yes (b)
9	6265228	A	T	PASS	DP=176;ECNT=1;NLOD=23.43;N_ART_LOD=-1.902e+00;POP_AF=3.125e-05;P_GERMLINE=-2.164e+01;TLOD=12.38	GT:AD:AF:F1R2:F2R1:MBQ:MFRL:MMQ:MPOS:SA_MAP_AF:SA_POST_PROB	.	.	0/1:85,6:0.090:43,5:42,1:35:181,174:60:12:0.051,0.051,0.066:8.894e-03,8.533e-03,0.983	0/0:78,0:0.014:44,0:34,0:0:162,0:0:0	nonsynonymous SNV	exonic	Ddi1	.	Ddi1:NM_027942:exon1:c.T1140A:p.S380R	#N/A
9	10284984	G	T	PASS	DP=164;ECNT=1;NLOD=22.64;N_ART_LOD=-1.897e+00;POP_AF=3.125e-05;P_GERMLINE=-2.084e+01;TLOD=24.43	GT:AD:AF:F1R2:F2R1:MBQ:MFRL:MMQ:MPOS:SA_MAP_AF:SA_POST_PROB	0/1:70,10:0.131:38,4:32,6:37:165,179:60:20:0.111,0.101,0.125:0.010,0.014,0.976	.	.	0/0:76,0:0.040:45,0:31,0:0:175,0:0:0	.	intronic	Cntn5	.	.	yes (b)
9	22330131	AT	A	PASS	DP=67;ECNT=1;NLOD=4.72;N_ART_LOD=-2.570e-02;POP_AF=3.125e-05;P_GERMLINE=-2.926e+00;RPA=12,11;RU=T;STR;TLOD=8.47	GT:AD:AF:F1R2:F2R1:MBQ:MFRL:MMQ:MPOS:SA_MAP_AF:SA_POST_PROB	.	0/1:34,6:0.160:14,5:20,1:37:191,236:60:21:0.00,0.152,0.150:0.023,0.017,0.960	.	0/0:24,1:0.060:14,1:10,0:37:172,109:60:4	.	ncRNA_intronic	Mir680-2	.	.	#N/A
9	38026666	A	C	PASS	DP=225;ECNT=1;NLOD=27.65;N_ART_LOD=-1.988e+00;POP_AF=3.125e-05;P_GERMLINE=-2.585e+01;TLOD=31.62	GT:AD:AF:F1R2:F2R1:MBQ:MFRL:MMQ:MPOS:SA_MAP_AF:SA_POST_PROB	.	.	0/1:108,12:0.111:49,2:59,10:37:177,173:60:20:0.091,0.081,0.100:6.237e-03,0.016,0.978	0/0:92,0:0.050:48,0:44,0:0:178,0:0:0	nonsynonymous SNV	exonic	Olfr883	.	Olfr883:NM_146419:exon1:c.A859C:p.I287L	yes (b)
9	44387004	AT	A	PASS	DP=148;ECNT=1;NLOD=21.63;N_ART_LOD=-1.871e+00;POP_AF=3.125e-05;P_GERMLINE=-2.047e+01;RPA=10,9;RU=T;STR;TLOD=5.47	GT:AD:AF:F1R2:F2R1:MBQ:MFRL:MMQ:MPOS:SA_MAP_AF:SA_POST_PROB	.	.	0/1:63,5:0.104:37,2:26,3:37:161,117:60:13:0.061,0.051,0.074:6.657e-03,0.018,0.976	0/0:72,0:0.021:34,0:38,0:0:161,0:0:0	.	intronic	Hyou1	.	.	#N/A
9	74237923	TC	T	PASS	DP=89;ECNT=1;NLOD=5.41;N_ART_LOD=-1.306e+00;POP_AF=3.125e-05;P_GERMLINE=-3.615e+00;RPA=3,2;RU=C;STR;TLOD=19.94	GT:AD:AF:F1R2:F2R1:MBQ:MFRL:MMQ:MPOS:SA_MAP_AF:SA_POST_PROB	.	0/1:54,9:0.169:25,5:29,4:37:227,278:60:27:0.131,0.111,0.143:0.047,9.717e-03,0.944	0/1:39,13:0.285:21,8:18,5:37:223,198:60:32:0.253,0.00,0.250:0.021,0.026,0.953	0/0:18,0:0.072:14,0:4,0:0:221,0:0:0	.	intronic	Wdr72	.	.	#N/A
9	74237924	C	-	PASS	DP=77;ECNT=1;NLOD=5.41;N_ART_LOD=-1.306e+00;POP_AF=3.125e-05;P_GERMLINE=-3.615e+00;RPA=3,2;RU=C;STR;TLOD=26.78	GT:AD:AF:F1R2:F2R1:MBQ:MFRL:MMQ:MPOS:SA_MAP_AF:SA_POST_PROB	0/1:41,11:0.232:23,5:18,6:37:220,238:60:18:0.202,0.182,0.212:0.041,0.011,0.948	.	.	0/0:18,0:0.072:14,0:4,0:0:221,0:0:0	.	intronic	Wdr72	.	.	#N/A
9	76502163	AT	A	PASS	DP=247;ECNT=1;NLOD=23.75;N_ART_LOD=-1.921e+00;POP_AF=3.125e-05;P_GERMLINE=-2.197e+01;RPA=5,4;RU=T;STR;TLOD=7.48	GT:AD:AF:F1R2:F2R1:MBQ:MFRL:MMQ:MPOS:SA_MAP_AF:SA_POST_PROB	.	.	0/1:135,6:0.099:74,3:61,3:37:171,179:60:31:0.040,0.020,0.043:3.254e-03,0.019,0.978	0/0:79,0:0.047:39,0:40,0:0:181,0:0:0	frameshift deletion	exonic	Fam83b	.	Fam83b:NM_001045518:exon3:c.679delA:p.M227Wfs*7	#N/A
9	79853534	G	T	PASS	DP=23;ECNT=1;NLOD=3.91;N_ART_LOD=-1.171e+00;POP_AF=3.125e-05;P_GERMLINE=-2.591e+00;TLOD=5.70	GT:AD:AF:F1R2:F2R1:MBQ:MFRL:MMQ:MPOS:SA_MAP_AF:SA_POST_PROB	.	.	0/1:5,2:0.313:4,2:1,0:35:208,203:60:20:0.00,0.283,0.286:0.028,0.021,0.951	0/0:13,0:0.067:4,0:9,0:0:218,0:0:0	.	intronic	Filip1	.	.	#N/A
9	96035716	T	C	PASS	DP=148;ECNT=1;NLOD=18.92;N_ART_LOD=-1.817e+00;POP_AF=3.125e-05;P_GERMLINE=-1.712e+01;TLOD=93.33	GT:AD:AF:F1R2:F2R1:MBQ:MFRL:MMQ:MPOS:SA_MAP_AF:SA_POST_PROB	.	.	0/1:47,28:0.383:23,13:24,15:37:168,158:60:18:0.343,0.354,0.373:0.056,0.010,0.934	0/0:63,0:0.031:35,0:28,0:0:163,0:0:0	.	intronic	Xrn1	.	.	#N/A
10	19888794	C	A	PASS	DP=63;ECNT=1;NLOD=7.22;N_ART_LOD=-1.413e+00;POP_AF=3.125e-05;P_GERMLINE=-5.534e+00;TLOD=6.56	GT:AD:AF:F1R2:F2R1:MBQ:MFRL:MMQ:MPOS:SA_MAP_AF:SA_POST_PROB	.	.	0/1:31,3:0.122:24,2:7,1:37:199,165:60:6:0.071,0.071,0.088:0.035,8.394e-03,0.957	0/0:24,0:0.039:18,0:6,0:0:196,0:0:0	.	intronic	Pex7	.	.	#N/A
10	23903565	C	A	PASS	DP=61;ECNT=1;NLOD=8.73;N_ART_LOD=-1.477e+00;POP_AF=3.125e-05;P_GERMLINE=-6.947e+00;TLOD=7.47	GT:AD:AF:F1R2:F2R1:MBQ:MFRL:MMQ:MPOS:SA_MAP_AF:SA_POST_PROB	.	.	0/1:26,3:0.141:16,0:10,3:37:153,164:60:20:0.101,0.00,0.103:0.010,0.032,0.958	0/0:29,0:7.937e-05:13,0:16,0:0:161,0:0:0	.	intronic	Vnn1	.	.	#N/A
10	29032818	C	A	PASS	DP=27;ECNT=1;NLOD=5.42;N_ART_LOD=-1.279e+00;POP_AF=3.125e-05;P_GERMLINE=-4.035e+00;TLOD=5.80	GT:AD:AF:F1R2:F2R1:MBQ:MFRL:MMQ:MPOS:SA_MAP_AF:SA_POST_PROB	.	.	0/1:7,2:0.222:3,2:4,0:37:184,224:47:20:0.222,0.00,0.222:0.025,0.022,0.953	0/0:18,0:1.111e-04:9,0:9,0:0:221,0:0:0	.	intergenic	2310057J18Rik;Soga3	dist=46512;dist=111178	.	#N/A
10	58287266	G	A	PASS	DP=41;ECNT=1;NLOD=6.27;N_ART_LOD=-1.341e+00;POP_AF=3.125e-05;P_GERMLINE=-4.481e+00;TLOD=8.33	GT:AD:AF:F1R2:F2R1:MBQ:MFRL:MMQ:MPOS:SA_MAP_AF:SA_POST_PROB	.	.	0/1:15,3:0.205:5,3:10,0:37:196,221:60:20:0.172,0.00,0.167:0.019,0.024,0.957	0/0:21,0:4.886e-03:11,0:10,0:0:174,0:0:0	nonsynonymous SNV	exonic	Gcc2	.	Gcc2:NM_027375:exon16:c.G3893A:p.S1298N	#N/A
10	81394203	A	T	PASS	DP=63;ECNT=1;NLOD=9.93;N_ART_LOD=-1.537e+00;POP_AF=3.125e-05;P_GERMLINE=-8.149e+00;TLOD=7.55	GT:AD:AF:F1R2:F2R1:MBQ:MFRL:MMQ:MPOS:SA_MAP_AF:SA_POST_PROB	.	.	0/1:25,3:0.121:11,3:14,0:37:196,296:60:20:0.111,0.00,0.107:0.022,0.016,0.962	0/0:33,0:0.015:16,0:17,0:0:204,0:0:0	.	intronic	Smim24	.	.	#N/A
10	117764282	A	-	PASS	DP=74;ECNT=1;NLOD=6.91;N_ART_LOD=-1.402e+00;POP_AF=3.125e-05;P_GERMLINE=-5.179e+00;RPA=10,9;RU=A;STR;TLOD=6.76	GT:AD:AF:F1R2:F2R1:MBQ:MFRL:MMQ:MPOS:SA_MAP_AF:SA_POST_PROB	0/1:37,5:0.168:16,3:21,2:37:163,203:60:25:0.00,0.121,0.119:0.023,0.014,0.964	.	.	0/0:23,0:0.059:15,0:8,0:0:182,0:0:0	.	intronic	Nup107	.	.	#N/A
10	128953459	C	T	PASS	DP=52;ECNT=1;NLOD=7.39;N_ART_LOD=-1.419e+00;POP_AF=3.125e-05;P_GERMLINE=-5.591e+00;TLOD=29.06	GT:AD:AF:F1R2:F2R1:MBQ:MFRL:MMQ:MPOS:SA_MAP_AF:SA_POST_PROB	0/1:16,10:0.381:8,6:8,4:37:160,189:60:20:0.364,0.323,0.385:0.011,0.084,0.905	0/1:13,15:0.531:8,6:5,9:37:150,183:60:20:0.515,0.505,0.536:0.024,0.023,0.953	0/1:10,7:0.412:7,6:3,1:37:152,224:60:18:0.384,0.374,0.412:0.021,0.026,0.953	0/0:25,0:0.031:15,0:10,0:0:178,0:0:0	nonsynonymous SNV	exonic	Itga7	.	Itga7:NM_008398:exon22:c.C2858T:p.T953M	yes (b)
11	3194535	G	A	PASS	DP=41;ECNT=1;NLOD=4.82;N_ART_LOD=-1.241e+00;POP_AF=3.125e-05;P_GERMLINE=-3.025e+00;TLOD=7.96	GT:AD:AF:F1R2:F2R1:MBQ:MFRL:MMQ:MPOS:SA_MAP_AF:SA_POST_PROB	.	.	0/1:19,3:0.167:6,2:13,1:37:151,142:60:10:0.00,0.141,0.136:0.028,0.014,0.958	0/0:16,0:0.030:8,0:8,0:0:134,0:0:0	.	intergenic	Sfi1;Eif4enif1	dist=1072;dist=7818	.	#N/A
11	3197993	T	A	PASS	DP=29;ECNT=1;NLOD=4.51;N_ART_LOD=-1.226e+00;POP_AF=3.125e-05;P_GERMLINE=-2.720e+00;TLOD=9.22	GT:AD:AF:F1R2:F2R1:MBQ:MFRL:MMQ:MPOS:SA_MAP_AF:SA_POST_PROB	.	.	0/1:8,3:0.292:4,0:4,3:37:163,160:60:14:0.253,0.202,0.273:0.014,0.046,0.940	0/0:15,0:0.059:9,0:6,0:0:195,0:0:0	.	intergenic	Sfi1;Eif4enif1	dist=4530;dist=4360	.	#N/A
11	3672305	T	G	PASS	DP=184;ECNT=1;NLOD=28.29;N_ART_LOD=-1.987e+00;POP_AF=3.125e-05;P_GERMLINE=-2.650e+01;TLOD=92.51	GT:AD:AF:F1R2:F2R1:MBQ:MFRL:MMQ:MPOS:SA_MAP_AF:SA_POST_PROB	.	.	0/1:55,28:0.341:30,16:25,12:37:150,173:60:20:0.323,0.303,0.337:0.011,0.030,0.959	0/0:94,0:0.025:48,0:46,0:0:162,0:0:0	synonymous SNV	exonic	Morc2a	.	Morc2a:NM_198162:exon6:c.T171G:p.T57T,Morc2a:NM_001159288:exon7:c.T357G:p.T119T	#N/A
11	11976796	AT	A	PASS	DP=148;ECNT=1;NLOD=15.56;N_ART_LOD=-5.352e-01;POP_AF=3.125e-05;P_GERMLINE=-1.377e+01;RPA=8,7;RU=T;STR;TLOD=82.43	GT:AD:AF:F1R2:F2R1:MBQ:MFRL:MMQ:MPOS:SA_MAP_AF:SA_POST_PROB	.	.	0/1:36,34:0.487:19,13:17,21:37:193,202:60:19:0.414,0.485,0.486:0.048,0.015,0.937	0/0:61,1:0.078:32,1:29,0:37:188,169:60:28	.	intronic	Grb10	.	.	#N/A
11	35623567	C	A	PASS	DP=29;ECNT=1;NLOD=5.12;N_ART_LOD=-1.275e+00;POP_AF=3.125e-05;P_GERMLINE=-3.825e+00;TLOD=5.66	GT:AD:AF:F1R2:F2R1:MBQ:MFRL:MMQ:MPOS:SA_MAP_AF:SA_POST_PROB	.	.	0/1:8,2:0.200:3,0:5,2:37:212,184:60:20:0.202,0.00,0.200:0.025,0.021,0.954	0/0:17,0:0.053:11,0:6,0:0:167,0:0:0	.	intronic	Slit3	.	.	#N/A
11	94214823	T	-	PASS	DP=72;ECNT=2;NLOD=5.63;N_ART_LOD=-1.962e-01;POP_AF=3.125e-05;P_GERMLINE=-4.408e+00;RPA=11,10;RU=T;STR;TLOD=5.56	GT:AD:AF:F1R2:F2R1:MBQ:MFRL:MMQ:MPOS:SA_MAP_AF:SA_POST_PROB	0/1:23,4:0.213:8,1:15,3:37:165,155:60:27:0.111,0.131,0.148:0.031,0.011,0.958	.	.	0/0:27,1:0.168:19,1:8,0:37:170,99:60:11	.	UTR3	Tob1	NM_009427:c.*95delT	.	#N/A
11	97098724	C	A	PASS	DP=63;ECNT=1;NLOD=8.68;N_ART_LOD=-1.500e+00;POP_AF=3.125e-05;P_GERMLINE=-7.010e+00;TLOD=6.49	GT:AD:AF:F1R2:F2R1:MBQ:MFRL:MMQ:MPOS:SA_MAP_AF:SA_POST_PROB	.	.	0/1:26,3:0.117:12,0:14,3:37:196,131:60:7:0.081,0.091,0.103:0.011,0.024,0.965	0/0:29,0:0.064:13,0:16,0:0:150,0:0:0	.	UTR3	Tbx21	NM_019507:c.*48G>T	.	#N/A
12	22285431	G	C	PASS	DP=38;ECNT=1;NLOD=5.37;N_ART_LOD=-1.287e+00;POP_AF=3.125e-05;P_GERMLINE=-3.575e+00;TLOD=17.73	GT:AD:AF:F1R2:F2R1:MBQ:MFRL:MMQ:MPOS:SA_MAP_AF:SA_POST_PROB	0/1:13,6:0.316:8,3:5,3:37:162,190:40:17:0.222,0.313,0.316:0.049,0.013,0.938	0/1:16,10:0.389:5,3:11,7:37:194,165:39:20:0.354,0.354,0.385:0.022,0.022,0.957	0/1:13,4:0.236:7,2:6,2:37:175,180:41:14:0.192,0.222,0.235:0.020,0.023,0.957	0/0:17,0:0.028:8,0:9,0:0:174,0:0:0	.	intergenic	Gm4425;2410018L13Rik	dist=128785;dist=668566	.	yes (b)
12	31544399	G	T	PASS	DP=113;ECNT=1;NLOD=13.80;N_ART_LOD=-1.679e+00;POP_AF=3.125e-05;P_GERMLINE=-1.200e+01;TLOD=17.97	GT:AD:AF:F1R2:F2R1:MBQ:MFRL:MMQ:MPOS:SA_MAP_AF:SA_POST_PROB	.	.	0/1:51,7:0.162:25,5:26,2:37:173,147:60:20:0.051,0.121,0.121:0.061,5.859e-03,0.934	0/0:46,0:0.023:27,0:19,0:0:168,0:0:0	.	intronic	Slc26a4	.	.	#N/A
12	36134782	C	A	PASS	DP=36;ECNT=1;NLOD=3.91;N_ART_LOD=-1.171e+00;POP_AF=3.125e-05;P_GERMLINE=-2.123e+00;TLOD=8.22	GT:AD:AF:F1R2:F2R1:MBQ:MFRL:MMQ:MPOS:SA_MAP_AF:SA_POST_PROB	.	.	0/1:16,3:0.191:11,3:5,0:37:243,145:60:20:0.00,0.162,0.158:0.019,0.025,0.956	0/0:13,0:0.067:8,0:5,0:0:187,0:0:0	.	intronic	Bzw2	.	.	#N/A
12	51597187	G	A	PASS	DP=28;ECNT=1;NLOD=3.57;N_ART_LOD=-1.126e+00;POP_AF=3.125e-05;P_GERMLINE=-1.778e+00;TLOD=8.80	GT:AD:AF:F1R2:F2R1:MBQ:MFRL:MMQ:MPOS:SA_MAP_AF:SA_POST_PROB	0/1:11,3:0.240:8,3:3,0:37:217,130:60:14:0.212,0.00,0.214:0.022,0.024,0.954	.	.	0/0:12,0:0.046:8,0:4,0:0:253,0:0:0	.	intronic	Coch	.	.	#N/A
12	54071593	GT	G	PASS	DP=115;ECNT=1;NLOD=5.52;N_ART_LOD=-1.339e-01;POP_AF=3.125e-05;P_GERMLINE=-3.720e+00;RPA=10,9;RU=T;STR;TLOD=30.12	GT:AD:AF:F1R2:F2R1:MBQ:MFRL:MMQ:MPOS:SA_MAP_AF:SA_POST_PROB	.	.	0/1:29,15:0.398:14,11:15,4:37:185,177:60:28:0.303,0.323,0.341:0.026,0.015,0.959	0/0:27,1:0.225:14,1:13,0:37:179,98:60:18	.	UTR3	Npas3	NM_013780:c.*2520delT	.	#N/A
12	84106596	G	A	PASS	DP=142;ECNT=1;NLOD=26.74;N_ART_LOD=-1.964e+00;POP_AF=3.125e-05;P_GERMLINE=-2.495e+01;TLOD=30.08	GT:AD:AF:F1R2:F2R1:MBQ:MFRL:MMQ:MPOS:SA_MAP_AF:SA_POST_PROB	0/1:36,10:0.229:9,2:27,8:37:170,175:60:16:0.202,0.182,0.217:0.012,0.026,0.962	.	.	0/0:89,0:0.028:43,0:46,0:0:167,0:0:0	nonsynonymous SNV	exonic	Acot6	.	Acot6:NM_172580:exon2:c.G611A:p.R204H	#N/A
12	85933146	G	T	PASS	DP=22;ECNT=1;NLOD=3.61;N_ART_LOD=-1.128e+00;POP_AF=3.125e-05;P_GERMLINE=-2.156e+00;TLOD=5.93	GT:AD:AF:F1R2:F2R1:MBQ:MFRL:MMQ:MPOS:SA_MAP_AF:SA_POST_PROB	.	.	0/1:6,2:0.278:1,2:5,0:37:249,195:60:14:0.00,0.253,0.250:0.023,0.025,0.952	0/0:12,0:0.039:6,0:6,0:0:241,0:0:0	.	intronic	Ttll5	.	.	#N/A
12	87773518	A	G	PASS	DP=393;ECNT=1;NLOD=71.89;N_ART_LOD=-2.388e+00;POP_AF=3.125e-05;P_GERMLINE=-7.009e+01;TLOD=19.05	GT:AD:AF:F1R2:F2R1:MBQ:MFRL:MMQ:MPOS:SA_MAP_AF:SA_POST_PROB	.	0/1:129,9:0.083:63,6:66,3:37:175,157:60:20:0.061,0.051,0.065:7.664e-03,7.099e-03,0.985	.	0/0:239,0:0.021:116,0:123,0:0:179,0:0:0	synonymous SNV	exonic	Gm21319	.	Gm21319:NM_001270722:exon2:c.T270C:p.D90D	yes (b)
12	108112377	T	G	PASS	DP=26;ECNT=1;NLOD=4.82;N_ART_LOD=-1.230e+00;POP_AF=3.125e-05;P_GERMLINE=-3.021e+00;TLOD=9.59	GT:AD:AF:F1R2:F2R1:MBQ:MFRL:MMQ:MPOS:SA_MAP_AF:SA_POST_PROB	0/1:6,3:0.350:2,0:4,3:37:193,166:60:20:0.333,0.00,0.333:0.021,0.030,0.949	.	.	0/0:16,0:8.686e-05:8,0:8,0:0:183,0:0:0	.	intronic	Setd3	.	.	#N/A
12	109563727	C	A	PASS	DP=24;ECNT=1;NLOD=4.51;N_ART_LOD=-1.215e+00;POP_AF=3.125e-05;P_GERMLINE=-3.044e+00;TLOD=5.95	GT:AD:AF:F1R2:F2R1:MBQ:MFRL:MMQ:MPOS:SA_MAP_AF:SA_POST_PROB	.	.	0/1:6,2:0.250:3,0:3,2:37:169,134:60:11:0.00,0.253,0.250:0.023,0.025,0.952	0/0:15,0:0.031:11,0:4,0:0:172,0:0:0	.	ncRNA_exonic	Meg3;Mir770	.	.	#N/A
12	111243539	G	A	PASS	DP=35;ECNT=1;NLOD=6.32;N_ART_LOD=-1.351e+00;POP_AF=3.125e-05;P_GERMLINE=-4.525e+00;TLOD=20.62	GT:AD:AF:F1R2:F2R1:MBQ:MFRL:MMQ:MPOS:SA_MAP_AF:SA_POST_PROB	0/1:7,6:0.462:2,4:5,2:37:173,154:60:20:0.394,0.444,0.462:0.049,0.015,0.936	0/1:0,16:1.000:0,8:0,8:37:0,212:60:20:0.990,0.990,1.00:0.027,0.027,0.946	0/1:2,6:0.750:0,5:2,1:37:185,187:60:11:0.717,0.737,0.750:0.035,0.021,0.944	0/0:21,0:0.023:11,0:10,0:0:173,0:0:0	.	splicing	Traf3	NM_001286122:exon5:c.567+1G>A;NM_011632:exon6:c.567+1G>A	.	yes (b)
12	113429832	-	GTTACTATATCTCATACAGAAATACGTGGCTGTGTCCTCCGATC	PASS	DP=76;ECNT=2;NLOD=12.62;N_ART_LOD=-1.645e+00;POP_AF=3.125e-05;P_GERMLINE=-1.083e+01;TLOD=118.09	GT:AD:AF:F1R2:F2R1:MBQ:MFRL:MMQ:MPOS:PGT:PID:SA_MAP_AF:SA_POST_PROB	0/1:0,28:0.934:0,13:0,15:37:0,177:60:0:0|1:113429832_A_AGTTACTATATCTCATACAGAAATACGTGGCTGTGTCCTCCGATC:0.990,0.990,1.00:0.027,0.027,0.946	.	.	0/0:42,1:0.033:22,0:20,1:0:170,356:60:0:0|1:113429832_A_AGTTACTATATCTCATACAGAAATACGTGGCTGTGTCCTCCGATC	.	intergenic	Tmem121;Adam6b	dist=240310;dist=59733	.	#N/A
12	114708496	G	T	PASS	DP=29;ECNT=1;NLOD=5.02;N_ART_LOD=-1.272e+00;POP_AF=3.125e-05;P_GERMLINE=-3.944e+00;TLOD=5.38	GT:AD:AF:F1R2:F2R1:MBQ:MFRL:MMQ:MPOS:SA_MAP_AF:SA_POST_PROB	.	.	0/1:7,2:0.250:3,2:4,0:35:236,240:60:20:0.00,0.222,0.222:0.022,0.025,0.953	0/0:17,0:0.063:8,0:9,0:0:235,0:0:0	.	intergenic	Mir7094-2;Mir6388	dist=194802;dist=987224	.	#N/A
12	114851035	GA	G	PASS	DP=19;ECNT=1;NLOD=3.91;N_ART_LOD=-1.146e+00;POP_AF=3.125e-05;P_GERMLINE=-2.113e+00;RPA=10,9;RU=A;STR;TLOD=12.71	GT:AD:AF:F1R2:F2R1:MBQ:MFRL:MMQ:MPOS:SA_MAP_AF:SA_POST_PROB	.	0/1:1,5:0.832:0,2:1,3:37:273,253:60:13:0.00,0.828,0.833:0.030,0.025,0.945	0/1:7,8:0.530:1,5:6,3:35:261,252:60:6:0.00,0.535,0.533:0.029,0.025,0.946	0/0:13,0:1.388e-03:8,0:5,0:0:229,0:0:0	.	intergenic	Mir7094-2;Mir6388	dist=337342;dist=844684	.	#N/A
12	114851036	A	-	PASS	DP=25;ECNT=1;NLOD=3.91;N_ART_LOD=-1.146e+00;POP_AF=3.125e-05;P_GERMLINE=-2.122e+00;RPA=10,9;RU=A;STR;TLOD=7.66	GT:AD:AF:F1R2:F2R1:MBQ:MFRL:MMQ:MPOS:SA_MAP_AF:SA_POST_PROB	0/1:8,4:0.334:2,3:6,1:37:249,285:60:28:0.00,0.333,0.333:0.025,0.025,0.950	.	.	0/0:13,0:1.388e-03:8,0:5,0:0:229,0:0:0	.	intergenic	Mir7094-2;Mir6388	dist=337342;dist=844684	.	#N/A
13	34911553	C	A	PASS	DP=24;ECNT=1;NLOD=3.61;N_ART_LOD=-1.128e+00;POP_AF=3.125e-05;P_GERMLINE=-2.334e+00;TLOD=5.64	GT:AD:AF:F1R2:F2R1:MBQ:MFRL:MMQ:MPOS:SA_MAP_AF:SA_POST_PROB	.	.	0/1:8,2:0.227:6,0:2,2:37:242,174:60:20:0.202,0.00,0.200:0.022,0.024,0.954	0/0:12,0:0.039:6,0:6,0:0:166,0:0:0	.	intronic	Fam217a	.	.	#N/A
13	58859316	G	A	PASS	DP=109;ECNT=1;NLOD=16.03;N_ART_LOD=-1.744e+00;POP_AF=3.125e-05;P_GERMLINE=-1.424e+01;TLOD=19.30	GT:AD:AF:F1R2:F2R1:MBQ:MFRL:MMQ:MPOS:SA_MAP_AF:SA_POST_PROB	0/1:42,7:0.189:19,2:23,5:37:150,159:60:20:0.131,0.101,0.143:8.713e-03,0.030,0.961	0/1:20,29:0.587:8,15:12,14:37:159,174:60:19:0.586,0.535,0.592:0.015,0.047,0.938	0/1:36,18:0.348:17,9:19,9:37:166,149:60:20:0.323,0.293,0.333:0.014,0.026,0.960	0/0:54,0:0.026:25,0:29,0:0:165,0:0:0	.	intronic	Ntrk2	.	.	yes (b)
13	63398058	C	A	PASS	DP=127;ECNT=1;NLOD=15.61;N_ART_LOD=-1.744e+00;POP_AF=3.125e-05;P_GERMLINE=-1.381e+01;TLOD=88.21	GT:AD:AF:F1R2:F2R1:MBQ:MFRL:MMQ:MPOS:SA_MAP_AF:SA_POST_PROB	.	.	0/1:40,27:0.404:17,12:23,15:37:156,178:60:20:0.343,0.394,0.403:0.038,0.012,0.949	0/0:52,0:0.054:25,0:27,0:0:177,0:0:0	.	intronic	Fancc	.	.	#N/A
13	66596487	C	A	PASS	DP=149;ECNT=1;NLOD=16.41;N_ART_LOD=-1.749e+00;POP_AF=3.125e-05;P_GERMLINE=-1.462e+01;TLOD=8.58	GT:AD:AF:F1R2:F2R1:MBQ:MFRL:MMQ:MPOS:SA_MAP_AF:SA_POST_PROB	.	.	0/1:79,7:0.104:37,3:42,4:37:212,230:49:20:0.061,0.071,0.081:0.010,9.087e-03,0.981	0/0:55,0:0.013:28,0:27,0:0:207,0:0:0	.	intergenic	2410141K09Rik;Uqcrb	dist=155369;dist=304134	.	#N/A
13	76684278	G	T	PASS	DP=229;ECNT=1;NLOD=27.09;N_ART_LOD=-1.975e+00;POP_AF=3.125e-05;P_GERMLINE=-2.529e+01;TLOD=18.30	GT:AD:AF:F1R2:F2R1:MBQ:MFRL:MMQ:MPOS:SA_MAP_AF:SA_POST_PROB	.	.	0/1:121,8:0.070:65,4:56,4:37:178,186:60:20:0.061,0.00,0.062:3.168e-03,0.074,0.923	0/0:90,0:0.041:45,0:45,0:0:185,0:0:0	.	intronic	Mctp1	.	.	#N/A
13	93096677	C	T	PASS	DP=343;ECNT=1;NLOD=47.42;N_ART_LOD=-2.208e+00;POP_AF=3.125e-05;P_GERMLINE=-4.562e+01;TLOD=18.21	GT:AD:AF:F1R2:F2R1:MBQ:MFRL:MMQ:MPOS:SA_MAP_AF:SA_POST_PROB	0/1:160,9:0.079:78,3:82,6:37:176,165:60:20:0.051,0.030,0.053:2.838e-03,0.025,0.972	.	.	0/0:158,0:0.020:88,0:70,0:0:170,0:0:0	synonymous SNV	exonic	Cmya5	.	Cmya5:NM_023821:exon2:c.G1902A:p.E634E	yes (b)
14	6438471	C	A	PASS	DP=62;ECNT=1;NLOD=9.93;N_ART_LOD=-1.531e+00;POP_AF=3.125e-05;P_GERMLINE=-8.134e+00;TLOD=10.08	GT:AD:AF:F1R2:F2R1:MBQ:MFRL:MMQ:MPOS:SA_MAP_AF:SA_POST_PROB	.	.	0/1:24,4:0.159:10,0:14,4:35:205,171:50:11:0.141,0.00,0.143:0.017,0.023,0.960	0/0:33,0:2.708e-04:18,0:15,0:0:222,0:0:0	.	intergenic	LOC100861615;Gm3636	dist=151221;dist=297212	.	#N/A
14	7818492	G	T	PASS	DP=49;ECNT=1;NLOD=5.72;N_ART_LOD=-1.328e+00;POP_AF=3.125e-05;P_GERMLINE=-3.930e+00;TLOD=7.80	GT:AD:AF:F1R2:F2R1:MBQ:MFRL:MMQ:MPOS:SA_MAP_AF:SA_POST_PROB	.	.	0/1:21,3:0.167:11,3:10,0:37:162,221:60:5:0.121,0.00,0.125:0.014,0.026,0.960	0/0:19,0:0.068:8,0:11,0:0:179,0:0:0	.	intronic	Flnb	.	.	#N/A
14	26944016	A	AT	PASS	DP=59;ECNT=1;NLOD=6.62;N_ART_LOD=-1.399e+00;POP_AF=3.125e-05;P_GERMLINE=-5.073e+00;RPA=8,9;RU=T;STR;TLOD=6.11	GT:AD:AF:F1R2:F2R1:MBQ:MFRL:MMQ:MPOS:SA_MAP_AF:SA_POST_PROB	.	.	0/1:20,4:0.250:9,2:11,2:37:175,269:60:27:0.172,0.00,0.167:0.025,0.019,0.956	0/0:22,0:0.093:7,0:15,0:0:162,0:0:0	.	intronic	Appl1	.	.	#N/A
14	32977089	C	T	PASS	DP=99;ECNT=1;NLOD=15.65;N_ART_LOD=-1.724e+00;POP_AF=3.125e-05;P_GERMLINE=-1.386e+01;TLOD=72.58	GT:AD:AF:F1R2:F2R1:MBQ:MFRL:MMQ:MPOS:SA_MAP_AF:SA_POST_PROB	.	0/1:26,21:0.449:15,11:11,10:37:156,181:60:20:0.404,0.434,0.447:0.029,0.016,0.955	0/1:32,11:0.272:10,2:22,9:37:153,163:60:20:0.242,0.212,0.256:0.012,0.032,0.956	0/0:52,0:7.318e-05:28,0:24,0:0:154,0:0:0	.	splicing	Wdfy4	NM_001146022:exon49:c.7648+1G>A	.	yes (b)
14	42700804	G	A	PASS	DP=125;ECNT=1;NLOD=14.70;N_ART_LOD=-1.709e+00;POP_AF=3.125e-05;P_GERMLINE=-1.316e+01;TLOD=6.09	GT:AD:AF:F1R2:F2R1:MBQ:MFRL:MMQ:MPOS:SA_MAP_AF:SA_POST_PROB	.	.	0/1:67,4:0.070:33,3:34,1:37:180,151:42:9:0.061,0.00,0.056:4.899e-03,0.033,0.962	0/0:49,0:0.031:19,0:30,0:0:176,0:0:0	.	intergenic	Gm17026;Gm10377	dist=440756;dist=91764	.	#N/A
14	43181983	A	C	PASS	DP=211;ECNT=1;NLOD=25.87;N_ART_LOD=-1.952e+00;POP_AF=3.125e-05;P_GERMLINE=-2.407e+01;TLOD=48.20	GT:AD:AF:F1R2:F2R1:MBQ:MFRL:MMQ:MPOS:SA_MAP_AF:SA_POST_PROB	0/1:94,20:0.189:47,6:47,14:37:193,181:30:18:0.172,0.152,0.175:0.015,0.012,0.973	0/1:52,46:0.471:26,23:26,23:37:200,176:30:11:0.455,0.434,0.469:0.021,0.019,0.961	.	0/0:86,0:0.033:53,0:33,0:0:184,0:0:0	.	intergenic	Gm10377;1700001F09Rik	dist=166407;dist=160401	.	#N/A
14	47551544	C	A	PASS	DP=32;ECNT=1;NLOD=5.07;N_ART_LOD=-1.254e+00;POP_AF=3.125e-05;P_GERMLINE=-3.276e+00;TLOD=8.67	GT:AD:AF:F1R2:F2R1:MBQ:MFRL:MMQ:MPOS:SA_MAP_AF:SA_POST_PROB	.	.	0/1:12,3:0.200:6,0:6,3:37:193,204:60:16:0.202,0.00,0.200:0.022,0.024,0.955	0/0:17,0:6.068e-03:10,0:7,0:0:191,0:0:0	.	intronic	Atg14	.	.	#N/A
14	73955688	G	T	PASS	DP=19;ECNT=1;NLOD=3.26;N_ART_LOD=-1.077e+00;POP_AF=3.125e-05;P_GERMLINE=-1.729e+00;TLOD=6.10	GT:AD:AF:F1R2:F2R1:MBQ:MFRL:MMQ:MPOS:SA_MAP_AF:SA_POST_PROB	.	.	0/1:5,2:0.313:3,2:2,0:37:243,240:60:13:0.283,0.00,0.286:0.025,0.024,0.951	0/0:11,0:9.244e-03:7,0:4,0:0:211,0:0:0	.	intergenic	Sucla2;4933402J15Rik	dist=359546;dist=399839	.	#N/A
14	99629649	GT	G	PASS	DP=48;ECNT=2;NLOD=4.81;N_ART_LOD=-1.230e+00;POP_AF=3.125e-05;P_GERMLINE=-3.015e+00;RPA=8,7;RU=T;STR;TLOD=41.87	GT:AD:AF:F1R2:F2R1:MBQ:MFRL:MMQ:MPOS:PGT:PID:SA_MAP_AF:SA_POST_PROB	.	0/1:14,17:0.547:5,12:9,5:37:227,234:60:28:1|0:99629634_G_T:0.434,0.545,0.548:0.111,0.011,0.878	0/1:14,11:0.452:8,7:6,4:37:229,201:60:21:0.424,0.384,0.440:0.014,0.043,0.942	0/0:16,0:9.125e-04:11,0:5,0:0:193,0:0:0:1|0:99629634_G_T	.	intergenic	Klf5;Klf12	dist=316241;dist=240990	.	#N/A
[truncated: 45 more rows]
