# Supplementary material for: Longitudinal analyses of CLL in mice identify leukemia-related clonal changes including a Myc gain predicting poor outcome in patients
Source: Leukemia. 2021 Aug 20;36(2):464–75. doi: 10.1038/s41375-021-01381-4 (PMC8807396; doi:10.1038/s41375-021-01381-4)
Supplement: Supplementary file 11 — Suppl. Table 6 [file 41375_2021_1381_MOESM11_ESM.xlsx]

## Sheet: 506
Supplemetary Table 6: SNVs used in PyClone analysis. Mutations from 4 pairs of primary-transplanted in-house samples (Sample ID: 506, 729, 741, 774) and 3 pairs of primary-transplanted samples from SRP150049 (Sample ID: S-C25, S-D22, S-E31). Cluster_id: cluster number of clonal cluster that the mutation is assigned to, by PyClone; cellular_prevelence_std: cellular prevelence standard deviation; v…
mutation_id	sample_id	cluster_id	cellular_prevalence	cellular_prevalence_std	variant_allele_frequency
P:11:44924296	506-3.1	1	0.644383	0.17062	0.588235
P:11:44924296	506	1	0.564529	0.185821	0.555556
P:11:58954434	506-3.1	2	0.00803815	0.0117869	0
P:11:58954434	506	2	0.469199	0.23862	0.391509
P:12:110617880	506-3.1	0	0.524972	0.118773	0.51087
P:12:110617880	506	0	0.0654958	0.123985	0.0485437
P:12:7977909	506-3.1	1	0.630362	0.177491	0.473684
P:12:7977909	506	1	0.526513	0.199192	0.375
P:14:26773644	506-3.1	1	0.637531	0.176989	0.483051
P:14:26773644	506	1	0.566988	0.186753	0.503937
P:14:55061961	506-3.1	2	0.00946288	0.0271141	0
P:14:55061961	506	2	0.399619	0.213194	0.297872
P:15:80929044	506-3.1	2	0.00753669	0.0214332	0
P:15:80929044	506	2	0.305762	0.145436	0.163636
P:15:90649216	506-3.1	2	0.006959	0.0172348	0
P:15:90649216	506	2	0.275196	0.115752	0.0797101
P:17:56568780	506-3.1	3	0.631324	0.175451	0.5
P:17:56568780	506	3	0.484459	0.211808	0.307692
P:18:20274622	506-3.1	2	0.0073284	0.0188141	0
P:18:20274622	506	2	0.266736	0.111553	0.0334928
P:2:72141314	506-3.1	4	0.613871	0.178869	0.45
P:2:72141314	506	4	0.478793645506-3.1614	0.222641	0.333333
P:3:152238458	506-3.1	2	0.0084008	0.0251446	0
P:3:152238458	506	2	0.339764	0.176314	0.215686
P:3:28087266	506-3.1	2	0.00953598	0.0166445	0
P:3:28087266	506	2	0.513752	0.246913	0.465839
P:6:23246573	506-3.1	1	0.642728	0.169137	0.56
P:6:23246573	506	1	0.545453	0.193616	0.420455
P:7:11473979	506-3.1	2	0.00890119	0.0213376	0
P:7:11473979	506	2	0.441828	0.230808	0.350649
P:7:3796881	506-3.1	0	0.517253	0.112838	0.435714
P:7:3796881	506	0	0.0548619	0.110634	0.0429448
P:7:3796886	506-3.1	0	0.522067	0.118801	0.443662
P:7:3796886	506	0	0.0640958	0.12005	0.0487805
P:9:39364741	506-3.1	2	0.00757749	0.0214174	0
P:9:39364741	506	2	0.267413	0.111733	0.0347222
P:9:87707791	506-3.1	0	0.526769	0.119435	0.508929
P:9:87707791	506	0	0.0674703	0.125958	0.05
P:X:145119829	506-3.1	5	0.0232016	0.0318714	0
P:X:145119829	506	5	0.757714	0.165713	0.89
S:10:53919304	506-3.1	0	0.483712	0.0538109	0.320988
S:10:53919304	506	0	0.0101209	0.0132638	0
S:14:68527773	506-3.1	0	0.488014	0.062901	0.484848
S:14:68527773	506	0	0.0139263	0.0370668	0
S:14:79260934	506-3.1	0	0.482748	0.05391506-3.188104912	0.216216
S:14:79260934	506	0	0.0116789	0.0254848	0
S:17:7271635	506-3.1	0	0.483463	0.0525708	0.308571
S:17:7271635	506	0	0.00996731	0.0117842	0
S:1:75405027	506-3.1	0	0.489556	0.0632413	0.548387
S:1:75405027	506	0	0.0155452	0.0433393	0
S:2:125098510	506-3.1	0	0.484154	0.0528424	0.368421
S:2:125098510	506	0	0.0100001	0.0115926	0
S:3:79648179	506-3.1	0	0.482599	0.0523864	0.244094
S:3:79648179	506	0	0.0100124	0.0115065	0
S:4:134926993	506-3.1	0	0.487246	0.0586237	0.52381
S:4:134926993	506	0	0.0124514	0.0287223	0
S:4:57270084	506-3.1	0	0.48458	0.054126	0.39726
S:4:57270084	506	0	0.0102963	0.0141727	0
S:5:110302046	506-3.1	0	0.485674	0.0572794	0.4375
S:5:110302046	506	0	0.0106545	0.0165344	0
S:5:13557292	506-3.1	0	0.485683	0.0548943	0.488095
S:5:13557292	506	0	0.0111917	0.020793	0
S:5:57720616	506-3.1	0	0.482524	0.0566401	0.174757
S:5:57720616	506	0	0.0103182	0.0145556	0
S:5:67028791	506-3.1	0	0.485284	0.0559947	0.458333
S:5:67028791	506	0	0.0109861	0.0182742	0
S:5:81739010	506-3.1	0	0.48026	0.0565295	0.0983607
S:5:81739010	506	0	0.0101393	0.0131698	0
S:6:115631274	506-3.1	0	0.485535	0.0550997	0.422535
S:6:115631274	506	0	0.0109412	0.0184913	0
S:6:124305654	506-3.1	0	0.486531	0.0595872	0.428571
S:6:124305654	506	0	0.0132468	0.034296	0
S:6:126834384	506-3.1	0	0.484924	0.055514	0.423913
S:6:126834384	506	0	0.0107574	0.0192097	0
S:6:23409884	506-3.1	0	0.485549	0.0569314	0.42623
S:6:23409884	506	0	0.0113356	0.0226227	0
S:6:83801588	506-3.1	0	0.478645	0.0580371	0.114286
S:6:83801588	506	0	0.0106318	0.0166266	0
S:7:118190818	506-3.1	0	0.482025	0.0527792	0.211111
S:7:118190818	506	0	0.0103426	0.0141081	0
S:7:134884733	506-3.1	0	0.493858	0.0735505	0.533333
S:7:134884733	506	0	0.0263258	0.0825381	0
S:7:59711314	506-3.1	0	0.481021	0.0517584	0.168919
S:7:59711314	506	0	0.00982557	0.00968462	0
S:7:67075499	506-3.1	0	0.487701	0.0606375	0.46875
S:7:67075499	506	0	0.0142424	0.0390724	0
S:8:50603325	506-3.1	0	0.485272	0.0564167	0.397436
S:8:50603325	506	0	0.0109952	0.019835	0
S:9:7860257	506-3.1	0	0.477287	0.0615101	0.0873016
S:9:7860257	506	0	0.0103351	0.0135046	0
S:X:127547733	506-3.1	0	0.495314	0.0679159	0.684211
S:X:127547733	506	0	0.019765	0.0553925	0
S:X:161779511	506-3.1	0	0.502366	0.0777303	0.736842
S:X:161779511	506	0	0.0178522	0.0421512	0

## Sheet: 729
mutation_id	sample_id	cluster_id	cellular_prevalence	cellular_prevalence_std	variant_allele_frequency
P:17:87996355	729	2	0.0270621	0.069236	0.0379747
P:17:87996355	729-2.1	2	0.257924	0.16106	0.08
P:5:122251740	729	1	0.503702	0.245779	0.333333
P:5:122251740	729-2.1	1	0.106872	0.1729-2.110715376241	0
S:10:129463530	729	2	0.00518383	0.00809641	0
S:10:129463530	729-2.1	2	0.277115	0.162644	0.0550459
S:10:62295827	729	0	0.00138915	0.00187298	0
S:10:62295827	729-2.1	0	0.626777	0.141896	0.428571
S:10:79640082	729	0	0.00161978	0.00502244	0
S:10:79640082	729-2.1	0	0.609022	0.156189	0.290323
S:11:62842014	729	0	0.00137209	0.0014635	0
S:11:62842014	729-2.1	0	0.627164	0.141501	0.348548
S:12:19554586	729	0	0.00160421	0.0059249	0
S:12:19554586	729-2.1	0	0.623978	0.143113	0.45
S:13:106979672	729	0	0.00155592	0.00464987	0
S:13:106979672	729-2.1	0	0.623622	0.144365	0.5
S:14:105200460	729	0	0.00139641	0.00154082	0
S:14:105200460	729-2.1	0	0.625768	0.142452	0.352273
S:14:111949725	729	0	0.00139106	0.00171308	0
S:14:111949725	729-2.1	0	0.62685	0.14161	0.342391
S:14:20263387	729	0	0.00150209	0.00393196	0
S:14:20263387	729-2.1	0	0.625302	0.142422	0.446809
S:14:44335496	729	2	0.00490539	0.00602301	0
S:14:44335496	729-2.1	2	0.278895	0.161942	0.100543
S:14:87486463	729	0	0.00159377	0.00644866	0
S:14:87486463	729-2.1	0	0.629368	0.139962	0.647059
S:15:10485813	729	0	0.00138564	0.00155654	0
S:15:10485813	729-2.1	0	0.627115	0.141565	0.424528
S:19:4290411	729	0	0.00159403	0.00416635	0
S:19:4290411	729-2.1	0	0.636415	0.138009	0.784615
S:2:24178912	729	0	0.0016154	0.00391385	0
S:2:24178912	729-2.1	0	0.609488	0.155666	0.294118
S:2:91115285	729	0	0.0014995	0.00346242	0
S:2:91115285	729-2.1	0	0.635941	0.138404	0.774775
S:3:135255465	729	0	0.00141908	0.00265783	0
S:3:135255465	729-2.1	0	0.626842	0.141965	0.349693
S:4:148083994	729	0	0.00144093	0.00340773	0
S:4:148083994	729-2.1	0	0.626291	0.142298	0.371429
S:4:155770938	729	0	0.00142977	0.00244117	0
S:4:155770938	729-2.1	0	0.625504	0.14235	0.35443
S:4:49792446	729	0	0.00138775	0.00152316	0
S:4:49792446	729-2.1	0	0.627495	0.141764	0.389937
S:4:98665847	729	0	0.0013838	0.00154771	0
S:4:98665847	729-2.1	0	0.627547	0.141494	0.388535
S:5:48235491	729	0	0.00147913	0.00355034	0
S:5:48235491	729-2.1	0	0.623903	0.143721	0.369565
S:5:89457690	729	0	0.00139872	0.0017119	0
S:5:89457690	729-2.1	0	0.626297	0.141985	0.410959
S:6:115263831	729	0	0.00138914	0.00176404	0
S:6:115263831	729-2.1	0	0.626457	0.141929	0.39881
S:6:130025296	729	0	0.00140404	0.00193403	0
S:6:130025296	729-2.1	0	0.626111	0.142298	0.362637
S:6:76284752	729	0	0.00137902	0.00151147	0
S:6:76284752	729-2.1	0	0.626661	0.141793	0.345
S:6:85677921	729	0	0.00142809	0.00152687	0
S:6:85677921	729-2.1	0	0.616942	0.148684	0.300971
S:7:13628651	729	0	0.00139744	0.00197829	0
S:7:13628651	729-2.1	0	0.627244	0.141703	0.353261
S:7:30261517	729	0	0.00142984	0.00172166	0
S:7:30261517	729-2.1	0	0.620443	0.14642	0.322034
S:7:35608499	729	0	0.0014409	0.00278156	0
S:7:35608499	729-2.1	0	0.626081	0.141842	0.460526
S:7:44514780	729	0	0.00150677	0.0034584	0
S:7:44514780	729-2.1	0	0.622212	0.145687	0.37037
S:7:55830879	729	0	0.00148543	0.00375703	0
S:7:55830879	729-2.1	0	0.626194	0.142444	0.395833
S:8:11809529	729	0	0.00231403	0.00356821	0
S:8:11809529	729-2.1	0	0.524953	0.186332	0.255396
S:8:22667260	729	0	0.00154191	0.00258394	0
S:8:22667260	729-2.1	0	0.622118	0.141241	0.5729
S:8:45745280	729	0	0.00163031	0.00313429	0
S:8:45745280	729-2.1	0	0.620586	0.140961	0.554054
S:8:45939399	729	2	0.0050635	0.00726722	0
S:8:45939399	729-2.1	2	0.279901	0.162462	0.118519
S:9:3475522	729	2	0.00501247	0.00622828	0
S:9:3475522	729-2.1	2	0.278455	0.162729-2.177861829	0.0789474
S:9:39598049	729	0	0.00139642	0.00176632	0
S:9:39598049	729-2.1	0	0.626942	0.141809	0.395833
S:9:65233954	729	0	0.00153321	0.00380105	0
S:9:65233954	729-2.1	0	0.618991	0.148338	0.347826
S:9:89091520	729	0	0.00139724	0.002135915644729-2.148	0
S:9:89091520	729-2.1	0	0.627295	0.141714	0.391304
S:X:69605966	729	0	0.00138024	0.00153004	0
S:X:69605966	729-2.1	0	0.626286	0.142046	0.336245

## Sheet: 741
mutation_id	sample_id	cluster_id	cellular_prevalence	cellular_prevalence_std	variant_allele_frequency
P:10:5212253	741-2.1	4	0.53928	0.191021	0.545455
P:10:5212253	741	4	0.379553	0.145044	0.2
P:12:61840636	741-2.1	0	0.341444	0.0874595	0.17037
P:12:61840636	741	0	0.370427	0.0963152	0.741
P:14:55704210	741-2.1	0	0.445186	0.144735	0.27907
P:14:55704210	741	0	0.43263	0.152375	0.3
P:15:47696561	741-2.1	0	0.305718	0.121861	0.103448
P:15:47696561	741	0	0.399316	0.139741	0.25
P:16:85553705	741-2.1	0	0.367963	0.0900834	0.198198
P:16:85553705	741	0	0.343812	0.0922603	0.184874
P:19:7403164	741-2.1	2	0.560155	0.211071	0.479167
P:19:7403164	741	2	0.39979	0.122139	0.245283
P:2:62524379	741-2.1	3	0.565752	0.199887	0.52381
P:2:62524379	741	3	0.526897	0.200144	0.458333
P:3:92777413	741-2.1	0	0.476804	0.160994	0.328767
P:3:92777413	741	0	0.382967	0.108118	0.234568
P:5:112354524	741-2.1	0	0.502309	0.184811	0.375
P:5:112354524	741	0	0.343656	0.0926811	0.18
P:7:63729003	741-2.1	0	0.376058	0.105884	0.204082
P:7:63729003	741	0	0.339084	0.0994477	0.169811
P:8:70102240	741-2.1	1	0.635098	0.18825	0.777778
P:8:70102240	741	1	0.458775	0.190748	0.333333
P:9:32260891	741-2.1	0	0.463437	0.149072	0.321429
P:9:32260891	741	0	0.336084	0.0917204	0.176923

## Sheet: 774
mutation_id	sample_id	cluster_id	cellular_prevalence	cellular_prevalence_std	variant_allele_frequency
P:16:15725546	774	1	0.203161	0.0969171	0.109091
P:16:15725546	774-2.1	1	0.117519	0.0674536	0.0545455
P:2:66022594	774	0	0.0798372	0.0430999	0.0357143
P:2:66022594	774-2.1	0	0.192139	0.0855217	0.107143
P:4:148569008	774	1	0.249288	0.121971	0.139535
P:4:148569008	774-2.1	1	0.189082	0.107164	0.09375

## Sheet: S-C25
mutation_id	sample_id	cluster_id	cellular_prevalence	cellular_prevalence_std	variant_allele_frequency
P:10:52403989	C25primary	1	0.479277	0.0597338	0.666667
P:10:52403989	C25secondary	1	0.00398834	0.00793314	0
P:10:86850861	C25primary	2	0.249614	0.168064	0.133333
P:10:86850861	C25secondary	2	0.717957	0.158702	0.744681
P:12:111627103	C25primary	1	0.478369	0.0596248	0.482759
P:12:111627103	C25secondary	1	0.00398587	0.00903026	0
P:12:37414025	C25primary	1	0.47744	0.0570912	0.406977
P:12:37414025	C25secondary	1	0.00365374	0.00391248	0
P:1:107522708	C25primary	1	0.477798	0.0570432	0.482143
P:1:107522708	C25secondary	1	0.00365658	0.00392961	0
P:4:117133134	C25primary	1	0.477612	0.0571655	0.368421
P:4:117133134	C25secondary	1	0.00371521	0.00454609	0
P:4:55060044	C25primary	1	0.470482	0.05582	0.113636
P:4:55060044	C25secondary	1	0.00421199	0.00887094	0
P:5:86414371	C25primary	1	0.477847	0.0579685	0.388889
P:5:86414371	C25secondary	1	0.00398143	0.00836047	0
P:8:104210871	C25primary	1	0.477554	0.0570513	0.381818
P:8:104210871	C25secondary	1	0.00368234	0.0046272	0
P:8:21461068	C25primary	1	0.477702	0.0566714	0.458333
P:8:21461068	C25secondary	1	0.00372785	0.00605648	0
P:X:26031211	C25primary	1	0.477683	0.0569823	0.525
P:X:26031211	C25secondary	1	0.00362789	0.00408163	0
P:X:7792028	C25primary	1	0.477839	0.0570008	0.5
P:X:7792028	C25secondary	1	0.00366348	0.00402316	0
S:10:100615137	C25primary	0	0.00076505	0.00409478	0
S:10:100615137	C25secondary	0	0.395541	0.0311772	0.3
S:10:105370011	C25primary	0	0.000708257	0.00304326	0
S:10:105370011	C25secondary	0	0.393944	0.0315992	0.357798
S:10:33158326	C25primary	0	0.000716673	0.00271109	0
S:10:33158326	C25secondary	0	0.395659	0.031264	0.28125
S:11:101987255	C25primary	0	0.000653517	0.00120975	0
S:11:101987255	C25secondary	0	0.396219	0.0301942	0.407407
S:12:10152791	C25primary	0	0.000633019	0.000817168	0
S:12:10152791	C25secondary	0	0.394548	0.0289757	0.185567
S:12:29984547	C25primary	0	0.000809272	0.00593082	0
S:12:29984547	C25secondary	0	0.395015	0.0308003	0.306122
S:13:27808440	C25primary	0	0.000647331	0.00118087	0
S:13:27808440	C25secondary	0	0.395105	0.0296876	0.195122
S:13:65036551	C25primary	0	0.000683292	0.0024335	0
S:13:65036551	C25secondary	0	0.395443	0.0301229	0.285714
S:13:74277631	C25primary	0	0.000777039	0.00411016	0
S:13:74277631	C25secondary	0	0.396754	0.0321185	0.391304
S:13:8031086	C25primary	0	0.000801605	0.00477822	0
S:13:8031086	C25secondary	0	0.395389	0.0323933	0.307692
S:14:18544226	C25primary	0	0.000638266	0.00107007	0
S:14:18544226	C25secondary	0	0.393725	0.0287479	0.164384
S:14:19402073	C25primary	0	0.000661952	0.00145622	0
S:14:19402073	C25secondary	0	0.396252	0.0303791	0.237288
S:14:6303865	C25primary	0	0.000627833	0.000861234	0
S:14:6303865	C25secondary	0	0.391989	0.0290979	0.131356
S:14:6973563	C25primary	0	0.000692222	0.00230205	0
S:14:6973563	C25secondary	0	0.396395	0.0303065	0.25
S:15:3280931	C25primary	0	0.00074889	0.00375994	0
S:15:3280931	C25secondary	0	0.395191	0.031218	0.254237
S:15:54887584	C25primary	0	0.00063593	0.000873845	0
S:15:54887584	C25secondary	0	0.391574	0.0301901	0.0916031
S:15:54887586	C25primary	0	0.000662217	0.00255496	0
S:15:54887586	C25secondary	0	0.391456	0.0305728	0.0916031
S:15:78340529	C25primary	0	0.000660078	0.00143619	0
S:15:78340529	C25secondary	0	0.395792	0.0295961	0.210526
S:15:83484344	C25primary	0	0.000793384	0.00710261	0
S:15:83484344	C25secondary	0	0.395553	0.0306628	0.259259
S:16:22011559	C25primary	0	0.000657803	0.00109883	0
S:16:22011559	C25secondary	0	0.399814	0.0309335	0.458716
S:16:55816161	C25primary	0	0.000638349	0.000871663	0
S:16:55816161	C25secondary	0	0.395402	0.0301873	0.293103
S:16:85025297	C25primary	0	0.00165543	0.0153592	0
S:16:85025297	C25secondary	0	0.402527	0.0445535	0.611111
S:17:20360533	C25primary	0	0.000671927	0.00197239	0
S:17:20360533	C25secondary	0	0.394493	0.0304549	0.276316
S:17:24328659	C25primary	0	0.000977429	0.00732513	0
S:17:24328659	C25secondary	0	0.398318	0.0349025	0.487805
S:18:37686434	C25primary	0	0.000675443	0.00182928	0
S:18:37686434	C25secondary	0	0.396435	0.0298111	0.386364
S:19:55189609	C25primary	0	0.000671815	0.00149239	0
S:19:55189609	C25secondary	0	0.400966	0.03259	0.504673
S:1:100141145	C25primary	0	0.00067233	0.00244549	0
S:1:100141145	C25secondary	0	0.394802	0.0294876	0.373134
S:1:19226645	C25primary	0	0.000816353	0.00577747	0
S:1:19226645	C25secondary	0	0.396048	0.0314303	0.347826
S:2:156537127	C25primary	0	0.000712314	0.00267011	0
S:2:156537127	C25secondary	0	0.395802	0.0317708	0.378378
S:2:25898419	C25primary	0	0.000664874	0.00171822	0
S:2:25898419	C25secondary	0	0.395624	0.0301567	0.283019
S:3:15410492	C25primary	0	0.000643271	0.00121679	0
S:3:15410492	C25secondary	0	0.394313	0.0284169	0.185714
S:3:56031497	C25primary	0	0.000656443	0.00158692	0
S:3:56031497	C25secondary	0	0.393924	0.0298517	0.340426
S:3:76482316	C25primary	0	0.000724703	0.00248539	0
S:3:76482316	C25secondary	0	0.401013	0.0345453	0.508197
S:3:84208355	C25primary	0	0.000927635	0.00727601	0
S:3:84208355	C25secondary	0	0.399435	0.0348114	0.5
S:4:144373327	C25primary	0	0.000697721	0.00281615	0
S:4:144373327	C25secondary	0	0.39555	0.0303814	0.27027
S:4:22433686	C25primary	0	0.000677866	0.00209207	0
S:4:22433686	C25secondary	0	0.395341	0.0298951	0.380952
S:4:60085719	C25primary	0	0.000883153	0.00581534	0
S:4:60085719	C25secondary	0	0.398286	0.0343246	0.47619
S:4:91311597	C25primary	0	0.000734829	0.00396747	0
S:4:91311597	C25secondary	0	0.394979	0.0298398	0.19403
S:5:109737715	C25primary	0	0.000674506	0.00181519	0
S:5:109737715	C25secondary	0	0.395669	0.0311954	0.287879
S:5:13877560	C25primary	0	0.000709092	0.00254789	0
S:5:13877560	C25secondary	0	0.395418	0.0315846	0.333333
S:5:65892383	C25primary	0	0.00142833	0.0123123	0
S:5:65892383	C25secondary	0	0.401818	0.0407928	0.625
S:5:67453582	C25primary	0	0.000851326	0.00755439	0
S:5:67453582	C25secondary	0	0.39558	0.0309577	0.307692
S:6:129992772	C25primary	0	0.000711391	0.00318193	0
S:6:129992772	C25secondary	0	0.394466	0.0304016	0.320513
S:6:131050685	C25primary	0	0.000652929	0.00139082	0
S:6:131050685	C25secondary	0	0.394792	0.0305671	0.327273
S:6:137512244	C25primary	0	0.00091877	0.00662488	0
S:6:137512244	C25secondary	0	0.397799	0.0344116	0.428571
S:6:40418563	C25primary	0	0.000644685	0.00123682	0
S:6:40418563	C25secondary	0	0.395001	0.0299285	0.183673
S:8:123234158	C25primary	0	0.000759703	0.00425471	0
S:8:123234158	C25secondary	0	0.395963	0.031927	0.26087
S:8:22577590	C25primary	0	0.000668927	0.00223524	0
S:8:22577590	C25secondary	0	0.395181	0.0297352	0.37037
S:8:77558960	C25primary	0	0.000639158	0.000869501	0
S:8:77558960	C25secondary	0	0.395888	0.0293969	0.224138
S:9:48743427	C25primary	0	0.000713776	0.00325117	0
S:9:48743427	C25secondary	0	0.395686	0.0303484	0.255814
S:X:152798401	C25primary	0	0.000687884	0.00275022	0
S:X:152798401	C25secondary	0	0.394832	0.0295687	0.315789
S:X:164248991	C25primary	0	0.000696561	0.0025115	0
S:X:164248991	C25secondary	0	0.395608	0.0296765	0.215686
S:X:69856757	C25primary	0	0.000735911	0.00289399	0
S:X:69856757	C25secondary	0	0.39977	0.0328291	0.48
S:X:74202620	C25primary	0	0.000703073	0.00280593	0
S:X:74202620	C25secondary	0	0.39637	0.0308427	0.256757

## Sheet: S-D22
mutation_id	sample_id	cluster_id	cellular_prevalence	cellular_prevalence_std	variant_allele_frequency
P:10:128953459	D22secondary	2	0.713394	0.194783	0.535714
P:10:128953459	D22ter	2	0.521138	0.13795	0.411765
P:10:128953459	D22primary	2	0.450365	0.12441	0.384615
P:12:111243539	D22secondary	3	0.904775	0.106496	1
P:12:111243539	D22ter	3	0.623149	0.156608	0.75
P:12:111243539	D22primary	3	0.4812	0.128004	0.461538
P:12:22285431	D22secondary	2	0.686702	0.197105	0.384615
P:12:22285431	D22ter	2	0.48828	0.12886	0.235294
P:12:22285431	D22primary	2	0.44045	0.122415	0.315789
P:13:58859316	D22secondary	2	0.700536	0.186655	0.591837
P:13:58859316	D22ter	2	0.506435	0.132436	0.333333
P:13:58859316	D22primary	2	0.401109	0.0982977	0.142857
P:13:93096677	D22secondary	0	0.032288	0.0259208	0
P:13:93096677	D22ter	0	0.0339578	0.0451646	0
P:13:93096677	D22primary	0	0.0902079	0.0539683	0.0532544
P:15:47947921	D22secondary	2	0.669677	0.209695	0.245283
P:15:47947921	D22ter	2	0.513391	0.139416	0.403509
P:15:47947921	D22primary	2	0.430003	0.127907	0.228571
P:16:35000264	D22secondary	2	0.705251	0.198106	0.408163
P:16:35000264	D22ter	2	0.518004	0.140227	0.363636
P:16:35000264	D22primary	2	0.443822	0.121776	0.322581
P:18:37722445	D22secondary	2	0.710303	0.19096	0.571429
P:18:37722445	D22ter	2	0.529839	0.138367	0.488889
P:18:37722445	D22primary	2	0.436904	0.123602	0.266667
P:1:153483749	D22secondary	2	0.712118	0.198338	0.428571
P:1:153483749	D22ter	2	0.50528	0.130424	0.292929
P:1:153483749	D22primary	2	0.450728	0.124332	0.367089
P:1:28938239	D22secondary	2	0.711014	0.196637	0.468085
P:1:28938239	D22ter	2	0.501905	0.126965	0.285714
P:1:28938239	D22primary	2	0.447603	0.121594	0.365854
P:1:51289839	D22secondary	2	0.703377	0.187497	0.595238
P:1:51289839	D22ter	2	0.50981	0.131941	0.333333
P:1:51289839	D22primary	2	0.41198	0.0999581	0.186047
P:1:88266441	D22secondary	0	0.0698745	0.0916467	0.0472727
P:1:88266441	D22ter	0	0.083491	0.102649	0.0692308
P:1:88266441	D22primary	0	0.122982	0.0991561	0.0942623
P:2:125629501	D22secondary	2	0.719337	0.19625	0.5
P:2:125629501	D22ter	2	0.532403	0.139143	0.5
P:2:125629501	D22primary	2	0.457111	0.126473	0.434783
P:2:131040186	D22secondary	2	0.707999	0.1975	0.448276
P:2:131040186	D22ter	2	0.527683	0.141017	0.459459
P:2:131040186	D22primary	2	0.437678	0.116468	0.30303
P:4:51222394	D22secondary	2	0.718139	0.197913	0.464286
P:4:51222394	D22ter	2	0.509282	0.135213	0.294118
P:4:51222394	D22primary	2	0.471757	0.131448	0.5
P:4:63303038	D22secondary	2	0.644521	0.198287	0.285714
P:4:63303038	D22ter	2	0.514398	0.143797	0.37931
P:4:63303038	D22primary	2	0.388758	0.109611	0.129032
P:5:33388567	D22secondary	2	0.714406	0.184097	0.666667
P:5:33388567	D22ter	2	0.502753	0.140966	0.285714
P:5:33388567	D22primary	2	0.470809	0.13664	0.555556
P:9:10284984	D22secondary	0	0.0328805	0.0271078	0
P:9:10284984	D22ter	0	0.0336409	0.044206	0
P:9:10284984	D22primary	0	0.0932614	0.058152	0.125
S:12:87773518	D22secondary	0	0.0496851	0.0531221	0.0652174
S:12:87773518	D22ter	0	0.0395454	0.0537069	0
S:12:87773518	D22primary	0	0.0698678	0.0481067	0
T:15:54256006	D22secondary	1	0.00467895	0.00646276	0
T:15:54256006	D22ter	1	0.23873	0.0715949	0.0944882
T:15:54256006	D22primary	1	0.00621258	0.0111999	0
T:18:86461121	D22secondary	1	0.00455644	0.00655805	0
T:18:86461121	D22ter	1	0.240624	0.0701227	0.175824
T:18:86461121	D22primary	1	0.00571131	0.0087769	0
T:2:111194212	D22secondary	1	0.00459311	0.00641195	0
T:2:111194212	D22ter	1	0.239921	0.0707103	0.119048
T:2:111194212	D22primary	1	0.00588906	0.00975308	0
T:2:91625411	D22secondary	1	0.00454816	0.00618583	0
T:2:91625411	D22ter	1	0.240258	0.0700933	0.115152
T:2:91625411	D22primary	1	0.00576797	0.00901666	0
T:2:91625412	D22secondary	1	0.00456568	0.00605132	0
T:2:91625412	D22ter	1	0.239751	0.0703376	0.115152
T:2:91625412	D22primary	1	0.0058441	0.00945301	0
T:8:112859106	D22secondary	1	0.00453018	0.00644451	0
T:8:112859106	D22ter	1	0.240546	0.0701265	0.155172
T:8:112859106	D22primary	1	0.0057092	0.0089491	0
T:8:44040585	D22secondary	1	0.00885408	0.0249747	0
T:8:44040585	D22ter	1	0.276435	0.137512	0.509434
T:8:44040585	D22primary	1	0.00940313	0.0233774	0
T:9:38026666	D22secondary	1	0.00462478	0.00652677	0
T:9:38026666	D22ter	1	0.239536	0.0708078	0.1
T:9:38026666	D22primary	1	0.00597566	0.0100946	0

## Sheet: S-E31
mutation_id	sample_id	cluster_id	cellular_prevalence	cellular_prevalence_std	variant_allele_frequency
P:13:22524881	E31primary	1	0.485191	0.0382349	0.27907
P:13:22524881	E31secondary	1	0.00222026	0.00166358	0
P:13:89705235	E31primary	1	0.485625	0.0394856	0.45045
P:13:89705235	E31secondary	1	0.00222903	0.00170996	0
P:14:12215907	E31primary	1	0.485164	0.0376714	0.506667
P:14:12215907	E31secondary	1	0.00222202	0.00168856	0
P:15:28436299	E31primary	1	0.485235	0.040223	0.325581
P:15:28436299	E31secondary	1	0.00233769	0.00373349	0
P:17:67786029	E31primary	1	0.485272	0.0388933	0.297872
P:17:67786029	E31secondary	1	0.00226203	0.0024191	0
P:18:30290493	E31primary	1	0.484936	0.0384113	0.207792
P:18:30290493	E31secondary	1	0.00222615	0.00168456	0
P:2:89363268	E31primary	1	0.485469	0.0388724	0.489362
P:2:89363268	E31secondary	1	0.00223718	0.0019591	0
P:3:116780897	E31primary	1	0.485665	0.0407271	0.444444
P:3:116780897	E31secondary	1	0.00228387	0.00250661	0
P:8:19687621	E31primary	1	0.485506	0.0395056	0.32
P:8:19687621	E31secondary	1	0.00225303	0.00187269	0
P:8:21930099	E31primary	1	0.485253	0.0389896	0.315789
P:8:21930099	E31secondary	1	0.0022683	0.00240283	0
S:10:79268560	E31primary	0	0.00155534	0.00149696	0
S:10:79268560	E31secondary	0	0.477241	0.0219567	0.473282
S:11:68926834	E31primary	0	0.00157047	0.00225527	0
S:11:68926834	E31secondary	0	0.477174	0.0213965	0.515625
S:14:14447441	E31primary	0	0.00168486	0.00391841	0
S:14:14447441	E31secondary	0	0.477665	0.0254679	0.521739
S:14:48409576	E31primary	0	0.00154714	0.00128895	0
S:14:48409576	E31secondary	0	0.477054	0.0204684	0.175676
S:15:4918308	E31primary	0	0.0015505	0.00135385	0
S:15:4918308	E31secondary	0	0.477204	0.0212368	0.465909
S:15:99727848	E31primary	0	0.00157852	0.00197448	0
S:15:99727848	E31secondary	0	0.477249	0.0231447	0.333333
S:17:67042379	E31primary	0	0.00164729	0.00363136	0
S:17:67042379	E31secondary	0	0.477668	0.0251975	0.454545
S:1:133912632	E31primary	0	0.00254709	0.0161699	0
S:1:133912632	E31secondary	0	0.479523	0.0337872	0.75
S:1:52860079	E31primary	0	0.0015691	0.00179018	0
S:1:52860079	E31secondary	0	0.477528	0.0246892	0.511111
S:1:63364732	E31primary	0	0.00159681	0.00224971	0
S:1:63364732	E31secondary	0	0.47731	0.0231242	0.466667
S:2:112248489	E31primary	0	0.00162762	0.0040877	0
S:2:112248489	E31secondary	0	0.477586	0.0248743	0.527778
S:2:126003942	E31primary	0	0.00155883	0.00149414	0
S:2:126003942	E31secondary	0	0.476977	0.0211124	0.186441
S:2:129014624	E31primary	0	0.00156226	0.00151013	0
S:2:129014624	E31secondary	0	0.477291	0.0221746	0.525424
S:2:3502594	E31primary	0	0.00160749	0.00267034	0
S:2:3502594	E31secondary	0	0.477497	0.024628	0.454545
S:2:76895780	E31primary	0	0.00155822	0.00140205	0
S:2:76895780	E31secondary	0	0.476854	0.0217509	0.150685
S:4:113756773	E31primary	0	0.00165363	0.00408993	0
S:4:113756773	E31secondary	0	0.477403	0.0238092	0.473684
S:4:117129289	E31primary	0	0.00161418	0.00279981	0
S:4:117129289	E31secondary	0	0.477544	0.0240004	0.62963
S:5:145032083	E31primary	0	0.0016012	0.00248559	0
S:5:145032083	E31secondary	0	0.477544	0.024531	0.435897
S:5:145198773	E31primary	0	0.00155327	0.00138314	0
S:5:145198773	E31secondary	0	0.477382	0.0230991	0.462366
S:7:105764298	E31primary	0	0.00157568	0.00250529	0
S:7:105764298	E31secondary	0	0.477192	0.0214058	0.522727
S:7:13132339	E31primary	0	0.00158915	0.00234956	0
S:7:13132339	E31secondary	0	0.477384	0.0232973	0.391304
S:9:89085379	E31primary	0	0.00154345	0.00126286	0
S:9:89085379	E31secondary	0	0.477238	0.0222667	0.465909
S:X:48416921	E31primary	0	0.00162502	0.00293905	0
S:X:48416921	E31secondary	0	0.477694	0.0257252	0.375
