# Supplementary material for: Longitudinal analyses of CLL in mice identify leukemia-related clonal changes including a Myc gain predicting poor outcome in patients
Source: Leukemia. 2021 Aug 20;36(2):464–75. doi: 10.1038/s41375-021-01381-4 (PMC8807396; doi:10.1038/s41375-021-01381-4)
Supplement: Supplementary file 12 — Suppl. Table 7 [file 41375_2021_1381_MOESM12_ESM.xls]

## Sheet: tumorCalls
Supplementary Table 7: Copy Number Variation (CNV) analysis information for all in-house samples (Heidelberg) and samples from public dataset (SRP150049, Salzburg). Sample_Type describes the transfer state of the sample. Analysis was performed using CNVkit that used a reference of normals created using all the control samples. Some CNVs were also identified in the nomal samples, which are likely …
Chromosome	Start_position	End_position	SampleID	Copy_Number_State	Calls_InNormal	Sample_Source	Sample_Type	Sample_Names_As_In_SRP150049
1	185338051	185356671	506	3	#N/A	Heidelberg	Primary
2	174896094	178118660	506	3	#N/A	Heidelberg	Primary
3	10088114	10089674	506	1	In_Normal	Heidelberg	Primary
3	15332745	15848436	506	1	#N/A	Heidelberg	Primary
4	41903627	42668509	506	1	#N/A	Heidelberg	Primary
4	53660214	53701221	506	3	#N/A	Heidelberg	Primary
4	59958454	60759572	506	3	#N/A	Heidelberg	Primary
4	61150111	62150762	506	3	#N/A	Heidelberg	Primary
4	145315612	147828499	506	3	#N/A	Heidelberg	Primary
5	9913436	12306079	506	3	#N/A	Heidelberg	Primary
5	14910401	15714655	506	3	#N/A	Heidelberg	Primary
5	93393572	95862781	506	3	In_Normal	Heidelberg	Primary
5	109940366	109996689	506	0	#N/A	Heidelberg	Primary
6	41121504	41546796	506	3	#N/A	Heidelberg	Primary
6	66554933	66894549	506	3	#N/A	Heidelberg	Primary
6	67536208	70572066	506	3	#N/A	Heidelberg	Primary
6	70573754	70704201	506	1	#N/A	Heidelberg	Primary
7	5337492	6009242	506	3	#N/A	Heidelberg	Primary
7	7181443	10273657	506	3	In_Normal	Heidelberg	Primary
7	20062543	22357054	506	3	#N/A	Heidelberg	Primary
8	19613714	20916458	506	4	#N/A	Heidelberg	Primary
8	21619386	21734741	506	3	#N/A	Heidelberg	Primary
9	40686256	40782637	506	1	#N/A	Heidelberg	Primary
12	17791714	21167649	506	3	#N/A	Heidelberg	Primary
12	21573656	24498049	506	3	#N/A	Heidelberg	Primary
12	113430447	113994934	506	0	#N/A	Heidelberg	Primary
12	113995434	114358088	506	1	#N/A	Heidelberg	Primary
12	114366497	116047172	506	3	#N/A	Heidelberg	Primary
14	3070073	7756458	506	3	In_Normal	Heidelberg	Primary
14	18888972	19750830	506	3	#N/A	Heidelberg	Primary
14	25876615	26364466	506	1	#N/A	Heidelberg	Primary
14	41183653	43345533	506	3	#N/A	Heidelberg	Primary
14	43602899	44725015	506	3	#N/A	Heidelberg	Primary
14	51256414	51886997	506	3	#N/A	Heidelberg	Primary
14	52811170	54188010	506	3	#N/A	Heidelberg	Primary
14	69250127	69690421	506	1	In_Normal	Heidelberg	Primary
15	3050500	38733737	506	3	In_Normal	Heidelberg	Primary
15	38882950	101270199	506	3	#N/A	Heidelberg	Primary
15	101270502	102105416	506	3	#N/A	Heidelberg	Primary
15	102106172	103943185	506	3	#N/A	Heidelberg	Primary
17	6219319	6727699	506	3	In_Normal	Heidelberg	Primary
17	14964209	15022222	506	3	In_Normal	Heidelberg	Primary
X	3312466	5467216	506	0	#N/A	Heidelberg	Primary
X	5467716	24131020	506	0	#N/A	Heidelberg	Primary
X	24131020	31012838	506	0	In_Normal	Heidelberg	Primary
X	31382286	35567417	506	0	In_Normal	Heidelberg	Primary
X	35567417	53778463	506	0	#N/A	Heidelberg	Primary
X	53783981	56189526	506	0	#N/A	Heidelberg	Primary
X	56190026	113158976	506	0	#N/A	Heidelberg	Primary
X	113159476	133587481	506	0	#N/A	Heidelberg	Primary
X	133587981	147553862	506	0	#N/A	Heidelberg	Primary
X	147554362	150099974	506	0	In_Normal	Heidelberg	Primary
X	150099974	170880799	506	0	In_Normal	Heidelberg	Primary
Y	725404	2841518	506	0	#N/A	Heidelberg	Primary
Y	3776668	90694163	506	0	In_Normal	Heidelberg	Primary
1	84930098	85327328	729	3	#N/A	Heidelberg	Primary
1	154912224	155232762	729	1	#N/A	Heidelberg	Primary
1	157299819	157458857	729	3	In_Normal	Heidelberg	Primary
2	83955665	83958205	729	3	#N/A	Heidelberg	Primary
2	174896094	178118660	729	3	#N/A	Heidelberg	Primary
4	41903627	42668509	729	1	#N/A	Heidelberg	Primary
4	59957786	60759572	729	3	#N/A	Heidelberg	Primary
4	61150111	62150762	729	3	#N/A	Heidelberg	Primary
4	145315612	147828499	729	3	#N/A	Heidelberg	Primary
5	9751992	12023271	729	3	In_Normal	Heidelberg	Primary
5	14910401	15714655	729	3	#N/A	Heidelberg	Primary
6	41121504	41543915	729	3	#N/A	Heidelberg	Primary
6	56924359	57510902	729	3	#N/A	Heidelberg	Primary
6	68037848	70723318	729	1	#N/A	Heidelberg	Primary
6	89746465	89747425	729	3	#N/A	Heidelberg	Primary
6	98978094	99472141	729	1	#N/A	Heidelberg	Primary
7	5338352	6009242	729	3	#N/A	Heidelberg	Primary
7	7312365	10273657	729	3	In_Normal	Heidelberg	Primary
7	20073087	22357054	729	3	#N/A	Heidelberg	Primary
7	105896813	106077906	729	1	#N/A	Heidelberg	Primary
7	106079057	106163479	729	0	#N/A	Heidelberg	Primary
7	142090678	142304558	729	3	#N/A	Heidelberg	Primary
8	19201862	21735381	729	3	#N/A	Heidelberg	Primary
9	31150830	31349308	729	1	#N/A	Heidelberg	Primary
9	61044081	61747607	729	1	#N/A	Heidelberg	Primary
9	66165298	66790692	729	1	#N/A	Heidelberg	Primary
9	70110936	70476691	729	1	#N/A	Heidelberg	Primary
9	70679791	71111677	729	1	#N/A	Heidelberg	Primary
10	77645508	77815449	729	3	#N/A	Heidelberg	Primary
10	128041652	128044325	729	3	#N/A	Heidelberg	Primary
11	115390476	115883302	729	1	#N/A	Heidelberg	Primary
12	21416763	24517053	729	3	#N/A	Heidelberg	Primary
12	54710380	55091350	729	1	#N/A	Heidelberg	Primary
12	100206973	101021852	729	1	#N/A	Heidelberg	Primary
12	110738712	111296487	729	1	#N/A	Heidelberg	Primary
12	111410144	113422752	729	1	#N/A	Heidelberg	Primary
12	113428476	113429892	729	1	#N/A	Heidelberg	Primary
12	113430447	113610654	729	0	#N/A	Heidelberg	Primary
12	113611154	113807639	729	0	#N/A	Heidelberg	Primary
12	113808139	115207566	729	1	#N/A	Heidelberg	Primary
14	3070073	7756458	729	3	In_Normal	Heidelberg	Primary
14	18888232	19616200	729	3	#N/A	Heidelberg	Primary
14	25876615	26176875	729	1	#N/A	Heidelberg	Primary
14	41183653	43345533	729	3	#N/A	Heidelberg	Primary
14	52811170	54180083	729	3	#N/A	Heidelberg	Primary
14	69250127	69692428	729	1	In_Normal	Heidelberg	Primary
17	6219319	6727699	729	3	In_Normal	Heidelberg	Primary
17	14964209	15022222	729	3	In_Normal	Heidelberg	Primary
17	22358748	23551185	729	3	#N/A	Heidelberg	Primary
X	3312466	5468236	729	1	#N/A	Heidelberg	Primary
X	5468236	24131020	729	1	#N/A	Heidelberg	Primary
X	24131020	31012838	729	1	In_Normal	Heidelberg	Primary
X	31382286	35567417	729	1	In_Normal	Heidelberg	Primary
X	35567417	53778463	729	1	#N/A	Heidelberg	Primary
X	53783981	54232204	729	1	#N/A	Heidelberg	Primary
X	54232204	55838667	729	1	#N/A	Heidelberg	Primary
X	55838667	56189526	729	1	#N/A	Heidelberg	Primary
X	56190026	123142245	729	1	#N/A	Heidelberg	Primary
X	123142588	126338398	729	1	#N/A	Heidelberg	Primary
X	126338398	147766133	729	1	#N/A	Heidelberg	Primary
X	147766633	150099974	729	1	#N/A	Heidelberg	Primary
X	150099974	170880799	729	1	In_Normal	Heidelberg	Primary
Y	725404	2841518	729	0	#N/A	Heidelberg	Primary
Y	3776668	90694163	729	0	In_Normal	Heidelberg	Primary
1	84930098	85327328	741	3	#N/A	Heidelberg	Primary
2	83941715	83958205	741	3	In_Normal	Heidelberg	Primary
2	174896094	178118660	741	3	#N/A	Heidelberg	Primary
4	41903627	42668509	741	1	#N/A	Heidelberg	Primary
4	59957786	60759572	741	3	#N/A	Heidelberg	Primary
4	61150111	62191763	741	3	#N/A	Heidelberg	Primary
4	145315612	147861108	741	3	#N/A	Heidelberg	Primary
5	10246336	12023271	741	3	#N/A	Heidelberg	Primary
5	14910401	15714655	741	3	#N/A	Heidelberg	Primary
6	68704475	68768028	741	1	#N/A	Heidelberg	Primary
7	5338352	6008978	741	3	#N/A	Heidelberg	Primary
7	7214339	7278348	741	3	#N/A	Heidelberg	Primary
7	7312605	10087389	741	3	#N/A	Heidelberg	Primary
7	20062543	22357054	741	3	#N/A	Heidelberg	Primary
10	128040850	128045127	741	3	#N/A	Heidelberg	Primary
10	128046119	128945598	741	3	#N/A	Heidelberg	Primary
10	128946313	130594493	741	3	#N/A	Heidelberg	Primary
12	55095776	55241442	741	3	#N/A	Heidelberg	Primary
12	99878288	112680706	741	1	#N/A	Heidelberg	Primary
12	113429476	113482251	741	0	#N/A	Heidelberg	Primary
12	113489530	114788703	741	1	#N/A	Heidelberg	Primary
12	114788721	116047172	741	3	#N/A	Heidelberg	Primary
14	3070073	7756458	741	3	In_Normal	Heidelberg	Primary
14	19024329	19617394	741	3	#N/A	Heidelberg	Primary
14	25876615	26363816	741	1	#N/A	Heidelberg	Primary
14	41183653	43345533	741	3	#N/A	Heidelberg	Primary
14	43602899	43713340	741	3	#N/A	Heidelberg	Primary
14	44104068	44725015	741	3	#N/A	Heidelberg	Primary
14	52810931	54176384	741	3	#N/A	Heidelberg	Primary
14	69250127	69690421	741	1	In_Normal	Heidelberg	Primary
15	3050500	38733737	741	3	In_Normal	Heidelberg	Primary
15	38882950	98862259	741	3	#N/A	Heidelberg	Primary
15	98862536	103943185	741	3	#N/A	Heidelberg	Primary
16	90810148	94526425	741	1	#N/A	Heidelberg	Primary
17	6219319	6727699	741	3	In_Normal	Heidelberg	Primary
17	14964209	15022222	741	3	In_Normal	Heidelberg	Primary
17	18105309	20687955	741	3	#N/A	Heidelberg	Primary
17	20687955	22358248	741	3	#N/A	Heidelberg	Primary
17	22358748	23552118	741	3	#N/A	Heidelberg	Primary
17	36006695	40790680	741	3	#N/A	Heidelberg	Primary
X	3312466	4515144	741	1	In_Normal	Heidelberg	Primary
X	4515644	24131020	741	1	In_Normal	Heidelberg	Primary
X	24131020	31012838	741	1	In_Normal	Heidelberg	Primary
X	31382286	35567417	741	1	In_Normal	Heidelberg	Primary
X	35567417	53778463	741	1	#N/A	Heidelberg	Primary
X	53783981	56138501	741	1	#N/A	Heidelberg	Primary
X	56147013	84473629	741	1	#N/A	Heidelberg	Primary
X	84474129	123141142	741	1	#N/A	Heidelberg	Primary
X	123141642	126021660	741	1	#N/A	Heidelberg	Primary
X	126021660	129749522	741	1	#N/A	Heidelberg	Primary
X	129750022	147766133	741	1	#N/A	Heidelberg	Primary
X	147766633	150099974	741	1	#N/A	Heidelberg	Primary
X	150099974	170880799	741	1	In_Normal	Heidelberg	Primary
Y	725404	2841518	741	0	#N/A	Heidelberg	Primary
Y	3776668	21913947	741	0	In_Normal	Heidelberg	Primary
Y	21913947	28108319	741	0	In_Normal	Heidelberg	Primary
Y	28108319	34873568	741	0	#N/A	Heidelberg	Primary
Y	34873568	38862622	741	0	#N/A	Heidelberg	Primary
Y	38862622	48847943	741	0	#N/A	Heidelberg	Primary
Y	48847943	90694163	741	0	In_Normal	Heidelberg	Primary
1	79717168	79729772	774	1	#N/A	Heidelberg	Primary
1	157299819	157458029	774	3	#N/A	Heidelberg	Primary
2	174896094	175190562	774	3	#N/A	Heidelberg	Primary
2	175191062	176680185	774	3	In_Normal	Heidelberg	Primary
2	176681902	178118660	774	3	#N/A	Heidelberg	Primary
4	41904894	42668509	774	1	#N/A	Heidelberg	Primary
4	59958045	60759572	774	3	#N/A	Heidelberg	Primary
4	61150111	62085318	774	3	#N/A	Heidelberg	Primary
4	145530809	147848338	774	3	#N/A	Heidelberg	Primary
5	14910401	15714655	774	3	#N/A	Heidelberg	Primary
5	93393572	95862781	774	3	In_Normal	Heidelberg	Primary
5	109940366	109996689	774	0	#N/A	Heidelberg	Primary
6	41121504	41543560	774	3	In_Normal	Heidelberg	Primary
6	67897172	68735764	774	1	In_Normal	Heidelberg	Primary
6	68736264	70116537	774	0	In_Normal	Heidelberg	Primary
6	70117037	70726775	774	1	In_Normal	Heidelberg	Primary
7	7312605	10273657	774	3	#N/A	Heidelberg	Primary
7	20062543	22357054	774	3	#N/A	Heidelberg	Primary
7	105896813	106293092	774	1	In_Normal	Heidelberg	Primary
10	41302928	41465078	774	1	#N/A	Heidelberg	Primary
12	55090090	55241442	774	3	#N/A	Heidelberg	Primary
12	99191207	111174358	774	1	#N/A	Heidelberg	Primary
12	111174858	111317570	774	0	#N/A	Heidelberg	Primary
12	111317849	113429892	774	1	#N/A	Heidelberg	Primary
12	113430447	114047713	774	0	In_Normal	Heidelberg	Primary
12	114048213	116077278	774	1	#N/A	Heidelberg	Primary
12	116077778	120028522	774	1	#N/A	Heidelberg	Primary
13	54541337	54621931	774	1	#N/A	Heidelberg	Primary
13	55247852	55556098	774	1	#N/A	Heidelberg	Primary
14	3070073	7756458	774	3	In_Normal	Heidelberg	Primary
14	19430402	19602572	774	3	#N/A	Heidelberg	Primary
14	25876615	26363816	774	1	#N/A	Heidelberg	Primary
14	41183653	43345533	774	3	#N/A	Heidelberg	Primary
14	43602899	43677237	774	3	#N/A	Heidelberg	Primary
14	44171857	44725015	774	3	#N/A	Heidelberg	Primary
14	52810931	53616481	774	3	#N/A	Heidelberg	Primary
14	53616707	54172457	774	3	#N/A	Heidelberg	Primary
14	69250127	69678013	774	1	In_Normal	Heidelberg	Primary
15	3050500	38733737	774	3	In_Normal	Heidelberg	Primary
15	38882950	98292990	774	3	#N/A	Heidelberg	Primary
15	98293590	103943185	774	3	#N/A	Heidelberg	Primary
17	14964209	15022222	774	3	In_Normal	Heidelberg	Primary
19	40597306	61331066	774	3	In_Normal	Heidelberg	Primary
X	3312466	5467216	774	0	#N/A	Heidelberg	Primary
X	5467716	23958977	774	0	#N/A	Heidelberg	Primary
X	23959477	31012838	774	0	#N/A	Heidelberg	Primary
X	31382286	35567417	774	0	In_Normal	Heidelberg	Primary
X	35567417	48406237	774	0	#N/A	Heidelberg	Primary
X	48414633	48463184	774	0	#N/A	Heidelberg	Primary
X	48463684	53776436	774	0	#N/A	Heidelberg	Primary
X	53778313	56153262	774	0	#N/A	Heidelberg	Primary
X	56153762	114559549	774	0	#N/A	Heidelberg	Primary
X	114560049	122687702	774	0	#N/A	Heidelberg	Primary
X	122687702	126813507	774	0	#N/A	Heidelberg	Primary
X	126814007	147553862	774	0	#N/A	Heidelberg	Primary
X	147554362	150099974	774	0	In_Normal	Heidelberg	Primary
X	150099974	169966169	774	0	#N/A	Heidelberg	Primary
X	169976884	170880799	774	0	#N/A	Heidelberg	Primary
Y	725404	2841518	774	0	#N/A	Heidelberg	Primary
Y	3776668	21454203	774	0	#N/A	Heidelberg	Primary
Y	21454203	90694163	774	0	#N/A	Heidelberg	Primary
1	84930098	85327328	506-3.1	3	#N/A	Heidelberg	Transfer 3
2	83955665	83958205	506-3.1	3	#N/A	Heidelberg	Transfer 3
2	174896094	178118660	506-3.1	3	#N/A	Heidelberg	Transfer 3
3	10088114	10089674	506-3.1	1	In_Normal	Heidelberg	Transfer 3
3	15332745	15848436	506-3.1	1	#N/A	Heidelberg	Transfer 3
4	41903627	42668509	506-3.1	1	#N/A	Heidelberg	Transfer 3
4	53660214	53719566	506-3.1	3	#N/A	Heidelberg	Transfer 3
4	59958045	60759572	506-3.1	3	#N/A	Heidelberg	Transfer 3
4	61150111	62191763	506-3.1	3	#N/A	Heidelberg	Transfer 3
4	145315612	147848338	506-3.1	3	#N/A	Heidelberg	Transfer 3
5	9913436	12023271	506-3.1	3	#N/A	Heidelberg	Transfer 3
5	14910401	15714655	506-3.1	3	#N/A	Heidelberg	Transfer 3
5	93393572	95862781	506-3.1	3	In_Normal	Heidelberg	Transfer 3
5	109940366	109996689	506-3.1	0	#N/A	Heidelberg	Transfer 3
6	41062292	41543560	506-3.1	3	#N/A	Heidelberg	Transfer 3
6	67566258	70573254	506-3.1	3	#N/A	Heidelberg	Transfer 3
6	70573754	70722008	506-3.1	1	#N/A	Heidelberg	Transfer 3
7	5338352	6008450	506-3.1	3	#N/A	Heidelberg	Transfer 3
7	7231298	7278348	506-3.1	3	#N/A	Heidelberg	Transfer 3
7	7296685	10273657	506-3.1	3	#N/A	Heidelberg	Transfer 3
7	20073087	22357054	506-3.1	3	#N/A	Heidelberg	Transfer 3
8	19613714	20916458	506-3.1	3	#N/A	Heidelberg	Transfer 3
9	7635085	7673172	506-3.1	1	#N/A	Heidelberg	Transfer 3
9	7673672	7851224	506-3.1	0	#N/A	Heidelberg	Transfer 3
9	7854305	15272702	506-3.1	1	#N/A	Heidelberg	Transfer 3
9	15301303	16031442	506-3.1	1	#N/A	Heidelberg	Transfer 3
10	81649677	82060735	506-3.1	3	#N/A	Heidelberg	Transfer 3
12	21573656	24498699	506-3.1	3	#N/A	Heidelberg	Transfer 3
12	113430447	113994934	506-3.1	0	#N/A	Heidelberg	Transfer 3
12	113995434	114358088	506-3.1	1	#N/A	Heidelberg	Transfer 3
12	114366497	116055012	506-3.1	3	#N/A	Heidelberg	Transfer 3
14	3070073	7756458	506-3.1	3	In_Normal	Heidelberg	Transfer 3
14	18888972	19617394	506-3.1	3	#N/A	Heidelberg	Transfer 3
14	25876615	26363816	506-3.1	1	#N/A	Heidelberg	Transfer 3
14	41183653	43345533	506-3.1	3	#N/A	Heidelberg	Transfer 3
14	52811170	54188010	506-3.1	3	#N/A	Heidelberg	Transfer 3
14	69250127	69692428	506-3.1	1	In_Normal	Heidelberg	Transfer 3
15	3050500	38733737	506-3.1	3	In_Normal	Heidelberg	Transfer 3
15	38882950	103943185	506-3.1	3	In_Normal	Heidelberg	Transfer 3
16	91399160	91931596	506-3.1	1	#N/A	Heidelberg	Transfer 3
17	6219319	6727699	506-3.1	3	In_Normal	Heidelberg	Transfer 3
17	14954745	15022222	506-3.1	3	#N/A	Heidelberg	Transfer 3
X	3312466	4515144	506-3.1	0	In_Normal	Heidelberg	Transfer 3
X	4515644	24131020	506-3.1	0	In_Normal	Heidelberg	Transfer 3
X	24131020	31012838	506-3.1	0	In_Normal	Heidelberg	Transfer 3
X	31382286	35567417	506-3.1	0	In_Normal	Heidelberg	Transfer 3
X	35567417	53778463	506-3.1	0	#N/A	Heidelberg	Transfer 3
X	53783981	56153262	506-3.1	0	#N/A	Heidelberg	Transfer 3
X	56153762	122397453	506-3.1	0	#N/A	Heidelberg	Transfer 3
X	122397953	126813507	506-3.1	0	#N/A	Heidelberg	Transfer 3
X	126814007	147766133	506-3.1	0	#N/A	Heidelberg	Transfer 3
X	147766633	150099974	506-3.1	0	#N/A	Heidelberg	Transfer 3
X	150099974	170880799	506-3.1	0	In_Normal	Heidelberg	Transfer 3
Y	725404	1352331	506-3.1	0	#N/A	Heidelberg	Transfer 3
Y	1356097	2841518	506-3.1	0	#N/A	Heidelberg	Transfer 3
Y	3776668	20841211	506-3.1	0	#N/A	Heidelberg	Transfer 3
Y	20841211	90694163	506-3.1	0	#N/A	Heidelberg	Transfer 3
1	84930098	85327328	741-2.1	3	#N/A	Heidelberg	Transfer 2
1	85549759	85637903	741-2.1	3	#N/A	Heidelberg	Transfer 2
2	175013390	178118660	741-2.1	3	In_Normal	Heidelberg	Transfer 2
4	3050500	3185324	741-2.1	3	#N/A	Heidelberg	Transfer 2
4	59958454	60759572	741-2.1	3	#N/A	Heidelberg	Transfer 2
4	61150111	62150762	741-2.1	3	#N/A	Heidelberg	Transfer 2
4	145530809	147761294	741-2.1	3	#N/A	Heidelberg	Transfer 2
5	10074880	12023271	741-2.1	3	#N/A	Heidelberg	Transfer 2
5	14910401	15714655	741-2.1	3	#N/A	Heidelberg	Transfer 2
5	16729984	17576328	741-2.1	3	#N/A	Heidelberg	Transfer 2
6	41062292	41542235	741-2.1	3	#N/A	Heidelberg	Transfer 2
6	68704475	68755628	741-2.1	1	#N/A	Heidelberg	Transfer 2
7	5337492	6009242	741-2.1	3	#N/A	Heidelberg	Transfer 2
7	7181443	7278348	741-2.1	3	#N/A	Heidelberg	Transfer 2
7	7312365	10048388	741-2.1	3	#N/A	Heidelberg	Transfer 2
7	20073087	22357054	741-2.1	3	#N/A	Heidelberg	Transfer 2
8	19201862	21776091	741-2.1	3	#N/A	Heidelberg	Transfer 2
10	77645508	77815449	741-2.1	3	#N/A	Heidelberg	Transfer 2
10	128041385	128044592	741-2.1	3	#N/A	Heidelberg	Transfer 2
10	128989866	130594493	741-2.1	3	#N/A	Heidelberg	Transfer 2
12	55095776	55241442	741-2.1	3	#N/A	Heidelberg	Transfer 2
12	113429742	113482251	741-2.1	0	#N/A	Heidelberg	Transfer 2
12	113489530	114773253	741-2.1	1	#N/A	Heidelberg	Transfer 2
12	114788343	116047912	741-2.1	3	#N/A	Heidelberg	Transfer 2
14	3070073	7756458	741-2.1	3	In_Normal	Heidelberg	Transfer 2
14	19430402	19602572	741-2.1	3	#N/A	Heidelberg	Transfer 2
14	25876615	26363816	741-2.1	1	#N/A	Heidelberg	Transfer 2
14	41183653	43345533	741-2.1	3	#N/A	Heidelberg	Transfer 2
14	43602899	43818437	741-2.1	3	#N/A	Heidelberg	Transfer 2
14	44104068	44725015	741-2.1	3	#N/A	Heidelberg	Transfer 2
14	52811170	54186225	741-2.1	3	#N/A	Heidelberg	Transfer 2
14	69250127	69690421	741-2.1	1	In_Normal	Heidelberg	Transfer 2
15	3050500	38733737	741-2.1	3	In_Normal	Heidelberg	Transfer 2
15	38882950	101436755	741-2.1	3	#N/A	Heidelberg	Transfer 2
15	101438337	102105416	741-2.1	3	#N/A	Heidelberg	Transfer 2
15	102106172	103943185	741-2.1	3	#N/A	Heidelberg	Transfer 2
17	3000500	6222495	741-2.1	3	#N/A	Heidelberg	Transfer 2
17	6224107	6727699	741-2.1	3	#N/A	Heidelberg	Transfer 2
17	6728199	14959531	741-2.1	3	#N/A	Heidelberg	Transfer 2
17	14964209	15022222	741-2.1	3	In_Normal	Heidelberg	Transfer 2
17	15051514	17579431	741-2.1	3	#N/A	Heidelberg	Transfer 2
17	17579931	20584467	741-2.1	3	#N/A	Heidelberg	Transfer 2
17	20584967	22343713	741-2.1	3	#N/A	Heidelberg	Transfer 2
17	22344213	23460613	741-2.1	3	#N/A	Heidelberg	Transfer 2
17	23461113	35961255	741-2.1	3	#N/A	Heidelberg	Transfer 2
17	35961641	40904213	741-2.1	3	#N/A	Heidelberg	Transfer 2
17	40904713	94886771	741-2.1	3	#N/A	Heidelberg	Transfer 2
X	3312466	4515144	741-2.1	1	In_Normal	Heidelberg	Transfer 2
X	4515644	24131020	741-2.1	1	In_Normal	Heidelberg	Transfer 2
X	24131020	31012838	741-2.1	1	In_Normal	Heidelberg	Transfer 2
X	31382286	35567417	741-2.1	1	In_Normal	Heidelberg	Transfer 2
X	35567417	37139767	741-2.1	1	#N/A	Heidelberg	Transfer 2
X	37141631	37560771	741-2.1	1	#N/A	Heidelberg	Transfer 2
X	37562005	53778463	741-2.1	1	#N/A	Heidelberg	Transfer 2
X	53783981	56153262	741-2.1	1	#N/A	Heidelberg	Transfer 2
X	56153762	123142245	741-2.1	1	#N/A	Heidelberg	Transfer 2
X	123142588	126021660	741-2.1	1	#N/A	Heidelberg	Transfer 2
X	126021660	147789794	741-2.1	1	#N/A	Heidelberg	Transfer 2
X	147790294	149615953	741-2.1	1	#N/A	Heidelberg	Transfer 2
X	149616453	170880799	741-2.1	1	In_Normal	Heidelberg	Transfer 2
Y	725404	2841518	741-2.1	0	#N/A	Heidelberg	Transfer 2
Y	3776668	21454203	741-2.1	0	#N/A	Heidelberg	Transfer 2
Y	21454203	90694163	741-2.1	0	#N/A	Heidelberg	Transfer 2
1	84930098	85327328	729-2.1	3	#N/A	Heidelberg	Transfer 2
1	157299819	157458857	729-2.1	3	In_Normal	Heidelberg	Transfer 2
2	83955665	83958205	729-2.1	3	#N/A	Heidelberg	Transfer 2
2	174896094	176680185	729-2.1	3	#N/A	Heidelberg	Transfer 2
2	176681902	178118660	729-2.1	3	#N/A	Heidelberg	Transfer 2
4	3050500	3185324	729-2.1	3	#N/A	Heidelberg	Transfer 2
4	59958454	60759572	729-2.1	3	#N/A	Heidelberg	Transfer 2
4	61150111	62150762	729-2.1	3	#N/A	Heidelberg	Transfer 2
4	145315612	147827849	729-2.1	3	In_Normal	Heidelberg	Transfer 2
5	9589808	12023271	729-2.1	3	#N/A	Heidelberg	Transfer 2
5	14910401	15714655	729-2.1	3	#N/A	Heidelberg	Transfer 2
6	41116140	41353620	729-2.1	3	#N/A	Heidelberg	Transfer 2
6	41354120	41445468	729-2.1	3	#N/A	Heidelberg	Transfer 2
6	41445954	41543066	729-2.1	3	#N/A	Heidelberg	Transfer 2
6	68704475	68768028	729-2.1	1	#N/A	Heidelberg	Transfer 2
7	5338352	6009242	729-2.1	3	#N/A	Heidelberg	Transfer 2
7	7231298	7284288	729-2.1	3	#N/A	Heidelberg	Transfer 2
7	7312365	10171434	729-2.1	3	In_Normal	Heidelberg	Transfer 2
7	20073087	22357054	729-2.1	3	#N/A	Heidelberg	Transfer 2
8	3000500	4136902	729-2.1	3	#N/A	Heidelberg	Transfer 2
8	4137210	19304853	729-2.1	3	#N/A	Heidelberg	Transfer 2
8	19305353	21735381	729-2.1	3	#N/A	Heidelberg	Transfer 2
8	21735881	55123307	729-2.1	3	#N/A	Heidelberg	Transfer 2
8	55512120	69870224	729-2.1	3	#N/A	Heidelberg	Transfer 2
8	69870540	70914759	729-2.1	3	#N/A	Heidelberg	Transfer 2
8	70914759	129300713	729-2.1	3	#N/A	Heidelberg	Transfer 2
12	21573656	24517053	729-2.1	3	#N/A	Heidelberg	Transfer 2
12	113429041	113461444	729-2.1	0	#N/A	Heidelberg	Transfer 2
12	113470619	114358088	729-2.1	1	#N/A	Heidelberg	Transfer 2
12	114366497	116047172	729-2.1	3	#N/A	Heidelberg	Transfer 2
14	3070073	7757108	729-2.1	3	#N/A	Heidelberg	Transfer 2
14	18872078	19602572	729-2.1	3	#N/A	Heidelberg	Transfer 2
14	25876615	26364466	729-2.1	1	#N/A	Heidelberg	Transfer 2
14	41183653	43345533	729-2.1	3	#N/A	Heidelberg	Transfer 2
14	43602899	44725015	729-2.1	3	#N/A	Heidelberg	Transfer 2
14	51256414	51886997	729-2.1	3	#N/A	Heidelberg	Transfer 2
14	52811170	54181636	729-2.1	3	#N/A	Heidelberg	Transfer 2
14	69250127	69690421	729-2.1	1	In_Normal	Heidelberg	Transfer 2
17	6219319	6601232	729-2.1	3	#N/A	Heidelberg	Transfer 2
17	14964209	15022222	729-2.1	3	In_Normal	Heidelberg	Transfer 2
X	3312466	4515144	729-2.1	1	In_Normal	Heidelberg	Transfer 2
X	4515644	24131020	729-2.1	1	In_Normal	Heidelberg	Transfer 2
X	24131020	31012838	729-2.1	1	In_Normal	Heidelberg	Transfer 2
X	31382286	35567417	729-2.1	1	In_Normal	Heidelberg	Transfer 2
X	35567417	53778463	729-2.1	1	#N/A	Heidelberg	Transfer 2
X	53783981	56153262	729-2.1	1	#N/A	Heidelberg	Transfer 2
X	56153762	123142245	729-2.1	1	#N/A	Heidelberg	Transfer 2
X	123142588	126021660	729-2.1	1	#N/A	Heidelberg	Transfer 2
X	126021660	147789794	729-2.1	1	#N/A	Heidelberg	Transfer 2
X	147790294	150099974	729-2.1	1	#N/A	Heidelberg	Transfer 2
X	150099974	170880799	729-2.1	1	In_Normal	Heidelberg	Transfer 2
Y	725404	2841518	729-2.1	0	#N/A	Heidelberg	Transfer 2
Y	3776668	20994459	729-2.1	0	In_Normal	Heidelberg	Transfer 2
Y	20994459	90694163	729-2.1	0	In_Normal	Heidelberg	Transfer 2
1	84930098	85327328	774-2.1	3	#N/A	Heidelberg	Transfer 2
1	85549759	85637903	774-2.1	3	#N/A	Heidelberg	Transfer 2
1	157299819	157458029	774-2.1	3	#N/A	Heidelberg	Transfer 2
2	174896094	175191212	774-2.1	3	#N/A	Heidelberg	Transfer 2
2	175202969	176680185	774-2.1	3	#N/A	Heidelberg	Transfer 2
2	176681902	178118660	774-2.1	3	#N/A	Heidelberg	Transfer 2
4	3050500	3569705	774-2.1	3	#N/A	Heidelberg	Transfer 2
4	41903627	42668509	774-2.1	1	#N/A	Heidelberg	Transfer 2
4	59914354	60759572	774-2.1	3	#N/A	Heidelberg	Transfer 2
4	61150111	62191763	774-2.1	3	#N/A	Heidelberg	Transfer 2
4	145315612	147865288	774-2.1	3	#N/A	Heidelberg	Transfer 2
5	10245131	12023271	774-2.1	3	In_Normal	Heidelberg	Transfer 2
5	14910401	15714655	774-2.1	3	#N/A	Heidelberg	Transfer 2
6	41121504	41543560	774-2.1	3	In_Normal	Heidelberg	Transfer 2
6	66554933	66894549	774-2.1	3	#N/A	Heidelberg	Transfer 2
6	67566258	67896672	774-2.1	3	#N/A	Heidelberg	Transfer 2
6	67897172	68735764	774-2.1	1	In_Normal	Heidelberg	Transfer 2
6	68736264	70116537	774-2.1	0	In_Normal	Heidelberg	Transfer 2
6	70117037	70726775	774-2.1	1	In_Normal	Heidelberg	Transfer 2
7	5338352	6008978	774-2.1	3	#N/A	Heidelberg	Transfer 2
7	7312605	10171434	774-2.1	3	#N/A	Heidelberg	Transfer 2
7	20073087	22357054	774-2.1	3	#N/A	Heidelberg	Transfer 2
7	31305331	34094953	774-2.1	3	#N/A	Heidelberg	Transfer 2
7	105896813	106077906	774-2.1	1	#N/A	Heidelberg	Transfer 2
7	106079057	106163479	774-2.1	0	#N/A	Heidelberg	Transfer 2
7	142090678	142327979	774-2.1	3	#N/A	Heidelberg	Transfer 2
8	19305353	21734001	774-2.1	3	#N/A	Heidelberg	Transfer 2
10	81649677	82165955	774-2.1	3	#N/A	Heidelberg	Transfer 2
10	128039247	128044592	774-2.1	3	#N/A	Heidelberg	Transfer 2
10	130363916	130594493	774-2.1	3	#N/A	Heidelberg	Transfer 2
12	17791064	20814622	774-2.1	3	#N/A	Heidelberg	Transfer 2
12	21398921	24498049	774-2.1	3	#N/A	Heidelberg	Transfer 2
12	55091200	55241442	774-2.1	3	#N/A	Heidelberg	Transfer 2
12	99191207	111159782	774-2.1	1	In_Normal	Heidelberg	Transfer 2
12	111160282	111318089	774-2.1	0	#N/A	Heidelberg	Transfer 2
12	111318397	113429892	774-2.1	1	#N/A	Heidelberg	Transfer 2
12	113430447	114047713	774-2.1	0	In_Normal	Heidelberg	Transfer 2
12	114048213	116047172	774-2.1	1	#N/A	Heidelberg	Transfer 2
12	116047672	120028522	774-2.1	1	#N/A	Heidelberg	Transfer 2
13	54504559	54606726	774-2.1	1	#N/A	Heidelberg	Transfer 2
13	55260285	55556098	774-2.1	1	#N/A	Heidelberg	Transfer 2
14	3070073	7756458	774-2.1	3	In_Normal	Heidelberg	Transfer 2
14	18888972	19616200	774-2.1	3	In_Normal	Heidelberg	Transfer 2
14	25876615	26363816	774-2.1	1	#N/A	Heidelberg	Transfer 2
14	41183653	43345533	774-2.1	3	#N/A	Heidelberg	Transfer 2
14	43602899	44725015	774-2.1	3	#N/A	Heidelberg	Transfer 2
14	51255674	51885340	774-2.1	3	#N/A	Heidelberg	Transfer 2
14	52811170	54180694	774-2.1	3	#N/A	Heidelberg	Transfer 2
14	69502934	69690421	774-2.1	1	In_Normal	Heidelberg	Transfer 2
15	3050500	38733737	774-2.1	3	In_Normal	Heidelberg	Transfer 2
15	38882950	103943185	774-2.1	3	In_Normal	Heidelberg	Transfer 2
17	6219319	6727699	774-2.1	3	In_Normal	Heidelberg	Transfer 2
17	14964209	15022222	774-2.1	3	In_Normal	Heidelberg	Transfer 2
19	40586092	61331066	774-2.1	3	#N/A	Heidelberg	Transfer 2
X	3312466	5467216	774-2.1	0	#N/A	Heidelberg	Transfer 2
X	5467716	24131020	774-2.1	0	#N/A	Heidelberg	Transfer 2
X	24131020	31012838	774-2.1	0	In_Normal	Heidelberg	Transfer 2
X	31382286	35567417	774-2.1	0	In_Normal	Heidelberg	Transfer 2
X	35567417	48406237	774-2.1	0	#N/A	Heidelberg	Transfer 2
X	48414633	48474561	774-2.1	0	#N/A	Heidelberg	Transfer 2
X	48475061	53778463	774-2.1	0	#N/A	Heidelberg	Transfer 2
X	53783981	54232204	774-2.1	0	#N/A	Heidelberg	Transfer 2
X	54232204	55838667	774-2.1	1	#N/A	Heidelberg	Transfer 2
X	55838667	56189526	774-2.1	0	#N/A	Heidelberg	Transfer 2
X	56190026	122977452	774-2.1	0	#N/A	Heidelberg	Transfer 2
X	122977452	126655137	774-2.1	0	#N/A	Heidelberg	Transfer 2
X	126655137	147553862	774-2.1	0	#N/A	Heidelberg	Transfer 2
X	147554362	150099974	774-2.1	0	In_Normal	Heidelberg	Transfer 2
X	150099974	170880799	774-2.1	0	In_Normal	Heidelberg	Transfer 2
Y	725404	2841518	774-2.1	0	#N/A	Heidelberg	Transfer 2
Y	3776668	21454203	774-2.1	0	#N/A	Heidelberg	Transfer 2
Y	21454203	90694163	774-2.1	0	#N/A	Heidelberg	Transfer 2
2	34677986	35558651	S-F3	1	#N/A	Salzburg	Primary	SRR7279971/F3
2	90859431	92023463	S-F3	1	#N/A	Salzburg	Primary	SRR7279971/F3
2	166795320	167631359	S-F3	1	#N/A	Salzburg	Primary	SRR7279971/F3
4	41773403	42715909	S-F3	3	In_Normal	Salzburg	Primary	SRR7279971/F3
6	41062292	41546796	S-F3	3	#N/A	Salzburg	Primary	SRR7279971/F3
9	40771084	40873627	S-F3	3	In_Normal	Salzburg	Primary	SRR7279971/F3
11	98327141	98624496	S-F3	1	#N/A	Salzburg	Primary	SRR7279971/F3
11	115356610	116047160	S-F3	1	#N/A	Salzburg	Primary	SRR7279971/F3
14	25876615	26363816	S-F3	1	#N/A	Salzburg	Primary	SRR7279971/F3
14	52825447	53033456	S-F3	1	#N/A	Salzburg	Primary	SRR7279971/F3
14	53042362	53162210	S-F3	1	#N/A	Salzburg	Primary	SRR7279971/F3
14	53530713	54188010	S-F3	3	#N/A	Salzburg	Primary	SRR7279971/F3
15	3050500	38733737	S-F3	3	In_Normal	Salzburg	Primary	SRR7279971/F3
15	38882950	73584562	S-F3	3	#N/A	Salzburg	Primary	SRR7279971/F3
15	73585246	80212891	S-F3	3	#N/A	Salzburg	Primary	SRR7279971/F3
15	80212891	103943185	S-F3	3	#N/A	Salzburg	Primary	SRR7279971/F3
17	3000500	23290412	S-F3	3	#N/A	Salzburg	Primary	SRR7279971/F3
17	23290912	36283740	S-F3	3	#N/A	Salzburg	Primary	SRR7279971/F3
17	36284240	45673254	S-F3	3	#N/A	Salzburg	Primary	SRR7279971/F3
17	45673696	57003648	S-F3	3	#N/A	Salzburg	Primary	SRR7279971/F3
17	57003675	74668960	S-F3	3	#N/A	Salzburg	Primary	SRR7279971/F3
17	74670177	74743103	S-F3	6	In_Normal	Salzburg	Primary	SRR7279971/F3
17	74747617	94886771	S-F3	3	#N/A	Salzburg	Primary	SRR7279971/F3
19	36926953	36970095	S-F3	3	In_Normal	Salzburg	Primary	SRR7279971/F3
19	37222067	37376689	S-F3	3	#N/A	Salzburg	Primary	SRR7279971/F3
X	3312466	31012838	S-F3	0	In_Normal	Salzburg	Primary	SRR7279971/F3
X	31382286	170880799	S-F3	0	In_Normal	Salzburg	Primary	SRR7279971/F3
Y	725404	2841518	S-F3	1	#N/A	Salzburg	Primary	SRR7279971/F3
Y	3776668	90694163	S-F3	1	In_Normal	Salzburg	Primary	SRR7279971/F3
4	41769455	42631124	S-E31	3	#N/A	Salzburg	Primary	SRR7279972/E31
6	41121504	41543915	S-E31	3	#N/A	Salzburg	Primary	SRR7279972/E31
9	20898492	21181101	S-E31	1	#N/A	Salzburg	Primary	SRR7279972/E31
9	32423739	33079201	S-E31	1	#N/A	Salzburg	Primary	SRR7279972/E31
9	45968646	46308853	S-E31	1	#N/A	Salzburg	Primary	SRR7279972/E31
12	82652429	87655443	S-E31	1	#N/A	Salzburg	Primary	SRR7279972/E31
12	87756443	113429892	S-E31	1	#N/A	Salzburg	Primary	SRR7279972/E31
12	113430447	114358088	S-E31	0	#N/A	Salzburg	Primary	SRR7279972/E31
12	114366497	120028522	S-E31	1	#N/A	Salzburg	Primary	SRR7279972/E31
14	25877057	26363816	S-E31	3	#N/A	Salzburg	Primary	SRR7279972/E31
14	29722205	43345533	S-E31	1	#N/A	Salzburg	Primary	SRR7279972/E31
14	43602899	44163317	S-E31	1	#N/A	Salzburg	Primary	SRR7279972/E31
14	52836062	53033456	S-E31	1	#N/A	Salzburg	Primary	SRR7279972/E31
14	53042362	53162210	S-E31	1	#N/A	Salzburg	Primary	SRR7279972/E31
14	53530713	54186225	S-E31	3	#N/A	Salzburg	Primary	SRR7279972/E31
15	3050500	38733737	S-E31	3	In_Normal	Salzburg	Primary	SRR7279972/E31
15	38882950	103943185	S-E31	3	In_Normal	Salzburg	Primary	SRR7279972/E31
19	46308848	46329339	S-E31	1	#N/A	Salzburg	Primary	SRR7279972/E31
X	3312466	31012838	S-E31	1	In_Normal	Salzburg	Primary	SRR7279972/E31
X	31382286	71935199	S-E31	1	#N/A	Salzburg	Primary	SRR7279972/E31
X	71936073	147553122	S-E31	1	#N/A	Salzburg	Primary	SRR7279972/E31
X	147553622	150099974	S-E31	1	In_Normal	Salzburg	Primary	SRR7279972/E31
X	150099974	166745022	S-E31	1	#N/A	Salzburg	Primary	SRR7279972/E31
X	166745022	167209068	S-E31	0	#N/A	Salzburg	Primary	SRR7279972/E31
X	167209568	170880799	S-E31	1	#N/A	Salzburg	Primary	SRR7279972/E31
Y	725404	2841518	S-E31	0	#N/A	Salzburg	Primary	SRR7279972/E31
Y	3776668	90694163	S-E31	0	In_Normal	Salzburg	Primary	SRR7279972/E31
4	41903627	42668124	S-D22	3	In_Normal	Salzburg	Primary	SRR7279973/D22
5	8127288	8453304	S-D22	1	#N/A	Salzburg	Primary	SRR7279973/D22
5	14910401	15714655	S-D22	3	#N/A	Salzburg	Primary	SRR7279973/D22
6	41034204	41542862	S-D22	3	#N/A	Salzburg	Primary	SRR7279973/D22
6	67897172	70722658	S-D22	1	#N/A	Salzburg	Primary	SRR7279973/D22
9	74134383	124494610	S-D22	3	#N/A	Salzburg	Primary	SRR7279973/D22
11	16953347	17266732	S-D22	1	#N/A	Salzburg	Primary	SRR7279973/D22
12	81772645	87655443	S-D22	1	#N/A	Salzburg	Primary	SRR7279973/D22
12	87756443	113429892	S-D22	1	#N/A	Salzburg	Primary	SRR7279973/D22
12	113430447	114047713	S-D22	0	In_Normal	Salzburg	Primary	SRR7279973/D22
12	114048213	120028522	S-D22	1	In_Normal	Salzburg	Primary	SRR7279973/D22
14	25876615	26363816	S-D22	4	#N/A	Salzburg	Primary	SRR7279973/D22
14	53530713	54185473	S-D22	3	#N/A	Salzburg	Primary	SRR7279973/D22
14	54591099	54595774	S-D22	5	In_Normal	Salzburg	Primary	SRR7279973/D22
14	69250127	69690421	S-D22	1	In_Normal	Salzburg	Primary	SRR7279973/D22
15	3050500	38733737	S-D22	3	In_Normal	Salzburg	Primary	SRR7279973/D22
15	38882950	72511581	S-D22	3	#N/A	Salzburg	Primary	SRR7279973/D22
15	72512081	89375610	S-D22	3	#N/A	Salzburg	Primary	SRR7279973/D22
15	89376219	103943185	S-D22	3	#N/A	Salzburg	Primary	SRR7279973/D22
16	90719796	91912054	S-D22	1	#N/A	Salzburg	Primary	SRR7279973/D22
X	3312466	31012838	S-D22	0	In_Normal	Salzburg	Primary	SRR7279973/D22
X	31382286	57234943	S-D22	0	#N/A	Salzburg	Primary	SRR7279973/D22
X	57236944	133943673	S-D22	0	#N/A	Salzburg	Primary	SRR7279973/D22
X	133947669	170880799	S-D22	0	#N/A	Salzburg	Primary	SRR7279973/D22
Y	725404	2841518	S-D22	1	#N/A	Salzburg	Primary	SRR7279973/D22
Y	3776668	61028859	S-D22	1	#N/A	Salzburg	Primary	SRR7279973/D22
Y	61028859	90694163	S-D22	1	#N/A	Salzburg	Primary	SRR7279973/D22
6	41164088	41542235	S-C25	3	#N/A	Salzburg	Primary	SRR7279974/C25
11	103497650	103545936	S-C25	1	#N/A	Salzburg	Primary	SRR7279974/C25
12	84423377	87655443	S-C25	1	#N/A	Salzburg	Primary	SRR7279974/C25
12	87756443	111161868	S-C25	1	#N/A	Salzburg	Primary	SRR7279974/C25
12	111162368	111311585	S-C25	0	#N/A	Salzburg	Primary	SRR7279974/C25
12	111313283	111603946	S-C25	1	#N/A	Salzburg	Primary	SRR7279974/C25
12	113428476	113430597	S-C25	0	#N/A	Salzburg	Primary	SRR7279974/C25
12	113431097	113475475	S-C25	0	#N/A	Salzburg	Primary	SRR7279974/C25
12	113482101	113577976	S-C25	0	#N/A	Salzburg	Primary	SRR7279974/C25
12	113578476	115207566	S-C25	1	#N/A	Salzburg	Primary	SRR7279974/C25
13	55268394	55592644	S-C25	1	#N/A	Salzburg	Primary	SRR7279974/C25
13	65858215	66673037	S-C25	3	#N/A	Salzburg	Primary	SRR7279974/C25
14	25876615	26364466	S-C25	3	#N/A	Salzburg	Primary	SRR7279974/C25
14	52835788	53033456	S-C25	1	#N/A	Salzburg	Primary	SRR7279974/C25
14	53042362	53162210	S-C25	1	#N/A	Salzburg	Primary	SRR7279974/C25
14	53430904	54183897	S-C25	3	#N/A	Salzburg	Primary	SRR7279974/C25
15	3050500	38733737	S-C25	3	In_Normal	Salzburg	Primary	SRR7279974/C25
15	38882950	103943185	S-C25	3	In_Normal	Salzburg	Primary	SRR7279974/C25
19	46319427	46328559	S-C25	1	#N/A	Salzburg	Primary	SRR7279974/C25
X	3312466	31012838	S-C25	1	In_Normal	Salzburg	Primary	SRR7279974/C25
X	31382286	170880799	S-C25	1	In_Normal	Salzburg	Primary	SRR7279974/C25
Y	725404	2841518	S-C25	0	#N/A	Salzburg	Primary	SRR7279974/C25
Y	3776668	23598153	S-C25	0	#N/A	Salzburg	Primary	SRR7279974/C25
Y	23598153	26304253	S-C25	0	#N/A	Salzburg	Primary	SRR7279974/C25
Y	26304253	90694163	S-C25	0	#N/A	Salzburg	Primary	SRR7279974/C25
1	80214217	80290281	S-347	4	In_Normal	Salzburg	Primary	SRR7279975/347
2	175275761	175977619	S-347	1	#N/A	Salzburg	Primary	SRR7279975/347
3	92219058	92289276	S-347	3	#N/A	Salzburg	Primary	SRR7279975/347
4	41903627	42668509	S-347	3	#N/A	Salzburg	Primary	SRR7279975/347
6	41049354	41542862	S-347	3	#N/A	Salzburg	Primary	SRR7279975/347
6	67897172	68301872	S-347	1	#N/A	Salzburg	Primary	SRR7279975/347
6	68302372	68426102	S-347	0	#N/A	Salzburg	Primary	SRR7279975/347
6	68426602	70723986	S-347	1	#N/A	Salzburg	Primary	SRR7279975/347
12	113430447	114047713	S-347	0	In_Normal	Salzburg	Primary	SRR7279975/347
12	114048213	114646897	S-347	1	#N/A	Salzburg	Primary	SRR7279975/347
14	25877057	26363816	S-347	3	#N/A	Salzburg	Primary	SRR7279975/347
14	53444374	54183897	S-347	3	#N/A	Salzburg	Primary	SRR7279975/347
14	69250127	69690421	S-347	3	In_Normal	Salzburg	Primary	SRR7279975/347
17	6317946	6601913	S-347	1	#N/A	Salzburg	Primary	SRR7279975/347
19	36891331	36970095	S-347	3	#N/A	Salzburg	Primary	SRR7279975/347
19	37270698	37376689	S-347	3	In_Normal	Salzburg	Primary	SRR7279975/347
X	3312466	31012838	S-347	0	In_Normal	Salzburg	Primary	SRR7279975/347
X	31382286	170880799	S-347	0	In_Normal	Salzburg	Primary	SRR7279975/347
Y	725404	2841518	S-347	1	#N/A	Salzburg	Primary	SRR7279975/347
Y	3776668	21147707	S-347	1	In_Normal	Salzburg	Primary	SRR7279975/347
Y	21147707	28709675	S-347	0	In_Normal	Salzburg	Primary	SRR7279975/347
Y	28709675	48549710	S-347	1	In_Normal	Salzburg	Primary	SRR7279975/347
Y	48549710	56424584	S-347	0	#N/A	Salzburg	Primary	SRR7279975/347
Y	56424584	61474942	S-347	1	#N/A	Salzburg	Primary	SRR7279975/347
Y	61474942	89343848	S-347	0	#N/A	Salzburg	Primary	SRR7279975/347
Y	89343848	90694163	S-347	1	#N/A	Salzburg	Primary	SRR7279975/347
5	14910401	15714655	S-221	1	#N/A	Salzburg	Primary	SRR7279976/221
6	41130078	41543560	S-221	3	#N/A	Salzburg	Primary	SRR7279976/221
6	67897172	70723017	S-221	1	#N/A	Salzburg	Primary	SRR7279976/221
7	25271696	25285315	S-221	1	#N/A	Salzburg	Primary	SRR7279976/221
12	113429041	114047713	S-221	1	#N/A	Salzburg	Primary	SRR7279976/221
14	25876615	26363816	S-221	3	#N/A	Salzburg	Primary	SRR7279976/221
14	52948602	54188010	S-221	3	#N/A	Salzburg	Primary	SRR7279976/221
14	69250127	69690421	S-221	3	In_Normal	Salzburg	Primary	SRR7279976/221
15	3050500	38733737	S-221	3	In_Normal	Salzburg	Primary	SRR7279976/221
15	38882950	103943185	S-221	3	In_Normal	Salzburg	Primary	SRR7279976/221
X	3312466	31012838	S-221	0	In_Normal	Salzburg	Primary	SRR7279976/221
X	31382286	170880799	S-221	0	In_Normal	Salzburg	Primary	SRR7279976/221
Y	725404	2841518	S-221	1	#N/A	Salzburg	Primary	SRR7279976/221
Y	3776668	48549710	S-221	1	In_Normal	Salzburg	Primary	SRR7279976/221
Y	48549710	57608894	S-221	0	In_Normal	Salzburg	Primary	SRR7279976/221
Y	57608894	61772330	S-221	1	In_Normal	Salzburg	Primary	SRR7279976/221
Y	61772330	89043778	S-221	0	In_Normal	Salzburg	Primary	SRR7279976/221
Y	89043778	90694163	S-221	1	In_Normal	Salzburg	Primary	SRR7279976/221
1	80214217	80290281	S-212	4	In_Normal	Salzburg	Primary	SRR7279977/212
4	41966070	42668509	S-212	3	#N/A	Salzburg	Primary	SRR7279977/212
5	138032358	138063811	S-212	1	In_Normal	Salzburg	Primary	SRR7279977/212
6	41062292	41543560	S-212	3	#N/A	Salzburg	Primary	SRR7279977/212
6	67897172	70723318	S-212	1	#N/A	Salzburg	Primary	SRR7279977/212
6	123404795	123636792	S-212	3	#N/A	Salzburg	Primary	SRR7279977/212
14	25877057	26364466	S-212	1	#N/A	Salzburg	Primary	SRR7279977/212
14	53591011	54149242	S-212	3	#N/A	Salzburg	Primary	SRR7279977/212
14	69250127	69690421	S-212	3	In_Normal	Salzburg	Primary	SRR7279977/212
15	3050500	38733737	S-212	3	In_Normal	Salzburg	Primary	SRR7279977/212
15	38882950	64871847	S-212	3	#N/A	Salzburg	Primary	SRR7279977/212
15	65642369	73582173	S-212	3	#N/A	Salzburg	Primary	SRR7279977/212
15	73584322	80902768	S-212	3	#N/A	Salzburg	Primary	SRR7279977/212
15	80903268	103943185	S-212	3	#N/A	Salzburg	Primary	SRR7279977/212
17	6232656	6702978	S-212	1	#N/A	Salzburg	Primary	SRR7279977/212
X	3312466	31012838	S-212	0	In_Normal	Salzburg	Primary	SRR7279977/212
X	31382286	74443962	S-212	0	#N/A	Salzburg	Primary	SRR7279977/212
X	74447828	133624732	S-212	0	#N/A	Salzburg	Primary	SRR7279977/212
X	133625232	170880799	S-212	0	#N/A	Salzburg	Primary	SRR7279977/212
Y	725404	2841518	S-212	1	#N/A	Salzburg	Primary	SRR7279977/212
Y	3776668	48698826	S-212	1	#N/A	Salzburg	Primary	SRR7279977/212
Y	48698826	57608894	S-212	0	#N/A	Salzburg	Primary	SRR7279977/212
Y	57608894	61474942	S-212	1	#N/A	Salzburg	Primary	SRR7279977/212
Y	61474942	89643918	S-212	0	#N/A	Salzburg	Primary	SRR7279977/212
Y	89643918	90694163	S-212	1	#N/A	Salzburg	Primary	SRR7279977/212
2	72486294	73437461	S-C25-6.1	1	#N/A	Salzburg	Transfer 6	SRR7279978/Q67
4	41769455	42715909	S-C25-6.1	3	#N/A	Salzburg	Transfer 6	SRR7279978/Q67
5	114932662	115240754	S-C25-6.1	1	#N/A	Salzburg	Transfer 6	SRR7279978/Q67
7	126871886	126959250	S-C25-6.1	3	#N/A	Salzburg	Transfer 6	SRR7279978/Q67
10	85640073	130594493	S-C25-6.1	3	#N/A	Salzburg	Transfer 6	SRR7279978/Q67
12	3686679	4634648	S-C25-6.1	1	#N/A	Salzburg	Transfer 6	SRR7279978/Q67
12	69302261	69692517	S-C25-6.1	1	#N/A	Salzburg	Transfer 6	SRR7279978/Q67
12	113429742	113475475	S-C25-6.1	0	#N/A	Salzburg	Transfer 6	SRR7279978/Q67
12	113482101	114764035	S-C25-6.1	1	#N/A	Salzburg	Transfer 6	SRR7279978/Q67
14	25876615	26363816	S-C25-6.1	3	#N/A	Salzburg	Transfer 6	SRR7279978/Q67
14	52835788	53033456	S-C25-6.1	1	#N/A	Salzburg	Transfer 6	SRR7279978/Q67
14	53042362	53294647	S-C25-6.1	1	#N/A	Salzburg	Transfer 6	SRR7279978/Q67
14	53530988	54180083	S-C25-6.1	3	#N/A	Salzburg	Transfer 6	SRR7279978/Q67
15	3050500	19614430	S-C25-6.1	3	#N/A	Salzburg	Transfer 6	SRR7279978/Q67
15	19614430	38733737	S-C25-6.1	3	#N/A	Salzburg	Transfer 6	SRR7279978/Q67
15	38882950	80863834	S-C25-6.1	3	#N/A	Salzburg	Transfer 6	SRR7279978/Q67
15	81414369	103943185	S-C25-6.1	3	#N/A	Salzburg	Transfer 6	SRR7279978/Q67
16	91391678	91657076	S-C25-6.1	1	#N/A	Salzburg	Transfer 6	SRR7279978/Q67
17	3000500	44496080	S-C25-6.1	3	#N/A	Salzburg	Transfer 6	SRR7279978/Q67
17	44496580	45876292	S-C25-6.1	1	#N/A	Salzburg	Transfer 6	SRR7279978/Q67
17	45876292	56414845	S-C25-6.1	3	#N/A	Salzburg	Transfer 6	SRR7279978/Q67
17	56414845	56585375	S-C25-6.1	1	#N/A	Salzburg	Transfer 6	SRR7279978/Q67
17	56588733	94886771	S-C25-6.1	3	#N/A	Salzburg	Transfer 6	SRR7279978/Q67
18	3000500	76581662	S-C25-6.1	3	#N/A	Salzburg	Transfer 6	SRR7279978/Q67
X	3312466	31012838	S-C25-6.1	1	In_Normal	Salzburg	Transfer 6	SRR7279978/Q67
X	31382286	170880799	S-C25-6.1	1	In_Normal	Salzburg	Transfer 6	SRR7279978/Q67
Y	725404	2841518	S-C25-6.1	0	#N/A	Salzburg	Transfer 6	SRR7279978/Q67
Y	3776668	90694163	S-C25-6.1	0	In_Normal	Salzburg	Transfer 6	SRR7279978/Q67
4	41903627	42668124	S-D22-7.1	3	In_Normal	Salzburg	Transfer 7	SRR7279979/Q76
5	8095702	8453304	S-D22-7.1	1	#N/A	Salzburg	Transfer 7	SRR7279979/Q76
5	14855489	15714655	S-D22-7.1	3	#N/A	Salzburg	Transfer 7	SRR7279979/Q76
5	136392913	151734184	S-D22-7.1	4	#N/A	Salzburg	Transfer 7	SRR7279979/Q76
6	41059555	41543915	S-D22-7.1	3	#N/A	Salzburg	Transfer 7	SRR7279979/Q76
6	67897172	70723017	S-D22-7.1	1	#N/A	Salzburg	Transfer 7	SRR7279979/Q76
6	149029054	149143615	S-D22-7.1	1	#N/A	Salzburg	Transfer 7	SRR7279979/Q76
9	74134383	74179734	S-D22-7.1	3	#N/A	Salzburg	Transfer 7	SRR7279979/Q76
9	74180234	74275397	S-D22-7.1	4	#N/A	Salzburg	Transfer 7	SRR7279979/Q76
9	74275897	77347788	S-D22-7.1	3	#N/A	Salzburg	Transfer 7	SRR7279979/Q76
9	99875462	124494610	S-D22-7.1	3	#N/A	Salzburg	Transfer 7	SRR7279979/Q76
11	16912413	17266732	S-D22-7.1	1	#N/A	Salzburg	Transfer 7	SRR7279979/Q76
11	19471568	20064153	S-D22-7.1	1	#N/A	Salzburg	Transfer 7	SRR7279979/Q76
12	81772645	87655443	S-D22-7.1	1	#N/A	Salzburg	Transfer 7	SRR7279979/Q76
12	87756443	111097654	S-D22-7.1	1	#N/A	Salzburg	Transfer 7	SRR7279979/Q76
12	111099828	111866593	S-D22-7.1	1	#N/A	Salzburg	Transfer 7	SRR7279979/Q76
12	111872239	113429892	S-D22-7.1	1	#N/A	Salzburg	Transfer 7	SRR7279979/Q76
12	113430447	114047713	S-D22-7.1	0	In_Normal	Salzburg	Transfer 7	SRR7279979/Q76
12	114048213	120028522	S-D22-7.1	1	In_Normal	Salzburg	Transfer 7	SRR7279979/Q76
14	25876615	26363816	S-D22-7.1	4	#N/A	Salzburg	Transfer 7	SRR7279979/Q76
14	53559915	53845008	S-D22-7.1	3	#N/A	Salzburg	Transfer 7	SRR7279979/Q76
14	53845508	54189983	S-D22-7.1	3	#N/A	Salzburg	Transfer 7	SRR7279979/Q76
14	54591099	54595774	S-D22-7.1	5	In_Normal	Salzburg	Transfer 7	SRR7279979/Q76
14	69250127	69690421	S-D22-7.1	1	In_Normal	Salzburg	Transfer 7	SRR7279979/Q76
15	3050500	12574377	S-D22-7.1	4	#N/A	Salzburg	Transfer 7	SRR7279979/Q76
15	12574877	12575957	S-D22-7.1	3	#N/A	Salzburg	Transfer 7	SRR7279979/Q76
15	12576457	38733737	S-D22-7.1	4	#N/A	Salzburg	Transfer 7	SRR7279979/Q76
15	38882950	79256147	S-D22-7.1	4	#N/A	Salzburg	Transfer 7	SRR7279979/Q76
16	90719796	91924743	S-D22-7.1	1	#N/A	Salzburg	Transfer 7	SRR7279979/Q76
16	96493780	96652257	S-D22-7.1	1	#N/A	Salzburg	Transfer 7	SRR7279979/Q76
X	3312466	24131020	S-D22-7.1	0	In_Normal	Salzburg	Transfer 7	SRR7279979/Q76
X	24131020	31012838	S-D22-7.1	0	In_Normal	Salzburg	Transfer 7	SRR7279979/Q76
X	31382286	48367523	S-D22-7.1	0	#N/A	Salzburg	Transfer 7	SRR7279979/Q76
X	48367748	48418086	S-D22-7.1	0	#N/A	Salzburg	Transfer 7	SRR7279979/Q76
X	48418105	74990231	S-D22-7.1	0	#N/A	Salzburg	Transfer 7	SRR7279979/Q76
X	75000006	133624732	S-D22-7.1	0	#N/A	Salzburg	Transfer 7	SRR7279979/Q76
X	133625232	170880799	S-D22-7.1	0	#N/A	Salzburg	Transfer 7	SRR7279979/Q76
Y	725404	2841518	S-D22-7.1	0	#N/A	Salzburg	Transfer 7	SRR7279979/Q76
Y	3776668	90694163	S-D22-7.1	0	In_Normal	Salzburg	Transfer 7	SRR7279979/Q76
3	93280186	93320024	S-E31-2.1	1	#N/A	Salzburg	Transfer 2	SRR7279987/Q82
6	41059555	41542235	S-E31-2.1	3	#N/A	Salzburg	Transfer 2	SRR7279987/Q82
6	67897172	68050486	S-E31-2.1	1	#N/A	Salzburg	Transfer 2	SRR7279987/Q82
6	68050986	70722658	S-E31-2.1	0	#N/A	Salzburg	Transfer 2	SRR7279987/Q82
7	20073737	20772097	S-E31-2.1	1	In_Normal	Salzburg	Transfer 2	SRR7279987/Q82
7	20772597	21272519	S-E31-2.1	0	In_Normal	Salzburg	Transfer 2	SRR7279987/Q82
7	21272639	22357054	S-E31-2.1	1	#N/A	Salzburg	Transfer 2	SRR7279987/Q82
12	18218147	21111485	S-E31-2.1	1	#N/A	Salzburg	Transfer 2	SRR7279987/Q82
12	113430447	113456795	S-E31-2.1	0	#N/A	Salzburg	Transfer 2	SRR7279987/Q82
12	113461294	114047713	S-E31-2.1	1	#N/A	Salzburg	Transfer 2	SRR7279987/Q82
14	25874636	25989435	S-E31-2.1	3	#N/A	Salzburg	Transfer 2	SRR7279987/Q82
14	52825447	53033456	S-E31-2.1	1	#N/A	Salzburg	Transfer 2	SRR7279987/Q82
14	53042362	53336556	S-E31-2.1	1	#N/A	Salzburg	Transfer 2	SRR7279987/Q82
14	53530713	54184815	S-E31-2.1	3	#N/A	Salzburg	Transfer 2	SRR7279987/Q82
15	3050500	38733737	S-E31-2.1	3	In_Normal	Salzburg	Transfer 2	SRR7279987/Q82
15	38882950	103943185	S-E31-2.1	3	In_Normal	Salzburg	Transfer 2	SRR7279987/Q82
X	3312466	5340478	S-E31-2.1	1	#N/A	Salzburg	Transfer 2	SRR7279987/Q82
X	5340978	23958977	S-E31-2.1	1	#N/A	Salzburg	Transfer 2	SRR7279987/Q82
X	23959477	31012838	S-E31-2.1	1	#N/A	Salzburg	Transfer 2	SRR7279987/Q82
X	31382286	35567417	S-E31-2.1	1	In_Normal	Salzburg	Transfer 2	SRR7279987/Q82
X	35567417	147553862	S-E31-2.1	1	In_Normal	Salzburg	Transfer 2	SRR7279987/Q82
X	147554362	150099974	S-E31-2.1	0	In_Normal	Salzburg	Transfer 2	SRR7279987/Q82
X	150099974	170880799	S-E31-2.1	1	In_Normal	Salzburg	Transfer 2	SRR7279987/Q82
Y	725404	2841518	S-E31-2.1	0	#N/A	Salzburg	Transfer 2	SRR7279987/Q82
Y	3776668	90694163	S-E31-2.1	0	In_Normal	Salzburg	Transfer 2	SRR7279987/Q82
5	8106919	8491895	S-D22-3.1	1	#N/A	Salzburg	Transfer 3	SRR7279970/R62
5	136407912	151734184	S-D22-3.1	3	#N/A	Salzburg	Transfer 3	SRR7279970/R62
6	41059555	41542862	S-D22-3.1	3	#N/A	Salzburg	Transfer 3	SRR7279970/R62
9	74134383	124494610	S-D22-3.1	3	#N/A	Salzburg	Transfer 3	SRR7279970/R62
12	3000500	120028522	S-D22-3.1	1	In_Normal	Salzburg	Transfer 3	SRR7279970/R62
14	25876615	26363816	S-D22-3.1	4	#N/A	Salzburg	Transfer 3	SRR7279970/R62
14	54591099	54595774	S-D22-3.1	5	In_Normal	Salzburg	Transfer 3	SRR7279970/R62
15	3050500	79256147	S-D22-3.1	3	#N/A	Salzburg	Transfer 3	SRR7279970/R62
16	96468345	96652257	S-D22-3.1	1	#N/A	Salzburg	Transfer 3	SRR7279970/R62
X	3312466	170880799	S-D22-3.1	1	In_Normal	Salzburg	Transfer 3	SRR7279970/R62
Y	725404	90694163	S-D22-3.1	0	#N/A	Salzburg	Transfer 3	SRR7279970/R62
