# Supplementary material for: Longitudinal analyses of CLL in mice identify leukemia-related clonal changes including a Myc gain predicting poor outcome in patients
Source: Leukemia. 2021 Aug 20;36(2):464–75. doi: 10.1038/s41375-021-01381-4 (PMC8807396; doi:10.1038/s41375-021-01381-4)
Supplement: Supplementary file 13 — Suppl. Table 8 [file 41375_2021_1381_MOESM13_ESM.xlsx]

## Sheet: Sheet1
Supplementary Table 7: FISH analysis of TCL1 tumors. B cells from primary TCL1 mice with leukemia, young primary TCL1 mice without leukemia, WT mice with adoptive transfer (AT) of TCL1 tumors (TCL1-AT) or WT mice from the same colony were analysed with FISH to determine the number of chromosomes 15 and 16. Tumor load (percentage of CD19+CD5+ cells in spleen), sex, age and the genetic background a…
	batch	3	3	3	3	3	1	3	3	1	1	1	1	1	1	1	1	3	3	3	1	1	2	2	3
		TCL1	TCL1	TCL1	TCL1	TCL1	TCL1	TCL1	TCL1	TCL1	TCL1	TCL1	TCL1	TCL1	TCL1	TCL1	TCL1	TCL1	TCL1-AT	TCL1-AT	WT	WT	WT	WT	WT
	Mouse ID:	1000	595	684	648	8659	18583	545	813	20034	17974	20488	19269	20032	20486	20915	20916	21231	648-1.1	648-1.2	19271	19330	20917	20919	21230
Number of copies of Chromosome 15 and 16	2xChr16 2xChr15	0.0653	0.2176	0.9509	0.9738	0.3277	0.2121	0.1189	0.2875	0.6716	0.624	0.5977	0.6609	0.7727	0.9621	0.9915	0.9878	0.9698	0.0542	0.0898	0.9907	1	0.97	0.97	1
	2xChr16 3xChr15	0.9196	0.7471	0.0446	0.0157	0.6667	0.404	0.8541	0.7125	0.2736	0.2809	0.4023	0.3046	0.1322	0.0332			0.0201	0.9409	0.9102			0.03	0.02
	2xChr16 4xChr15		0.0353					0.0162		0.0498	0.0281		0.0057					0.005						0.01
	1xChr16 2xChr15												0.0057
	1xChr16 1xChr15															0.0085
	3xChr16 2xChr15													0.0165	0.0047
	3xChr16 3xChr15																		0.0049
	3xChr16 4xChr15						0.3838							0.0785
	4xChr16 4xChr15			0.0045	0.0105					0.005	0.0112		0.0115				0.0122	0.005			0.0093
	4xChr16 6xChr15	0.0151				0.0056		0.0108			0.0562		0.0115
	CD19+CD5+ in spleen	0.9575	0.9045	0.88	0.847	0.803	0.8095	0.7865	0.757	0.401	0.2915	0.2915	0.2205	0.1845	0.0596	-	-	-	0.859	0.864	NA	NA	NA	NA	NA
	sex	male	male	male	not known	male	male	female	female	female	male	male	female	female	male	male	male	male			male	female	male	male	male
	age	68	62	70	46	62	52	62	44	27	63	18	40	27	18	5	5	5			40	40	5	5	5
	C57Bl6N or J	N	N	J	N	N	N	N	N	N	J	J	J	N	J	N	N	J	N	N	J	J	N	N	J
