# Supplementary material for: Longitudinal analyses of CLL in mice identify leukemia-related clonal changes including a Myc gain predicting poor outcome in patients
Source: Leukemia. 2021 Aug 20;36(2):464–75. doi: 10.1038/s41375-021-01381-4 (PMC8807396; doi:10.1038/s41375-021-01381-4)
Supplement: Supplementary file 14 — Suppl. Table 9 [file 41375_2021_1381_MOESM14_ESM.xlsx]

## Sheet: Sheet3
Supplementary Table 8: Genetic subtype, sex, and age of the mice used in this study.
	C57/bl6 subtype	ID	Sex	Age (weeks) at the endstage disease
RACE PCR samples	N	648	female	45
	N	813	female	44
	N	1000	male	67
	J	6029	female	49
	J	7489	male	54
	J	902	male	52
	J	909	female	65
	J	756	male	68
	J	723	male	52
	J	683	female	59
	J	739	female	59
	J	684	male	70
	J	850	male	48
	J	595	male	unknown
Exome-seq samples	N	506	male	50
	N	729	female	47
	N	741	female	54
	N	774	female	51
	N	661	male	55
	N	647	male	57
	N	636	male	60
	N	695	female	53
